# Supplementary material for: High Throughput Sequencing and Network Analysis Disentangle the Microbial Communities of Ticks and Hosts Within and Between Ecosystems
Source: Front Cell Infect Microbiol. 2018 Jul 9;8:236. doi: 10.3389/fcimb.2018.00236 (PMC6046413; doi:10.3389/fcimb.2018.00236)
Supplement: Table S1 — The set of complete raw data used in this study, for each individual vole or tick, in either forest or ecotone. This is the dataset used for all calculations and to build the networks. The table includes information about the carrier (tick or vole), the sex of the carrier (M: male; F: female), the landscape (forest or ecotone), and the number of OTUs and reads obtained for each individual sample. [file Table_1.XLSX]

## Sheet: Reads Bacterial genera
CARRIER	LANDSCAPE	SEX	Nb OTUs	Nb reads	Acetatifactor	Acidiphilium	Actinomyces	Actinomycetospora	Aerococcus	Aeromicrobium	Aeromonas	Alcaligenes	Alistipes	Allobaculum	Alloiococcus	Alloprevotella	Amnibacterium	Anaeroplasma	Anaerotruncus	Anaplasma	Arthrobacter	Aureimonas	Avibacterium	Bartonella	Bdellovibrio	Bibersteinia	Bifidobacterium	Blautia	Borrelia	Bosea	Brevibacillus	Brevinema	Burkholderia	Campylobacter	Captivus	Methylacidiphilum	Midichloria	Neoehrlichia	Nostocoida	Capnocytophaga	Carnobacterium	Cellvibrio	Centipeda	Chroococcidiopsis	Cloacibacterium	Coprococcus	Coxiella	Curtobacterium	Deinococcus
					OTU 0166 0262 0189	OTU000224	OTU 0427 0388	OTU000431	OTU000463	OTU000125	OTU000285	OTU000435	OTU 0266 0733 0819	OTU000515	OTU000420	OTU001003	OTU020959	OTU000769	OTU000524	OTU000075	OTU 21031 210772 0455 50405	OTU000085	OTU000725	OTU 0001 0175	OTU000412	OTU000542	OTU000437	OTU 0218 0194 0099 0407 0080 0316 0207 0186 0667 0070 0340	OTU 0043 0082	OTU000157	OTU000728	OTU000173	OTU 0097 0185	OTU 1251 0750	OTU000932	OTU001082	OTU 0002 0171	OTU000269	OTU000461	OTU000567	OTU000208	OTU000301	OTU000627	OTU 1032 0706	OTU000126	OTU000348	OTU 0073 0122 0356	OTU020603	OTU000693
Tick	Edges	F	21	6378	0	0	0	0	0	0	0	0	0	0	0	0	0	0	0	0	0	16	3	0	13	0	0	7	15	0	0	0	0	0	0	0	1690	0	0	0	0	2	0	0	0	0	0	11	0
Tick	Edges	F	25	7269	0	0	0	0	0	2	0	0	0	0	0	0	0	0	0	0	0	3	9	0	0	5	0	1	0	0	3	0	0	0	0	0	2373	0	0	0	0	10	0	0	0	0	0	0	0
Tick	Edges	F	27	25968	0	0	0	19	0	1	0	0	0	0	0	0	0	0	0	0	0	5	0	0	0	6	0	3	0	0	8	0	0	0	0	0	1966	0	0	116	0	21	0	0	0	0	0	5	0
Tick	Edges	F	21	5138	0	0	1	0	0	0	0	0	0	0	0	0	0	0	0	0	0	8	0	0	0	0	0	0	247	0	0	0	2	0	0	0	3344	0	0	0	0	14	0	0	0	0	0	82	0
Tick	Edges	F	14	6177	0	0	0	0	0	0	0	0	0	0	0	0	0	0	0	0	0	0	0	0	0	3	0	0	2646	0	12	0	0	0	0	0	1555	0	0	0	0	44	0	0	0	0	0	0	0
Tick	Edges	F	18	6441	0	5	0	0	0	2	0	0	0	0	0	0	0	0	0	0	0	6	0	0	0	0	0	0	3830	0	0	0	0	0	0	0	2120	0	0	0	0	11	0	0	0	0	0	12	0
Tick	Edges	F	19	6059	0	0	0	0	0	0	0	0	0	0	0	0	0	0	0	0	14	8	0	0	0	13	0	20	0	13	3	0	0	0	0	0	5696	0	0	0	0	22	0	0	0	0	0	22	0
Tick	Edges	F	24	6516	0	0	0	0	0	0	0	0	0	0	0	0	0	0	0	0	3	11	0	0	0	0	0	4	0	0	0	0	0	0	0	0	3049	0	0	0	0	2	0	0	31	0	0	63	0
Tick	Edges	F	5	931	0	0	0	0	0	0	0	0	0	0	0	0	0	0	0	0	0	0	0	0	0	0	0	0	0	0	0	0	0	0	0	0	822	0	0	0	0	0	0	0	0	0	0	0	0
Tick	Edges	F	16	3720	0	0	0	0	0	0	0	0	0	0	0	0	0	0	0	0	0	18	0	0	0	0	0	3	0	0	0	0	0	0	0	0	2935	0	0	0	0	3	0	0	0	0	0	18	0
Tick	Edges	F	10	2283	0	0	0	0	0	0	0	0	0	0	0	0	0	0	0	0	1	0	0	0	0	0	0	1	197	0	0	0	0	0	0	0	1963	0	0	0	0	33	0	0	0	0	0	0	0
Tick	Edges	F	25	9602	0	0	0	2	0	2	0	0	0	0	0	0	0	0	0	0	0	10	6	0	0	0	9	0	0	0	0	0	0	0	0	0	3192	0	0	0	0	16	0	0	0	0	0	146	0
Tick	Edges	F	19	4147	0	0	0	0	0	4	6	0	0	0	0	0	0	0	0	0	2	9	0	0	0	0	0	0	215	0	0	0	0	0	0	0	3376	0	0	0	0	7	0	0	0	0	0	24	0
Tick	Edges	F	19	4994	0	0	0	0	0	0	0	0	0	0	0	0	0	0	0	0	0	50	6	0	0	0	0	0	0	0	0	0	140	0	0	0	4088	0	0	0	0	1	0	0	0	0	0	10	0
Tick	Edges	F	8	4233	0	0	0	0	0	0	0	0	0	0	0	0	0	0	0	0	0	15	0	0	0	0	0	0	0	1	0	0	0	0	0	0	1269	0	0	0	0	0	0	0	0	0	0	0	0
Tick	Edges	F	10	3768	0	0	0	0	0	0	0	0	0	0	0	0	0	0	0	0	0	0	0	0	0	0	0	0	0	0	0	0	0	0	0	0	895	0	0	0	7	7	0	0	0	0	0	0	0
Tick	Edges	F	9	2723	0	0	0	0	0	0	0	0	0	0	0	0	0	0	0	0	0	0	0	0	0	0	0	0	0	0	0	0	0	0	0	0	769	0	0	0	0	9	0	0	0	0	0	0	0
Tick	Edges	F	14	3696	0	0	0	0	0	0	0	0	0	0	0	0	0	0	0	0	0	0	0	0	0	0	0	0	0	0	0	0	0	4	0	0	3231	0	0	0	0	3	0	0	68	0	0	9	0
Tick	Edges	F	30	7249	0	0	0	1	0	2	0	0	0	0	0	0	0	0	0	0	0	24	0	0	0	30	2	13	0	4	2	0	0	0	0	0	5391	0	0	0	0	34	0	0	0	0	0	83	0
Tick	Edges	F	20	6824	0	0	0	0	0	0	0	0	0	0	0	0	0	0	0	0	2	92	5	0	0	0	2	0	0	0	2	0	5	0	0	0	1990	0	0	0	0	15	0	0	0	0	1	80	0
Tick	Edges	F	10	3882	0	0	0	0	0	0	0	0	0	0	0	0	0	0	0	0	0	41	0	0	0	0	0	0	0	0	0	0	3	0	0	0	3514	0	0	0	0	0	0	0	0	0	0	0	0
Tick	Edges	F	6	738	0	0	0	0	0	0	0	0	0	0	0	0	0	0	0	0	0	0	0	0	0	0	0	0	0	0	0	0	0	0	0	0	0	0	0	0	0	0	0	0	0	0	0	0	0
Tick	Edges	F	20	4528	0	0	284	0	0	2	0	0	0	0	0	0	0	0	0	0	0	12	0	0	0	0	0	0	0	0	0	0	0	0	0	0	1150	0	0	0	8	0	0	0	0	0	0	0	0
Tick	Edges	F	21	10815	0	0	6	0	0	0	0	0	0	0	0	0	0	0	0	0	0	12	0	0	0	0	0	2	0	0	14	0	0	0	0	0	3059	0	0	0	0	43	0	0	0	0	0	21	0
Tick	Edges	F	11	335	0	0	0	0	0	0	0	0	0	0	0	0	0	0	0	0	0	3	0	0	0	0	0	0	0	0	0	0	0	0	0	0	240	0	0	0	0	0	0	0	0	0	0	0	0
Tick	Edges	F	14	18378	0	0	0	0	0	0	0	0	0	0	0	0	0	0	0	0	0	51	0	0	0	0	0	0	17	0	0	0	9	0	0	0	2943	0	0	0	0	2	0	0	0	0	0	5	0
Tick	Edges	F	22	6679	0	7	0	0	0	0	0	0	0	0	0	0	0	0	0	0	0	12	0	0	0	0	0	0	1646	7	0	0	0	0	0	0	4285	0	0	0	0	0	0	0	0	0	0	95	0
Tick	Edges	F	26	9451	0	0	10	0	0	2	0	0	0	0	0	0	0	0	0	0	0	19	0	0	0	4	0	0	0	0	0	0	25	0	0	0	7772	0	0	0	2	0	0	0	0	0	0	70	0
Tick	Edges	F	16	2952	0	0	0	0	0	3	0	0	0	0	0	0	0	0	0	0	0	16	0	0	0	0	0	0	0	0	0	0	3	0	0	0	2756	0	0	0	0	2	0	0	0	0	0	35	0
Tick	Edges	F	22	7488	0	0	0	0	0	6	0	0	0	0	0	0	0	0	0	0	0	28	4	3	0	0	0	0	0	0	0	0	24	0	0	0	7122	0	0	0	0	3	0	0	0	0	0	21	0
Tick	Edges	F	16	9647	0	2	0	0	0	0	0	0	0	0	0	0	0	0	0	0	0	0	0	3	0	0	0	0	47	0	0	0	0	0	0	0	3743	0	0	0	0	4	0	0	6	0	0	15	0
Tick	Edges	F	13	2818	0	9	0	0	0	0	0	0	0	0	0	0	0	0	0	0	0	19	0	0	0	4	0	0	1105	0	0	0	12	0	0	0	1504	0	0	0	0	0	0	0	0	0	0	73	0
Tick	Edges	M	2	48	0	0	0	0	0	0	0	0	0	0	0	0	0	0	0	0	0	0	0	0	0	0	0	0	0	0	0	0	0	0	0	0	0	0	0	0	0	0	0	0	0	0	0	2	0
Tick	Edges	F	12	5838	0	0	0	0	0	0	0	0	0	0	0	0	0	0	0	0	2	0	0	0	0	0	0	0	0	0	0	0	7	0	0	0	5624	0	0	0	0	0	0	0	0	0	0	6	0
Tick	Edges	F	13	13267	0	19	0	0	0	0	0	0	0	0	0	0	0	0	0	0	2	68	0	3	0	0	0	14	0	0	0	0	0	0	0	0	12963	0	0	0	0	0	0	0	0	0	0	0	0
Tick	Edges	F	7	7519	0	0	0	0	0	7	0	0	0	0	0	0	0	0	0	0	0	0	0	0	11	0	0	0	0	0	0	0	0	0	0	0	7444	0	0	0	0	0	0	0	0	0	0	0	0
Tick	Edges	F	22	8886	0	0	0	1	0	0	0	0	0	0	0	0	0	0	0	0	0	15	0	5	0	8	0	0	0	0	0	0	8	0	0	0	7768	0	0	0	0	0	0	0	0	0	0	167	0
Tick	Edges	F	18	7204	0	5	0	0	0	0	0	0	0	0	0	0	0	0	0	0	0	35	0	0	0	0	0	9	0	0	0	0	3	0	0	0	6423	0	0	0	0	15	0	0	0	0	0	91	0
Tick	Edges	F	17	11817	0	7	0	29	0	0	0	0	0	0	0	0	0	0	0	0	0	6	0	0	0	0	0	0	0	0	39	0	0	0	0	0	11413	0	0	0	9	0	0	0	0	0	0	25	0
Tick	Edges	F	17	10593	0	3	0	0	0	0	0	0	0	0	0	0	0	0	0	0	29	9	0	17	0	0	0	0	0	0	0	0	0	0	0	0	10055	0	0	0	0	0	0	0	0	0	0	5	0
Tick	Edges	F	12	2169	0	0	0	13	0	0	0	0	0	0	0	0	0	0	0	0	0	2	0	0	0	0	0	0	0	0	0	0	0	0	0	0	2032	0	0	0	0	0	0	0	0	0	0	3	0
Tick	Edges	F	23	10644	0	0	0	21	0	0	0	0	0	0	0	0	0	0	0	0	5	4	0	0	0	3	0	2	0	7	0	0	13	0	0	0	7875	0	0	0	0	0	0	0	0	0	0	201	0
Tick	Edges	F	17	11663	0	0	0	0	0	12	12	0	0	0	0	0	0	0	0	0	15	12	0	0	0	0	0	2	0	0	0	0	0	0	0	0	11267	0	0	0	0	0	0	0	0	0	0	157	0
Tick	Edges	F	13	4247	0	0	0	0	0	17	0	0	0	0	0	0	0	0	0	0	10	0	0	0	0	0	0	0	0	0	0	0	0	0	0	0	3948	0	0	0	0	0	0	0	0	0	0	31	0
Tick	Edges	F	27	12556	0	8	0	1	0	5	0	0	0	0	0	0	0	0	0	0	0	14	9	0	0	0	0	12	293	0	0	0	12	0	0	0	10938	0	0	0	0	0	0	0	0	0	0	157	0
Tick	Edges	F	28	10536	0	2	3	0	0	34	0	0	0	0	0	0	0	0	0	0	23	13	15	0	0	0	0	0	0	7	0	0	0	0	0	0	8979	0	0	0	0	0	0	0	0	0	0	210	0
Tick	Edges	F	11	8617	0	0	0	7	0	0	0	0	0	0	0	0	0	0	0	0	3	0	0	0	0	0	0	0	0	0	0	0	0	0	0	0	3885	0	0	0	0	0	0	0	0	0	0	10	0
Tick	Edges	F	12	9834	0	0	0	0	0	0	0	0	0	0	0	0	0	0	0	0	2	61	0	0	0	0	0	0	0	0	0	0	0	0	0	0	9588	0	0	0	0	0	0	0	0	0	0	16	0
Tick	Edges	F	18	17160	0	0	0	0	0	0	0	0	0	0	0	0	0	0	0	0	0	11	10	0	0	0	0	0	0	0	0	0	0	0	0	0	5504	0	0	0	0	0	0	0	0	0	0	195	0
Tick	Edges	F	20	2741	0	0	0	7	0	2	0	0	0	0	0	0	0	0	0	0	0	28	0	0	0	4	0	0	0	0	0	0	0	0	0	0	2323	0	0	0	0	19	0	0	0	0	0	3	0
Tick	Edges	F	11	4714	0	0	0	0	0	0	0	0	0	0	0	0	0	0	0	0	0	3	0	0	0	0	0	0	0	0	0	0	0	0	0	0	2794	0	0	0	0	0	0	0	0	0	0	162	0
Tick	Edges	F	13	5746	0	0	0	0	0	0	0	0	0	0	0	0	0	0	0	0	0	1	0	0	0	0	0	0	184	0	0	0	0	0	0	0	5450	0	0	0	0	0	0	0	0	0	0	17	0
Tick	Edges	F	13	4985	0	0	0	0	0	0	0	0	0	0	0	0	0	0	0	0	0	0	0	0	0	0	0	0	16	0	0	0	109	0	0	0	4713	0	0	0	0	0	0	0	0	0	0	0	0
Tick	Edges	F	11	2653	0	0	0	0	0	3	0	0	0	0	0	0	0	0	0	0	0	0	0	0	0	0	0	0	0	0	0	0	0	0	0	0	1578	0	0	0	0	0	0	0	0	0	0	17	0
Tick	Edges	F	10	5048	0	0	0	0	0	0	0	0	0	0	0	0	0	0	0	0	5	0	0	0	0	0	0	0	57	0	0	0	0	0	0	0	4934	0	0	0	0	0	0	0	0	0	0	0	0
Tick	Edges	F	19	5786	0	0	0	0	0	0	0	0	0	0	0	0	0	0	0	0	0	49	0	6	0	0	0	10	0	0	0	0	7	0	0	0	4705	0	0	0	0	0	0	0	0	0	0	57	0
Tick	Edges	F	11	13756	0	0	0	0	0	0	0	0	0	0	0	0	0	0	0	0	6	0	7	4	0	0	0	0	0	0	0	0	0	0	0	0	845	0	0	0	0	0	0	0	0	0	0	0	0
Tick	Edges	F	12	9660	0	0	0	0	0	0	0	0	0	0	0	0	0	0	0	0	13	0	0	7	0	0	0	0	4294	0	0	0	0	0	0	0	5214	0	0	0	0	0	0	0	0	0	0	30	0
Tick	Edges	F	6	7602	0	0	0	0	0	0	0	0	0	0	0	0	0	0	0	0	0	0	0	0	0	0	0	0	0	0	0	0	0	0	0	0	1565	0	0	0	0	0	0	0	0	0	0	0	0
Tick	Edges	F	32	13687	0	0	0	0	0	33	0	0	0	0	0	0	0	0	0	0	15	20	5	6	0	0	0	13	0	5	0	0	0	0	0	0	11264	0	0	0	0	0	0	0	0	0	0	39	0
Tick	Edges	F	21	5536	0	17	0	0	0	5	0	0	0	0	0	0	0	0	0	0	0	12	5	0	0	0	1	0	418	2	0	0	0	0	0	0	4328	0	0	0	0	0	0	0	0	0	0	39	0
Tick	Edges	F	10	3456	0	0	0	0	0	2	0	0	0	0	0	0	0	0	0	0	4	0	0	0	0	0	0	0	0	0	0	0	0	0	0	0	2420	0	0	0	0	0	0	0	0	0	0	0	0
Tick	Edges	F	12	6463	0	0	0	21	0	0	0	0	0	0	0	0	0	0	0	0	0	0	0	0	0	0	0	0	0	0	0	0	0	0	0	0	1584	0	0	0	0	0	0	0	0	0	0	10	0
Tick	Edges	F	17	5158	0	0	0	2	0	0	0	0	0	0	0	0	0	0	0	0	0	16	0	0	0	0	0	0	0	0	0	0	0	0	0	0	3754	0	0	0	0	0	0	0	0	0	0	53	0
Tick	Edges	F	18	6811	0	0	0	0	0	0	0	0	0	0	0	0	0	0	0	0	0	149	0	6	0	2	0	93	0	0	0	0	0	0	0	0	6360	0	0	0	0	0	0	0	0	0	0	7	0
Tick	Edges	F	11	1339	0	0	0	5	0	0	0	0	0	0	0	0	0	0	0	11	0	37	0	0	0	0	0	0	0	0	0	0	0	0	0	0	1211	0	0	0	0	0	0	0	0	0	0	0	0
Tick	Edges	F	19	19917	0	0	0	0	0	0	0	0	0	0	0	0	0	0	0	0	2	7	0	0	0	0	0	0	45	6	0	0	0	0	0	0	5883	0	0	0	0	0	0	0	0	0	0	78	0
Tick	Edges	F	7	13818	0	0	0	0	0	0	0	0	0	0	0	0	0	0	0	0	0	0	0	0	0	0	0	0	0	0	0	0	0	0	0	0	2444	0	0	33	0	0	0	0	0	0	0	5	0
Tick	Edges	F	20	7764	0	0	2	0	0	0	0	0	0	0	0	0	0	0	0	0	0	53	0	0	0	0	14	0	0	0	0	0	0	0	0	0	2893	0	0	0	0	0	0	0	0	0	0	0	0
Tick	Edges	F	8	1607	0	0	0	0	0	0	0	0	0	0	0	0	0	0	0	0	0	0	0	0	0	0	0	0	0	0	0	0	0	0	0	0	1481	0	0	0	0	0	0	0	0	0	0	0	0
Tick	Edges	M	5	41	0	0	0	12	0	0	0	0	0	0	0	0	0	0	0	0	0	0	0	0	0	0	0	3	0	0	0	0	0	0	0	0	0	0	0	0	0	0	0	0	0	0	0	0	0
Tick	Edges	M	2	24	0	0	0	0	0	0	0	0	0	0	0	0	0	0	0	0	0	0	0	0	0	0	0	0	0	0	0	0	0	0	0	0	0	0	0	0	0	0	0	0	0	0	0	0	0
Tick	Edges	M	11	345	0	43	0	0	0	0	0	0	0	0	0	0	0	0	0	0	0	0	0	0	0	0	0	7	0	0	0	0	2	0	0	0	0	0	0	0	0	0	0	0	0	0	0	0	0
Tick	Forest	F	12	10471	0	0	0	0	0	0	0	0	0	0	0	0	0	0	0	0	0	16	0	0	10	0	0	6	0	0	0	0	0	0	0	0	10226	0	0	0	0	0	0	0	0	0	0	42	0
Tick	Forest	F	17	8016	0	0	0	0	0	2	0	0	0	0	0	0	0	0	0	0	0	10	4	0	0	21	0	0	0	0	0	0	0	0	0	0	2652	0	0	0	0	0	0	0	0	0	0	8	0
Tick	Forest	F	10	6402	0	0	0	0	0	0	0	0	0	0	0	0	0	0	0	4	0	0	0	0	0	0	0	2	0	0	0	0	51	0	0	0	6250	0	0	0	0	0	0	0	0	0	0	0	0
Tick	Forest	F	17	8063	0	0	0	0	0	0	3	0	0	0	0	0	0	0	0	0	5	9	1	0	0	0	0	2	0	11	0	0	0	0	0	0	5809	0	0	0	0	0	0	0	0	0	0	0	0
Tick	Forest	F	11	2046	0	0	0	0	0	0	25	0	0	0	0	0	0	0	0	0	3	0	0	0	2	0	0	0	0	0	0	0	0	0	0	0	1482	0	0	0	0	0	0	0	212	0	0	0	0
Tick	Forest	F	12	6440	0	0	11	0	0	0	0	0	0	0	0	0	0	0	0	0	0	31	0	0	0	0	0	0	0	13	0	0	0	0	0	0	4485	0	0	0	0	0	0	0	0	0	0	10	0
Tick	Forest	F	7	2514	0	0	0	0	0	0	0	0	0	0	0	0	0	0	0	0	15	0	0	0	0	0	0	0	0	63	0	0	308	0	0	0	2096	0	0	0	0	0	0	0	0	0	0	0	0
Tick	Forest	F	15	5730	0	0	0	0	0	0	0	0	0	0	0	0	0	0	0	0	5	6	6	0	0	0	0	0	0	0	0	0	0	0	0	0	5386	0	0	0	0	0	0	0	41	0	0	15	0
Tick	Forest	F	12	11528	0	0	0	0	0	19	0	0	0	0	0	0	0	0	0	0	0	0	0	0	12	1	0	0	15	0	0	0	0	0	0	0	4573	0	0	0	0	0	0	0	0	0	0	0	0
Tick	Forest	F	9	2730	0	0	0	0	0	0	0	0	0	0	0	0	0	0	0	0	0	0	3	0	0	0	0	0	0	0	16	0	0	0	0	0	2574	0	0	0	0	0	0	0	0	0	0	33	0
Tick	Forest	F	14	7833	0	0	0	0	0	0	0	0	0	0	0	0	0	0	0	0	2	12	0	0	0	0	0	0	0	0	0	0	0	0	0	0	7029	0	0	0	0	0	0	0	105	0	0	38	0
Tick	Forest	F	18	5440	0	0	0	0	0	6	0	0	0	0	0	0	0	0	0	0	0	3	1	0	0	0	0	0	257	0	0	0	0	0	0	0	4191	0	0	0	0	0	0	0	0	0	0	2	0
Tick	Forest	F	9	5396	0	0	0	0	0	0	0	0	0	0	0	0	0	0	0	0	0	0	0	0	0	0	0	0	75	0	0	0	0	0	0	0	1936	0	0	0	0	0	0	0	0	0	0	0	0
Tick	Forest	F	8	6916	0	0	0	0	0	0	3	0	0	0	0	0	0	0	0	0	5	2	0	0	0	0	0	0	0	0	0	0	0	0	0	0	1844	0	0	0	0	0	0	0	0	0	0	0	0
Tick	Forest	F	17	4183	0	0	0	8	0	0	0	0	0	0	0	0	0	0	0	0	0	14	0	0	0	10	0	0	0	0	0	0	0	0	0	0	3687	0	0	0	0	0	0	0	0	0	0	9	0
Tick	Forest	F	21	8359	0	0	0	0	0	0	0	0	0	0	0	0	0	0	0	0	2	88	0	0	0	2	0	0	0	0	0	0	0	0	0	0	1760	0	0	0	0	0	0	0	0	0	0	0	0
Tick	Forest	F	10	4108	0	0	0	0	0	0	0	0	0	0	0	0	0	0	0	0	9	0	0	0	0	0	0	0	0	6	0	0	0	0	0	0	3864	0	0	0	0	0	0	0	0	0	0	0	0
Tick	Forest	F	6	5821	0	0	0	0	0	0	0	0	0	0	0	0	0	0	0	0	0	0	0	0	0	0	0	0	0	0	0	0	0	0	0	0	5756	0	0	0	0	0	0	0	0	0	0	0	0
Tick	Forest	F	15	5647	0	0	0	0	0	0	0	0	0	0	0	0	0	0	0	11	0	14	0	0	0	15	0	0	0	0	0	0	0	0	0	0	5331	0	0	0	0	0	0	0	25	0	0	0	0
Tick	Forest	F	19	14526	0	0	0	0	0	0	0	0	0	0	0	0	0	0	0	0	0	37	5	0	0	0	0	0	0	2	0	0	10	0	0	0	7023	0	0	0	0	0	0	0	0	0	0	30	0
Tick	Forest	F	10	8126	0	0	0	0	0	0	0	0	0	0	0	0	0	0	0	58	7	7	0	0	0	0	0	0	0	0	0	0	0	0	0	0	3857	0	0	0	0	0	0	0	0	0	0	0	0
Tick	Forest	F	6	916	0	0	0	0	0	0	0	0	0	0	0	0	0	0	0	0	0	2	0	0	0	0	0	0	0	0	0	0	0	0	0	0	888	0	0	0	0	0	0	0	0	0	0	0	0
Tick	Forest	F	17	5425	0	0	0	0	0	0	0	0	0	0	0	0	0	0	0	0	0	13	0	0	0	0	0	35	0	0	0	0	0	0	0	0	5034	0	0	0	0	0	0	0	0	0	0	42	0
Tick	Forest	F	17	9129	0	0	0	0	0	5	0	0	0	0	0	0	0	0	0	64	0	14	4	0	0	0	0	12	0	0	0	0	43	0	0	0	8483	0	0	0	0	0	0	0	0	0	0	69	0
Tick	Forest	F	7	17125	0	0	0	0	0	3	6027	0	0	0	0	0	0	0	0	0	0	0	0	0	0	0	0	0	0	0	0	0	0	0	0	0	0	0	0	0	0	0	0	0	0	0	0	0	0
Tick	Forest	F	13	6002	0	0	0	14	0	0	24	0	0	0	0	0	0	0	0	0	0	31	0	0	0	0	0	0	0	0	0	0	1	0	0	0	5805	0	0	0	0	0	0	0	0	0	0	0	0
Tick	Forest	F	15	9899	0	0	0	0	0	4	0	0	0	0	0	0	0	0	0	0	0	5	0	0	0	0	0	4	0	0	0	0	0	0	0	0	9656	0	0	0	0	0	0	0	0	0	0	3	0
Tick	Forest	F	18	7523	0	0	0	0	0	0	8	0	0	0	0	0	0	0	0	0	0	26	0	0	0	0	0	0	0	0	0	0	0	30	0	0	6946	0	0	1	0	0	0	0	0	0	0	5	0
Tick	Forest	F	13	29142	0	0	0	0	0	0	0	0	0	0	0	0	0	0	0	0	1	30	0	0	0	9	0	0	0	0	0	0	7	0	0	0	3506	0	0	110	0	0	0	0	0	0	0	0	0
Tick	Forest	M	8	2311	0	0	0	0	0	0	0	0	0	0	0	0	0	0	0	0	10	0	0	0	0	0	0	2	0	0	0	0	115	0	0	0	0	0	0	14	0	0	0	0	0	0	0	8	0
Tick	Forest	F	24	12147	0	0	0	0	0	18	0	0	0	0	0	0	0	0	0	0	38	6	0	0	4	0	0	0	0	0	0	0	130	0	0	0	4691	0	0	0	0	0	0	0	0	0	0	3	0
Tick	Forest	F	25	4882	0	3	0	0	0	55	0	0	0	0	0	0	0	0	0	0	73	29	2	0	0	0	0	2	77	0	0	0	0	0	0	0	3215	0	0	0	0	0	0	0	4	0	0	0	0
Tick	Forest	F	20	9999	0	0	0	0	0	15	0	0	0	0	0	0	0	0	0	0	6	0	0	0	0	0	0	28	0	4	0	0	0	0	0	0	2098	0	0	0	0	0	0	0	0	0	0	0	0
Tick	Forest	F	24	6627	0	6	0	0	0	15	0	0	0	0	0	0	0	0	0	0	45	0	0	0	0	5	0	0	0	7	0	0	0	0	0	0	4489	0	0	0	0	0	0	0	0	0	0	26	0
Tick	Forest	F	15	1863	0	0	0	0	0	13	0	0	0	0	0	0	0	0	0	0	9	0	0	0	0	0	0	5	0	0	0	0	0	0	0	0	1598	0	0	0	0	0	0	0	7	0	0	0	0
Tick	Forest	F	29	8483	0	0	0	0	0	29	0	0	0	0	0	0	0	0	0	0	87	51	4	0	0	7	0	10	0	9	0	0	0	0	0	0	2090	0	0	0	0	0	0	0	0	0	0	57	0
Tick	Forest	F	16	4513	0	0	0	0	0	5	0	0	0	0	0	0	0	0	0	0	28	0	0	0	0	2	0	0	0	4	0	0	0	0	0	0	694	0	0	0	0	0	0	0	0	0	0	7	0
Tick	Forest	F	26	12970	0	0	0	0	0	10	0	0	0	0	0	0	0	0	0	0	63	0	1	0	0	3	0	0	0	3	0	0	0	0	0	0	2009	0	0	2	0	0	0	0	0	0	0	0	0
Tick	Forest	F	29	11771	0	0	0	0	0	26	0	0	0	0	0	0	0	0	0	0	16	0	1	0	0	1	0	2	0	5	0	0	0	0	0	0	8745	0	0	0	0	0	0	0	0	0	0	21	0
Tick	Forest	F	24	6683	0	0	0	0	0	12	0	0	0	0	0	0	0	0	0	0	32	9	0	0	0	0	0	2	109	0	0	0	4	0	0	0	5411	0	0	0	0	0	0	0	0	0	0	0	0
Tick	Forest	F	25	10290	0	0	0	0	0	31	0	0	0	0	0	0	0	0	0	0	72	17	0	0	0	4	0	2	0	5	0	0	0	0	0	0	8819	0	0	0	0	0	0	0	0	0	0	0	0
Tick	Forest	F	33	10935	0	0	0	0	0	43	0	0	0	0	0	0	0	0	0	0	112	0	4	2	0	10	0	2	0	28	0	0	0	0	0	0	4388	0	0	0	0	0	0	0	0	0	0	22	0
Tick	Forest	F	26	6786	0	0	0	0	0	7	0	0	0	0	0	0	0	0	0	0	129	0	0	3	0	14	0	28	0	0	0	0	0	0	0	0	3851	0	0	1	0	0	0	0	0	0	0	0	0
Tick	Forest	F	26	6202	0	0	0	0	0	59	0	0	0	0	0	0	0	0	0	0	205	0	0	0	0	3	0	4	0	14	0	0	0	0	0	0	892	0	0	0	0	0	0	0	0	0	0	9	0
Tick	Forest	F	28	15517	0	0	0	0	0	31	0	0	0	0	0	0	0	0	0	0	88	11	4	0	0	2	0	0	0	1	0	0	0	0	0	0	4146	0	0	0	0	0	0	0	0	0	0	4	0
Tick	Forest	F	32	10369	0	0	0	7	0	33	0	0	0	0	0	0	0	0	0	0	126	10	0	0	0	0	0	5	4500	2	0	0	0	0	0	0	2823	0	0	0	0	0	0	0	0	0	0	12	0
Tick	Forest	F	16	5106	0	0	0	0	0	16	0	0	0	0	0	0	0	0	0	0	0	0	5	0	0	0	0	2	0	22	0	0	0	0	0	0	3611	0	0	0	0	0	0	0	0	0	0	0	0
Tick	Forest	F	15	2893	0	0	0	0	0	2	0	0	0	0	0	0	0	0	0	0	8	0	0	0	0	4	0	3	0	0	0	0	0	0	0	0	1620	0	0	0	0	0	0	0	0	0	0	0	0
Tick	Forest	F	22	6068	0	0	0	0	0	15	0	0	0	0	0	0	0	0	0	0	54	4	2	0	0	16	0	4	0	5	0	0	0	0	0	0	3676	0	0	0	0	0	0	0	0	0	0	0	0
Tick	Forest	F	26	30365	0	0	0	0	0	11	0	0	0	0	0	0	0	0	0	0	15	11	0	0	0	7	0	0	16	2	0	0	0	0	0	0	948	0	0	0	6	0	0	0	0	0	0	0	0
Tick	Forest	F	29	12152	0	3	0	0	0	30	0	0	0	0	0	0	0	0	0	0	171	25	7	0	0	8	0	0	0	9	0	0	0	0	0	0	9289	0	0	0	0	0	0	0	0	0	0	13	0
Tick	Forest	F	27	8946	0	0	0	0	0	4	0	0	0	0	0	0	0	0	0	0	95	2	0	15	0	6	0	7	0	4	0	0	0	0	0	0	5751	0	0	0	0	0	0	0	0	0	0	0	0
Tick	Forest	F	18	4758	0	0	0	0	0	0	0	0	0	0	0	0	0	0	0	0	6	150	4	0	0	0	0	0	0	0	0	0	72	0	0	0	3652	0	0	0	0	0	0	0	0	0	0	75	0
Tick	Forest	F	17	1345	0	0	0	14	0	7	0	0	0	0	0	0	0	0	0	0	6	0	0	0	0	0	0	0	0	8	0	0	0	0	0	0	871	0	0	0	0	0	0	0	0	0	0	10	0
Tick	Forest	F	14	2924	0	0	0	0	0	5	0	0	0	0	0	0	0	0	0	0	56	18	0	4	0	0	0	0	0	25	0	0	0	0	0	0	1865	0	0	0	0	0	0	0	0	0	0	6	0
Tick	Forest	F	21	2566	0	0	0	0	0	14	0	0	0	0	0	0	0	0	0	0	40	0	0	13	0	0	0	4	100	13	0	0	0	5	0	0	1369	0	0	0	0	0	0	0	0	0	0	9	0
Tick	Forest	F	20	7580	0	0	0	0	0	16	0	0	0	0	0	0	0	0	0	0	64	22	0	0	4	0	0	9	14	0	0	0	0	0	0	0	6084	0	0	0	0	0	0	0	0	0	0	0	0
Tick	Forest	F	6	109	0	0	0	17	0	0	0	0	0	0	0	0	0	0	0	0	0	0	0	0	0	0	0	2	0	0	0	0	0	0	0	0	0	0	0	0	0	0	0	0	0	0	0	0	0
Tick	Forest	F	30	6707	0	0	0	0	0	82	0	0	0	0	0	0	0	0	0	0	112	3	0	2	0	11	0	2	0	13	0	0	0	0	0	0	3877	0	0	0	0	0	0	0	0	0	0	0	0
Tick	Forest	F	22	4278	0	0	0	0	0	28	0	0	0	0	0	0	0	0	0	0	48	8	0	0	0	3	0	11	0	0	0	0	0	0	0	0	1895	0	0	4	0	0	0	0	0	0	0	0	0
Tick	Forest	F	10	17513	0	0	0	0	0	0	0	0	0	0	0	0	0	0	0	0	0	0	0	0	0	0	0	0	92	0	0	0	0	0	0	0	16168	0	0	0	0	0	0	0	0	0	0	32	0
Tick	Forest	F	12	13968	0	0	0	0	0	0	0	0	0	0	0	0	0	0	0	0	0	0	0	0	0	0	0	0	167	0	0	0	99	0	0	0	13020	0	0	0	0	0	0	0	0	0	0	10	0
Tick	Forest	F	10	6870	0	0	0	0	0	0	0	0	0	0	0	0	0	0	0	0	0	0	0	0	0	0	0	0	17	8	0	0	0	0	0	0	6377	0	0	0	0	0	0	0	0	0	0	78	0
Tick	Forest	F	14	10951	0	0	0	0	0	0	0	0	0	0	0	0	0	0	0	0	14	0	44	0	12	0	0	3	0	7	0	0	0	9	0	0	10693	0	0	0	0	0	0	0	0	0	0	0	0
Tick	Forest	F	5	3608	0	0	0	0	0	0	0	0	0	0	0	0	0	0	0	0	0	0	0	0	0	0	0	0	0	0	0	0	0	0	0	0	3500	0	0	0	0	0	0	0	0	0	0	0	0
Tick	Forest	F	7	5498	0	0	0	0	0	0	0	0	0	0	0	0	0	0	0	0	0	0	0	0	0	0	0	0	0	0	0	0	0	0	0	0	5199	0	0	2	0	0	0	0	0	0	0	111	0
Tick	Forest	F	4	1191	0	0	0	0	0	0	0	0	0	0	0	0	0	0	0	0	0	0	0	0	0	0	0	0	0	0	0	0	0	0	0	0	728	0	0	0	0	0	0	0	427	0	0	0	0
Tick	Forest	F	7	11037	0	0	0	0	0	0	0	0	0	0	0	0	0	0	0	0	0	0	0	0	0	0	0	0	0	0	0	0	0	15	0	0	10873	0	0	0	0	0	0	0	0	0	0	0	0
Tick	Forest	F	12	9649	0	0	0	0	0	10	0	0	0	0	0	0	0	0	0	0	0	0	0	0	0	0	0	0	0	0	0	0	246	0	0	0	9254	0	0	0	0	0	0	0	0	0	0	0	0
Tick	Forest	F	9	11196	0	4	0	0	0	0	0	0	0	0	0	0	0	0	0	0	4	0	0	0	0	0	0	0	0	0	0	0	0	0	0	0	10998	0	0	0	0	0	0	0	5	0	0	0	0
Tick	Forest	F	6	6188	0	4	0	0	0	0	8	0	0	0	0	0	0	0	0	0	0	0	0	0	0	0	0	3	0	0	0	0	0	0	0	0	6124	0	0	0	0	0	0	0	0	0	0	0	0
Tick	Forest	F	9	7981	0	0	17	0	0	0	0	0	0	0	0	0	0	0	0	0	0	0	0	0	0	0	0	0	0	0	0	0	0	0	0	0	7842	0	0	0	10	0	0	0	0	0	0	0	0
Tick	Forest	F	14	5169	0	0	0	0	0	0	0	0	0	0	0	0	0	0	0	0	7	0	0	0	0	0	0	6	0	0	0	0	0	0	0	0	4836	0	0	0	31	0	0	0	20	0	0	33	0
Tick	Forest	F	3	7356	0	0	0	0	0	0	0	0	0	0	0	0	0	0	0	0	0	0	0	0	0	0	0	0	0	0	0	0	0	0	0	0	7320	0	0	0	0	0	0	0	0	0	0	0	0
Tick	Forest	F	13	8523	0	0	4	0	0	0	0	0	0	0	0	0	0	0	0	0	1	0	0	0	0	0	0	0	0	0	0	0	0	14	0	0	8287	0	0	0	0	0	0	0	0	0	0	0	0
Tick	Forest	F	11	5916	0	0	0	0	0	0	0	0	0	0	0	0	0	0	0	0	4	0	0	0	0	0	0	0	0	0	0	0	0	0	0	0	5059	0	0	0	6	0	0	0	0	0	0	20	0
Tick	Forest	F	4	3896	0	0	0	0	0	0	0	0	0	0	0	0	0	0	0	0	0	0	0	0	0	0	0	4	0	0	0	0	70	0	0	0	3798	0	0	0	0	0	0	0	0	0	0	0	0
Tick	Forest	F	6	7471	0	9	0	0	0	0	0	0	0	0	0	0	0	0	0	0	0	0	0	0	0	0	0	0	0	0	0	0	0	0	0	0	7250	0	0	0	0	0	0	0	0	0	0	37	0
Tick	Forest	F	12	3599	0	2	0	0	0	0	0	0	0	0	0	0	0	0	0	0	5	0	0	0	0	0	0	2	0	0	0	0	0	0	0	0	3085	0	0	0	0	0	0	0	0	0	0	19	0
Tick	Forest	F	8	6284	0	4	0	0	0	0	0	0	0	0	0	0	0	0	0	0	0	1	0	0	0	0	0	0	0	0	0	0	0	0	0	0	6210	0	0	0	0	0	0	0	0	0	0	0	0
Tick	Forest	F	13	2504	0	0	0	2	0	0	0	0	0	0	0	0	0	0	0	0	0	0	0	0	0	0	0	0	0	0	0	0	0	0	0	0	2181	0	0	0	0	0	0	0	0	0	0	16	0
Tick	Forest	F	23	17711	0	0	0	0	0	0	0	0	0	0	0	0	0	0	0	0	5	20	2	0	0	20	0	7	0	0	0	0	0	0	0	0	13918	0	0	0	1	0	0	0	0	0	0	48	0
Tick	Forest	F	12	4190	0	0	0	0	0	0	0	0	0	0	0	0	0	0	0	0	0	0	0	0	0	0	0	0	0	0	0	0	0	0	0	0	3985	0	0	0	0	0	0	0	0	0	0	77	0
Tick	Forest	F	17	8778	0	10	0	0	0	6	0	0	0	0	0	0	0	0	0	0	0	0	0	0	18	0	0	0	364	0	0	0	0	0	0	0	6910	0	0	2	0	0	0	0	0	0	0	21	0
Tick	Forest	F	8	5653	0	0	0	0	0	0	0	0	0	0	0	0	0	0	0	0	3	0	0	0	0	0	0	0	0	0	0	0	0	0	0	0	5552	0	0	0	0	0	0	0	0	0	0	0	0
Tick	Forest	F	16	8782	0	0	0	14	0	0	0	0	0	0	0	0	0	0	0	0	0	22	0	0	0	0	0	6	0	0	0	0	0	0	0	0	8493	0	0	0	0	0	0	0	0	0	0	69	0
Tick	Forest	F	13	4243	0	0	0	0	0	0	0	0	0	0	0	0	0	0	0	0	0	4	0	0	0	0	0	0	0	0	0	0	2	0	0	0	3911	0	0	0	0	0	0	0	0	0	0	2	0
Tick	Forest	F	5	2097	0	0	0	0	0	0	0	0	0	0	0	0	0	0	0	0	0	0	0	0	0	3	0	0	1077	0	0	0	0	0	0	0	1000	0	0	0	0	0	0	0	0	0	0	11	0
Tick	Forest	F	9	6048	0	0	0	0	0	0	0	0	0	0	0	0	0	0	0	84	4	0	0	1	0	0	0	0	0	0	0	0	0	0	0	0	4347	0	0	0	0	0	0	0	0	0	3	21	0
Tick	Forest	F	9	3944	0	0	0	0	0	0	0	0	0	0	0	0	0	0	0	0	0	2	0	0	0	0	0	0	0	0	0	0	0	0	0	0	3427	0	0	0	0	0	0	0	0	0	0	98	0
Tick	Forest	F	15	4495	0	5	0	0	0	0	0	0	0	0	0	0	0	0	0	0	23	28	0	2	0	0	0	1	0	0	0	0	0	0	0	0	4213	0	0	0	0	0	0	0	0	0	0	0	0
Tick	Forest	F	0	0	0	0	0	0	0	0	0	0	0	0	0	0	0	0	0	0	0	0	0	0	0	0	0	0	0	0	0	0	0	0	0	0	0	0	0	0	0	0	0	0	0	0	0	0	0
Tick	Forest	F	10	3794	0	0	0	0	0	0	0	0	0	0	0	0	0	0	0	0	0	4	0	0	0	0	0	1	0	0	0	0	0	0	0	0	3572	0	0	0	0	0	0	0	0	0	0	4	0
Tick	Forest	F	13	11507	0	6	0	0	0	0	0	0	0	0	0	0	0	0	0	0	2	0	0	0	0	0	0	4	0	0	0	0	25	0	0	0	4995	0	0	0	0	0	0	0	0	0	0	14	0
Tick	Forest	F	9	7166	0	0	0	0	0	0	0	0	0	0	0	0	0	0	0	0	0	0	0	5	0	0	0	0	0	0	0	0	0	0	0	0	6869	0	0	0	0	0	0	0	0	0	0	0	0
Tick	Forest	F	19	5873	0	55	0	0	0	2	0	0	0	0	0	0	0	0	0	0	3	0	0	0	0	0	0	2	0	0	0	0	4	0	0	0	4879	0	0	0	0	0	0	0	0	0	0	22	0
Tick	Forest	F	15	19339	0	0	0	0	0	0	0	0	0	0	0	0	0	0	0	0	0	4	0	0	12	0	0	0	0	11	0	0	0	0	0	0	5095	0	0	0	0	0	0	0	0	0	0	0	0
Tick	Forest	M	10	342	0	0	0	0	0	0	0	0	0	0	0	0	0	0	0	0	0	8	0	0	0	0	0	2	0	0	0	0	0	0	0	0	0	0	0	0	0	0	0	0	0	0	0	0	0
Tick	Forest	M	6	107	0	0	0	0	0	0	0	0	0	0	0	8	0	0	0	0	7	0	0	0	0	0	0	0	0	0	0	0	0	0	0	0	0	0	0	0	0	0	0	0	0	0	0	0	0
Tick	Forest	M	3	27	0	0	0	0	0	0	0	0	0	0	0	0	0	0	0	0	0	0	0	0	0	0	0	0	0	0	0	0	0	0	0	0	0	0	0	0	0	0	0	0	0	0	0	0	0
Tick	Forest	M	7	137	0	0	0	0	0	0	0	0	0	0	0	0	0	0	0	0	3	0	0	0	13	0	0	0	0	0	0	0	0	0	0	0	0	0	0	0	0	0	0	0	0	0	0	0	0
Tick	Forest	M	4	1009	0	0	0	0	0	0	0	0	0	0	0	0	0	0	0	0	0	28	0	0	0	0	0	0	0	0	0	0	0	0	0	0	0	0	0	0	0	0	0	0	0	0	0	0	0
Tick	Forest	M	2	52	0	13	0	0	0	0	0	0	0	0	0	0	0	0	0	0	0	0	0	0	0	0	0	0	0	0	0	0	0	0	0	0	0	0	0	0	0	0	0	0	0	0	0	0	0
Tick	Forest	M	7	280	0	0	0	0	0	0	63	0	0	0	0	0	0	0	0	0	0	0	0	0	0	0	0	2	0	0	0	0	0	0	0	0	0	0	0	0	0	0	0	0	0	0	0	4	0
Tick	Forest	M	13	454	0	0	0	0	0	0	0	0	0	0	0	0	0	0	0	0	3	0	0	0	0	0	0	47	0	0	0	0	0	0	0	0	0	0	0	2	3	0	0	0	0	0	0	9	0
Tick	Forest	M	8	227	0	0	0	0	0	0	0	0	0	0	0	0	0	0	0	0	0	31	0	0	0	0	0	0	0	0	0	0	0	0	0	0	0	0	0	0	0	0	0	0	0	0	0	31	0
Tick	Forest	M	5	97	0	4	0	0	0	0	0	0	0	0	0	0	0	0	0	0	0	0	0	0	0	0	0	14	0	0	0	0	0	0	0	0	0	0	0	0	0	0	0	0	0	0	0	0	0
Tick	Forest	M	4	175	0	0	0	0	0	0	0	0	0	0	0	0	0	0	0	0	0	0	0	0	0	0	0	2	0	0	0	0	0	0	0	0	0	0	0	0	0	0	0	0	0	0	0	28	0
Tick	Forest	M	8	245	0	0	0	0	0	0	0	0	0	0	0	0	0	0	0	0	0	0	0	0	0	4	0	0	0	0	0	0	0	0	0	0	0	0	0	0	0	0	0	0	0	0	0	5	0
Tick	Forest	M	10	166	0	12	0	0	0	9	0	0	0	0	0	0	0	0	0	0	18	0	0	0	0	0	0	0	0	0	0	0	0	0	0	0	0	0	0	0	0	0	0	0	0	0	0	0	0
Tick	Forest	M	5	1870	0	0	0	0	0	0	0	0	0	0	0	0	0	0	0	0	0	0	0	0	0	0	0	0	0	0	0	0	0	0	0	0	0	0	0	1	0	0	0	0	0	0	0	0	0
Tick	Forest	M	6	20323	0	0	0	0	0	0	0	0	0	0	0	0	0	0	0	0	21	0	0	0	0	0	0	0	0	0	0	0	0	0	0	0	0	0	0	0	0	26	0	0	0	0	0	0	0
Tick	Forest	M	3	63	0	14	0	0	0	0	0	0	0	0	0	0	0	0	0	0	0	0	0	0	0	0	0	0	0	0	0	0	0	0	0	0	0	47	0	0	0	0	0	0	0	0	0	0	0
Tick	Forest	M	5	178	0	0	0	0	0	0	0	0	0	0	0	0	0	0	0	0	0	0	0	0	0	0	0	0	0	0	4	0	30	0	0	0	0	0	0	0	0	0	0	0	0	0	0	0	0
Tick	Forest	M	7	1987	0	0	0	0	0	0	0	0	0	0	0	0	0	0	0	0	0	0	0	0	0	0	0	4	0	0	0	0	142	0	0	0	0	0	0	0	0	0	0	0	0	0	0	0	0
Tick	Forest	F	16	276	0	0	0	0	0	2	0	0	0	0	0	0	0	0	0	0	1	10	0	2	0	0	0	4	0	0	0	0	0	0	0	0	0	0	0	0	0	0	0	0	0	0	0	10	0
Tick	Forest	F	8	1740	0	0	0	0	0	0	0	0	0	0	0	0	0	0	0	0	0	0	0	0	0	0	0	0	0	0	0	0	0	0	0	0	1443	0	0	0	0	0	0	0	0	0	0	10	0
Tick	Forest	F	2	2087	0	0	0	0	0	0	0	0	0	0	0	0	0	0	0	0	0	0	0	0	0	0	0	0	0	0	0	0	0	0	0	0	2037	0	0	0	0	0	0	0	0	0	0	0	0
Tick	Forest	F	11	5290	0	0	0	0	0	0	0	0	0	0	0	0	0	0	0	0	3	0	0	0	0	0	0	3	0	13	0	0	0	0	0	0	4785	0	0	0	0	0	0	0	0	0	0	0	0
Tick	Forest	F	4	563	0	0	0	0	0	0	0	0	0	0	0	0	0	0	0	0	8	0	0	0	0	0	0	2	0	0	0	0	0	0	0	0	542	0	0	0	0	0	0	0	0	0	0	0	0
Tick	Forest	F	4	1178	0	0	0	0	0	0	0	0	0	0	0	0	0	0	0	0	0	0	0	0	0	0	0	0	0	0	0	0	0	0	0	0	1124	0	0	0	0	0	0	0	0	0	0	0	0
Tick	Forest	F	9	3629	0	0	0	0	0	0	0	0	0	0	0	0	0	0	0	0	0	0	0	0	0	0	0	3	0	0	0	0	0	0	0	0	3408	0	0	0	0	0	0	0	0	0	0	5	0
Tick	Forest	F	10	8707	0	2	0	0	0	3	0	0	0	0	0	0	0	0	0	0	0	0	0	0	0	0	0	0	0	0	0	0	0	0	0	0	3094	0	0	0	0	0	0	0	0	0	0	7	0
Tick	Forest	F	11	7900	0	0	0	0	0	0	0	0	0	0	0	0	0	0	0	0	5	11	0	0	0	1	0	4	0	0	0	0	0	0	0	0	2517	0	0	0	0	0	0	0	0	0	0	0	0
Tick	Forest	F	17	10279	0	0	0	0	0	8	0	0	0	0	0	0	0	0	0	0	0	6	0	0	0	0	0	0	0	0	0	0	31	0	0	0	9887	0	0	0	0	0	0	0	4	0	0	25	0
Tick	Forest	F	4	1360	0	0	0	0	0	0	0	0	0	0	0	0	0	0	0	0	0	0	0	0	0	0	0	0	0	0	0	0	0	0	0	0	1085	0	0	0	0	0	0	0	0	0	0	0	0
Tick	Forest	F	7	1284	0	0	0	0	0	0	0	0	0	0	0	0	0	0	0	0	0	0	0	0	0	0	0	1	0	0	0	0	24	0	0	0	1187	0	0	0	0	0	0	0	0	0	0	0	0
Tick	Forest	F	8	1081	0	0	0	0	0	0	0	0	0	0	0	0	0	0	0	0	0	9	0	0	0	0	0	0	0	0	0	0	22	0	0	0	968	0	0	0	0	0	0	0	0	0	0	0	0
Tick	Forest	F	14	6296	0	0	0	0	0	2	0	0	0	0	0	0	0	0	0	0	0	18	0	0	0	0	0	0	0	0	0	0	0	0	0	0	5883	0	0	0	0	0	0	0	0	0	0	5	0
Tick	Forest	F	4	53	0	0	0	0	0	0	0	0	0	0	0	0	0	0	0	0	0	0	0	0	0	0	0	1	0	0	0	0	0	0	0	0	0	0	0	0	0	0	0	0	0	0	0	0	0
Tick	Forest	F	5	3220	0	0	0	0	0	0	0	0	0	0	0	0	0	0	0	0	0	0	0	0	0	0	0	0	0	0	0	0	49	0	0	0	3086	0	0	0	0	0	0	0	0	0	0	26	0
Tick	Forest	F	9	1826	0	0	0	0	0	1	0	0	0	0	0	0	0	0	0	0	0	0	0	0	0	0	0	0	0	0	0	0	37	0	0	0	1698	0	0	0	0	0	0	0	0	0	0	17	0
Tick	Forest	F	10	425	0	0	0	0	0	0	0	0	0	0	0	0	0	0	0	0	0	0	0	0	0	0	0	4	0	0	0	0	0	0	0	0	333	0	0	0	0	0	0	0	0	0	0	4	0
Tick	Forest	F	3	100	0	0	0	0	0	0	0	0	0	0	0	0	0	0	0	0	0	0	49	0	0	0	0	0	0	0	0	0	0	0	0	0	0	0	0	0	0	0	0	0	0	0	0	0	0
Tick	Forest	F	4	526	0	0	0	0	0	0	0	0	0	0	0	0	0	0	0	0	0	0	0	0	0	0	0	0	0	0	0	0	0	0	0	0	335	0	0	0	0	0	0	0	0	0	0	0	0
Tick	Forest	F	9	1589	0	0	0	0	0	0	0	0	0	0	0	0	0	0	0	0	0	0	0	0	0	0	0	0	0	0	0	0	0	0	0	0	1434	0	0	0	0	0	0	0	0	0	0	0	0
Tick	Forest	F	6	2472	0	0	0	0	0	0	0	0	0	0	0	0	0	0	0	0	0	0	0	0	0	0	0	0	0	0	0	0	0	0	0	0	2340	0	0	0	0	0	0	0	0	0	0	0	0
Tick	Forest	F	5	473	0	0	0	0	0	0	0	0	0	0	0	0	0	0	0	0	0	0	0	0	0	0	0	12	0	0	0	0	0	0	0	0	271	0	0	0	0	0	0	0	0	0	0	0	0
Tick	Forest	F	6	1026	0	0	0	0	0	0	0	0	0	0	0	0	0	0	0	0	0	45	0	0	0	0	0	0	0	0	0	0	0	0	0	0	898	0	0	0	0	0	0	0	0	0	0	0	0
Tick	Forest	F	6	606	0	5	0	0	0	8	0	0	0	0	0	0	0	0	0	0	0	0	0	0	0	0	0	0	0	0	0	0	0	0	0	0	563	0	0	0	0	0	0	0	0	0	0	19	0
Tick	Forest	F	5	976	0	0	0	0	0	0	0	0	0	0	0	0	0	0	0	0	0	0	0	0	0	0	0	0	0	0	0	0	0	0	0	0	921	0	0	0	0	0	0	0	0	0	0	0	0
Tick	Forest	F	16	12543	0	33	0	1	0	0	0	0	0	0	0	0	0	0	0	0	0	0	0	0	44	0	0	0	422	0	0	0	83	0	0	0	11631	0	0	0	0	0	0	0	0	0	0	0	0
Tick	Forest	F	8	4649	0	0	0	0	0	0	0	0	0	0	0	0	0	0	0	0	0	0	0	0	24	0	0	0	0	0	0	0	139	0	0	0	4370	0	0	0	0	0	0	0	0	0	0	0	0
Tick	Forest	F	12	1943	0	0	0	5	0	0	0	0	0	0	0	0	0	0	0	0	2	10	0	0	0	0	0	3	0	0	0	0	0	0	0	0	1752	0	0	0	0	0	0	0	0	0	0	0	0
Tick	Forest	F	15	4804	0	0	0	0	0	0	0	0	0	0	0	0	0	0	0	0	0	4	0	3	0	0	0	0	145	0	0	0	0	0	0	0	4292	0	0	0	0	0	0	0	0	0	0	33	0
Tick	Forest	F	14	9995	0	11	0	0	0	0	0	0	0	0	0	0	0	0	0	0	0	0	0	0	0	0	0	0	989	0	0	0	279	0	0	0	8325	0	0	0	0	0	0	0	0	0	0	168	0
Tick	Forest	F	16	10778	0	12	0	24	0	0	0	0	0	0	0	0	0	0	0	0	0	2	0	0	0	0	0	0	0	0	0	0	0	0	0	0	3610	0	0	0	0	0	0	0	0	0	0	202	0
Tick	Forest	F	9	5952	0	2	0	0	0	0	0	0	0	0	0	0	0	0	0	0	9	30	0	0	0	0	0	0	0	0	0	0	0	0	0	0	5591	0	0	0	0	0	0	0	0	0	0	199	0
Tick	Forest	F	9	6679	0	0	0	0	0	0	0	0	0	0	0	0	0	0	0	0	5	0	0	0	0	0	0	0	0	0	0	0	31	0	0	0	3575	0	0	0	0	0	0	0	0	0	0	0	0
Tick	Forest	F	10	7490	0	3	0	0	0	0	0	0	0	0	0	0	0	0	0	0	0	0	0	0	0	0	0	0	0	0	0	0	313	0	0	0	6661	0	0	0	0	0	0	0	0	0	0	0	0
Tick	Forest	F	16	5810	0	0	0	0	0	0	0	0	0	0	0	0	0	0	0	0	8	22	0	0	0	8	6	0	0	0	0	0	0	0	0	0	5324	0	0	0	0	0	0	0	0	0	0	60	0
Tick	Forest	F	9	7588	0	0	0	0	0	0	0	0	0	0	0	0	0	0	0	0	0	0	0	3	0	0	0	0	214	0	0	0	5	0	0	0	7223	0	0	0	0	0	0	0	0	0	0	23	0
Tick	Forest	F	5	5464	0	0	0	0	0	0	0	0	0	0	0	0	0	0	0	0	0	0	0	0	0	0	0	0	0	0	0	0	0	0	0	0	5302	0	0	0	0	0	0	0	0	0	0	0	0
Tick	Forest	F	8	2792	0	2	0	0	0	0	0	0	0	0	0	0	0	0	0	0	0	0	0	0	0	0	0	0	0	0	0	0	11	0	0	0	2759	0	0	0	0	0	0	0	0	0	0	0	0
Tick	Forest	F	10	5880	0	16	0	0	0	0	0	0	0	0	0	0	0	0	0	0	0	0	0	4	0	0	0	0	0	0	0	0	0	0	0	0	5742	0	0	0	0	0	0	0	0	0	0	0	0
Tick	Forest	F	10	2639	0	8	0	0	0	0	0	0	0	0	0	0	0	0	0	0	0	0	0	0	18	0	0	0	0	0	0	0	6	5	0	0	2552	0	0	0	0	0	0	0	0	0	0	0	0
Tick	Forest	F	3	640	0	3	0	0	0	0	0	0	0	0	0	0	0	0	0	0	0	0	0	0	0	0	0	0	0	0	0	0	0	0	0	0	629	0	0	0	0	0	0	0	0	0	0	0	0
Tick	Forest	F	6	10262	0	0	0	0	0	0	0	0	0	0	0	0	0	0	0	0	0	0	0	0	0	0	0	0	0	0	0	0	0	0	0	0	10145	0	0	0	0	0	0	0	24	0	0	0	0
Tick	Forest	F	13	8189	0	0	0	0	0	0	0	0	0	0	0	0	0	0	0	0	0	0	0	0	0	0	0	2	104	0	0	0	11	0	0	0	7805	0	0	0	0	0	0	0	10	0	0	26	0
Tick	Forest	F	8	8298	0	0	0	0	0	0	0	0	0	0	0	0	0	0	0	0	11	0	0	0	0	0	0	0	408	0	0	0	0	0	0	0	7830	0	0	0	0	0	0	0	0	0	0	0	0
Tick	Forest	F	6	1424	0	6	0	0	0	0	0	0	0	0	0	0	0	0	0	0	8	0	0	0	0	0	0	0	0	0	0	0	0	0	0	0	1345	32	0	0	0	0	0	0	0	0	0	32	0
Tick	Forest	F	6	2146	0	0	0	0	0	0	0	0	0	0	0	0	0	0	0	0	0	0	0	0	0	0	0	0	0	0	0	0	35	0	0	0	2017	0	0	0	0	0	0	0	0	0	0	0	0
Tick	Forest	F	11	3617	0	0	0	0	0	0	0	0	0	0	0	0	0	0	0	0	12	0	0	0	0	0	0	0	78	0	0	0	0	0	0	0	3409	0	0	0	0	0	0	0	0	0	0	0	0
Tick	Forest	F	8	1621	0	0	0	0	0	0	0	0	0	0	0	0	0	0	0	0	1	45	0	0	0	0	0	0	288	0	0	0	0	0	0	0	1261	4	0	0	0	0	0	0	0	0	0	0	0
Tick	Forest	F	8	2355	0	0	0	0	0	0	0	0	0	0	0	0	0	0	0	0	0	0	0	0	0	0	0	0	16	0	0	0	0	0	0	0	2186	0	0	0	0	0	0	0	0	0	0	0	0
Tick	Forest	F	11	2893	0	0	0	0	0	0	0	0	0	0	0	0	0	0	0	0	0	0	0	0	0	0	0	0	0	0	0	0	0	121	0	0	2482	0	0	0	0	0	0	0	0	0	0	71	0
Tick	Forest	F	16	10095	0	6	0	0	0	0	0	0	0	0	0	0	0	0	0	0	0	0	0	0	0	0	0	0	0	0	0	0	44	0	0	0	9101	0	0	0	0	0	0	0	0	0	0	529	0
Tick	Forest	F	7	1467	0	0	0	0	0	0	0	0	0	0	0	0	0	0	0	0	0	2	0	0	0	0	0	0	14	0	0	0	12	18	0	0	1400	0	0	0	0	0	0	0	0	0	0	0	0
Tick	Forest	F	8	2333	0	0	0	0	0	0	0	0	0	0	0	0	0	0	0	0	0	55	0	0	0	0	0	4	0	0	0	0	0	0	0	0	2215	0	0	0	0	0	0	0	0	0	0	0	0
Tick	Forest	F	9	7044	0	5	4	0	0	0	0	0	0	0	0	0	0	0	0	0	0	0	0	9	0	0	0	2	0	0	0	0	37	0	0	0	6924	0	0	0	0	0	0	0	0	0	0	0	0
Tick	Forest	F	10	4120	0	0	0	0	0	0	0	0	0	0	0	0	0	0	0	0	0	0	0	0	0	0	0	0	0	0	0	0	0	0	0	0	3925	0	0	0	0	0	0	0	37	0	3	0	0
Tick	Forest	F	5	4068	0	82	0	0	0	0	0	0	0	0	0	0	0	0	0	0	0	0	0	0	0	0	0	0	0	0	0	0	0	0	0	0	3957	0	0	0	0	0	0	0	0	0	0	0	0
Tick	Forest	F	17	10131	0	0	0	0	0	0	0	0	0	0	0	0	0	0	0	0	1	10	0	4	0	0	0	0	0	0	3	0	0	0	0	0	4030	0	0	0	0	0	0	0	0	0	0	36	0
Tick	Forest	F	10	510	0	0	0	0	0	0	2	0	0	0	0	0	0	0	0	0	0	0	0	0	0	0	0	0	0	0	0	0	0	0	0	0	237	0	0	0	0	0	0	0	0	0	0	0	0
Tick	Forest	F	12	8159	0	0	0	0	0	0	0	0	0	0	0	0	0	0	0	0	21	0	0	0	0	0	0	0	0	0	0	0	37	0	0	0	7934	0	0	0	0	0	0	0	0	0	0	6	0
Tick	Forest	F	12	6660	0	2	0	0	0	0	0	0	0	0	0	0	0	0	0	16	4	0	0	0	0	0	0	0	129	0	0	0	0	0	0	0	1732	0	0	0	0	0	0	0	0	0	0	7	0
Tick	Forest	F	20	9073	0	6	5	0	0	0	0	0	0	0	0	0	0	0	0	0	0	0	0	4	18	0	2	0	0	0	0	0	2	0	0	0	7331	0	0	0	0	0	0	0	0	0	0	0	0
Tick	Forest	F	17	9671	0	18	0	0	0	0	0	0	0	0	0	0	0	0	0	0	0	5	0	2	0	0	0	0	0	0	0	0	37	0	0	0	8073	0	0	0	0	0	0	0	0	0	0	18	0
Tick	Forest	F	9	4910	0	0	0	0	0	0	0	0	0	0	0	0	0	0	0	0	0	0	0	0	0	0	0	0	0	0	0	0	28	0	0	0	4570	0	0	0	0	0	0	0	0	0	0	25	0
Tick	Forest	F	11	7276	0	0	0	0	0	0	0	0	0	0	0	0	0	0	0	0	3	0	0	0	0	0	0	0	0	0	0	0	6	0	0	0	5161	0	0	0	0	0	0	0	0	0	0	35	0
Tick	Forest	F	10	7217	0	0	0	0	0	0	0	0	0	0	0	0	0	0	0	0	16	2	0	0	5	0	0	0	0	0	0	0	0	0	0	0	7033	0	0	0	0	0	0	0	0	0	0	0	0
Tick	Forest	F	27	10687	0	19	0	0	0	0	0	0	0	0	0	0	0	0	0	0	3	0	4	0	0	0	0	0	170	0	12	0	2	0	0	0	5719	0	0	0	4	2	0	0	0	0	0	144	0
Tick	Forest	F	11	10483	0	1	0	0	0	0	0	0	0	0	0	0	0	0	0	0	16	0	0	0	0	0	0	0	0	0	0	0	0	0	0	0	9715	0	0	0	0	0	0	0	0	0	0	0	0
Tick	Forest	F	10	5710	0	5	0	0	0	0	0	0	0	0	0	0	0	0	0	0	0	0	0	0	0	0	0	0	321	0	0	0	145	0	0	0	4554	0	0	0	0	0	0	0	0	0	0	18	0
Tick	Forest	F	17	19674	0	1	0	0	0	0	0	0	0	0	0	0	0	0	0	0	46	0	0	0	0	0	0	3	16975	0	0	0	50	0	0	0	1765	0	0	0	0	0	0	0	7	0	0	19	0
Tick	Forest	F	18	11099	0	7	665	0	0	0	0	0	0	0	0	0	0	0	0	0	0	8	0	0	0	0	0	0	0	0	0	0	13	0	0	0	7775	0	0	5	0	0	0	0	191	0	2	12	0
Tick	Forest	F	16	11686	0	0	0	0	0	0	0	0	0	0	0	0	0	0	0	0	0	0	0	0	0	0	0	2	440	0	0	0	8	0	0	0	8982	0	0	0	0	0	0	0	0	0	0	217	0
Tick	Forest	F	16	7034	0	14	19	0	0	0	0	0	0	0	0	0	0	0	0	0	0	0	0	0	0	0	0	2	60	0	0	0	3	0	0	0	5690	0	0	0	0	0	0	0	0	0	0	812	0
Tick	Forest	F	14	15254	0	0	0	0	0	0	0	0	0	0	0	0	0	0	0	0	4	0	0	0	0	0	0	0	0	0	0	0	6832	0	0	0	7978	0	0	0	0	0	0	0	0	0	0	92	0
Tick	Forest	F	17	10484	0	13	0	0	0	0	0	0	0	0	0	0	0	0	0	0	48	0	0	0	0	0	0	0	0	6	0	0	46	0	0	0	7577	0	0	0	0	0	0	0	0	0	0	84	0
Tick	Forest	F	17	7209	0	3	0	0	0	0	0	0	0	0	0	0	0	0	0	0	29	0	0	0	0	0	0	1	0	0	0	0	43	0	0	0	6431	0	0	0	0	0	0	0	2	0	0	117	0
Tick	Forest	M	11	1215	0	0	0	3	0	0	0	0	0	0	0	0	0	0	0	0	11	0	0	0	0	0	0	0	0	0	0	0	5	0	0	0	0	0	0	0	0	0	0	0	0	0	0	42	0
Tick	Forest	M	5	344	0	0	0	0	0	0	0	0	0	0	0	0	0	0	0	0	0	0	0	0	0	0	0	0	0	0	0	0	46	0	0	0	0	0	0	0	0	0	0	0	0	0	0	0	0
Tick	Forest	M	4	62	0	1	0	0	0	0	0	0	0	0	0	0	0	0	0	0	0	0	0	0	0	0	0	0	0	0	0	0	0	0	0	0	0	0	0	0	0	0	0	0	0	0	0	0	0
Tick	Forest	F	15	7447	0	0	0	0	0	4	0	0	0	0	0	0	0	0	0	0	0	15	8	0	0	0	0	0	0	0	0	0	0	0	0	0	6599	0	0	0	0	0	0	0	0	0	0	47	0
Tick	Forest	F	12	2837	0	0	0	2	0	0	0	0	0	0	0	0	0	0	0	0	3	0	7	0	0	0	0	19	0	0	0	0	0	0	0	0	2389	0	0	0	0	0	0	0	0	0	0	0	0
Tick	Forest	F	11	273	0	0	0	0	0	1	0	0	0	0	0	0	0	0	0	0	0	0	0	0	0	7	0	17	0	0	0	0	0	0	0	0	0	0	0	0	0	0	0	0	0	0	0	0	0
Tick	Forest	F	28	9749	0	0	0	0	0	26	0	0	0	0	0	0	0	0	0	0	5	20	2	0	0	7	0	12	0	0	0	0	0	0	0	0	7886	0	0	0	0	0	0	0	0	0	0	5	0
Tick	Forest	F	5	1004	0	0	0	0	0	0	0	0	0	0	0	0	0	0	0	0	0	9	0	0	0	0	0	0	0	0	0	0	0	0	0	0	939	0	0	0	0	0	0	0	0	0	0	0	0
Tick	Forest	F	14	2566	0	0	0	0	0	0	0	0	0	0	0	0	0	0	0	0	2	16	0	0	0	0	0	4	0	0	0	0	0	0	0	0	1949	0	0	0	0	0	0	0	0	0	0	0	0
Tick	Forest	F	18	3875	0	0	9	0	0	14	0	0	0	0	0	0	0	0	0	0	39	0	0	0	0	10	0	23	120	0	0	0	0	0	0	0	2609	0	0	0	0	0	0	0	0	0	0	52	0
Tick	Forest	F	16	3994	0	3	0	0	0	0	0	0	0	0	0	0	0	0	0	0	8	0	24	0	0	0	0	0	0	0	0	0	10	0	0	0	3509	0	0	0	0	0	0	0	24	0	0	0	0
Tick	Forest	F	9	6046	0	0	0	0	0	9	0	0	0	0	0	0	0	0	0	0	0	0	0	0	0	0	0	2	0	0	0	0	652	0	0	0	4932	0	0	0	0	0	0	0	0	0	0	0	0
Tick	Forest	F	21	11966	0	0	0	0	0	31	0	0	0	0	0	0	0	0	0	0	55	36	6	0	0	7	0	5	0	11	0	0	0	0	0	0	8606	0	0	0	0	0	0	0	0	0	0	271	0
Tick	Forest	F	11	4832	0	0	0	0	0	0	0	0	0	0	0	0	0	0	0	0	2	25	0	0	0	0	0	7	0	0	0	0	0	0	0	0	3900	0	0	0	0	0	0	0	0	0	0	10	0
Tick	Forest	F	17	3772	0	0	0	0	0	0	0	0	0	0	0	0	0	0	0	0	2	28	0	0	0	0	0	5	0	4	0	0	0	0	0	0	3043	0	0	0	0	0	0	0	0	0	0	0	0
Tick	Forest	F	5	433	0	0	0	0	0	0	0	0	0	0	0	0	0	0	0	0	3	0	0	0	0	0	0	0	0	0	0	0	0	0	0	0	399	0	0	0	0	0	0	0	0	0	0	0	0
Tick	Forest	F	21	4068	0	0	0	0	0	2	0	0	0	0	0	0	0	0	0	0	5	0	7	0	0	0	0	4	0	1	2	0	0	0	0	0	406	0	0	0	0	0	0	0	0	0	0	18	0
Tick	Forest	F	11	2821	0	0	0	0	0	0	0	0	0	0	0	0	0	0	0	0	0	0	0	0	0	0	0	0	0	0	7	0	0	0	0	0	2443	0	0	0	0	0	0	0	0	0	0	0	0
Tick	Forest	F	16	5162	0	5	0	0	0	15	0	0	0	0	0	0	0	0	0	0	0	11	0	0	0	3	0	0	0	0	0	0	36	0	0	0	4316	0	0	0	0	0	0	0	0	0	0	0	0
Tick	Forest	F	16	3374	0	0	0	0	0	11	0	0	0	0	0	0	0	0	0	0	0	7	0	0	0	0	0	9	0	0	0	0	0	0	0	0	2775	0	0	0	0	0	0	0	0	0	0	0	0
Tick	Forest	F	27	3861	0	0	0	7	0	7	0	0	0	0	0	0	0	0	0	0	25	71	3	0	0	2	0	3	0	4	3	0	0	0	0	0	2186	0	0	0	0	0	0	0	0	0	0	10	0
Tick	Forest	F	18	5030	0	0	0	0	0	0	0	0	0	0	0	0	0	0	0	0	0	22	0	0	0	9	0	11	0	0	1	0	0	0	0	0	4212	0	0	5	0	0	0	0	0	0	0	0	0
Tick	Forest	F	20	4151	0	0	0	0	0	0	0	0	0	0	0	0	0	0	0	0	4	8	0	0	0	0	0	4	0	7	0	0	0	0	0	0	493	0	0	49	0	0	0	0	0	0	0	7	0
Tick	Forest	F	19	3800	0	5	0	0	0	13	0	0	0	0	0	0	0	0	0	0	17	0	0	0	0	0	0	0	471	12	0	0	0	0	0	0	2686	0	0	0	0	0	0	0	0	0	0	4	0
Tick	Forest	F	22	5410	0	0	0	0	0	8	0	0	0	0	0	0	0	0	0	0	4	115	0	0	0	6	7	0	679	0	1	0	0	0	0	0	2418	0	0	0	0	0	0	0	0	0	0	8	0
Tick	Forest	F	21	8349	0	14	0	0	0	23	0	0	0	0	0	0	0	0	0	0	30	0	0	2	0	4	0	11	0	0	0	0	18	0	0	0	6975	0	0	0	0	0	0	0	0	0	0	0	0
Tick	Forest	F	16	6285	0	0	0	0	0	0	0	0	0	0	0	0	0	0	0	0	0	18	4	0	0	0	2	3	0	0	0	0	0	0	0	0	5300	0	0	0	0	0	0	0	0	0	0	29	0
Tick	Forest	F	14	4865	0	2	0	0	0	8	0	0	0	0	0	0	0	0	0	0	1	0	0	2	0	0	0	0	0	0	3	0	0	0	0	0	3662	0	0	0	0	0	0	0	0	0	0	39	0
Tick	Forest	F	31	8959	0	2	0	5	0	9	0	0	0	0	0	0	0	0	0	0	6	2	4	0	0	0	0	16	0	0	47	0	0	0	0	0	3801	0	0	1	0	0	0	0	0	0	0	11	0
Tick	Forest	F	24	10093	0	0	0	14	0	0	0	0	0	0	0	0	0	0	0	0	15	51	10	0	0	0	0	5	88	6	0	0	0	0	0	0	5618	0	0	0	0	0	0	0	0	0	0	120	0
Tick	Forest	M	6	121	0	0	0	0	0	0	0	0	0	0	0	0	0	0	0	0	0	0	0	0	0	0	0	0	0	0	0	0	0	0	0	0	0	0	0	0	0	0	0	0	0	0	0	0	0
Tick	Forest	M	8	2799	0	0	0	0	0	0	4	0	0	0	0	0	0	0	0	0	0	0	0	0	0	0	0	0	0	0	0	0	7	0	0	0	0	0	0	1	0	0	0	0	0	0	0	0	0
Tick	Forest	M	10	653	0	0	0	0	0	0	0	0	0	0	0	0	0	0	0	0	0	53	0	0	0	0	0	2	0	0	0	0	0	0	0	0	0	0	0	0	0	0	0	0	0	0	0	0	0
Tick	Forest	M	4	123	0	0	0	0	0	0	0	0	0	0	0	0	0	0	0	0	0	0	0	0	0	0	0	0	0	0	0	0	0	0	0	0	0	0	0	0	0	0	0	0	0	0	0	2	0
Tick	Forest	M	15	243	0	0	0	0	0	1	0	0	0	0	0	0	0	0	0	0	0	18	0	0	0	0	0	40	0	0	0	0	0	17	0	0	0	0	0	0	0	0	0	0	0	0	0	0	0
Tick	Forest	M	10	2132	0	0	0	0	0	0	0	0	0	0	0	0	0	0	0	0	0	0	0	0	0	0	0	0	0	0	0	0	0	0	0	0	0	0	0	0	0	0	0	0	0	0	0	11	0
Tick	Forest	M	14	483	0	0	0	0	0	0	0	0	0	0	0	0	0	0	0	0	14	95	6	0	0	0	0	3	72	0	0	0	0	0	0	0	0	0	0	0	0	0	0	0	0	0	0	13	0
Vole	Edges	F	15	20605	0	0	0	0	2	0	0	0	0	0	0	0	0	0	0	0	0	0	0	20475	0	0	0	24	0	6	0	0	0	0	0	0	0	0	0	0	4	0	0	0	0	0	0	0	0
Vole	Edges	M	16	19202	0	0	4	0	0	0	0	0	0	0	0	0	0	0	0	0	0	0	0	0	0	0	0	8	0	0	0	0	0	0	0	0	0	0	0	0	13	0	0	0	0	2	0	0	0
Vole	Edges	F	13	2318	0	0	0	0	0	0	18	0	0	0	0	0	0	0	0	0	0	0	0	0	0	0	0	141	0	0	0	0	0	0	0	0	0	0	0	0	42	0	0	0	0	13	0	0	0
Vole	Edges	F	16	18707	0	0	0	0	0	0	21	0	0	0	0	0	0	0	0	0	0	0	0	18354	0	0	0	91	0	45	0	0	0	0	0	0	0	0	0	0	20	0	0	0	0	0	0	0	0
Vole	Edges	M	10	25525	0	0	0	0	0	0	0	0	4	0	0	3	0	0	0	0	0	0	0	24373	0	0	0	0	0	0	0	0	0	0	0	0	0	0	0	0	0	0	0	0	0	0	0	0	0
Vole	Edges	M	14	14729	0	0	0	0	0	0	0	8	0	0	0	0	0	0	0	0	0	0	0	14027	0	0	0	0	0	7	0	0	0	0	0	0	0	0	0	0	0	0	0	0	0	0	0	1	0
Vole	Edges	M	17	670	0	0	0	0	4	0	1	0	0	0	0	0	0	0	0	0	0	0	0	0	0	0	0	0	0	0	0	0	0	0	0	0	0	0	34	0	100	2	0	0	0	0	0	0	0
Vole	Edges	F	6	22712	0	0	0	0	0	0	0	0	0	0	0	0	0	0	0	0	0	0	0	11737	0	0	0	0	0	9	0	0	0	0	0	0	0	0	0	0	0	0	0	0	0	0	0	0	0
Vole	Edges	M	13	442	38	0	0	0	0	0	0	0	2	0	0	0	0	0	0	0	0	0	0	0	0	0	0	129	0	0	0	0	7	0	0	0	0	0	0	0	6	0	0	0	0	0	0	0	0
Vole	Edges	F	12	3819	0	16	1	0	0	0	26	19	0	0	0	0	0	0	0	0	0	0	0	3627	0	0	0	10	0	0	0	0	0	0	0	0	0	0	0	0	0	0	0	0	0	0	0	0	0
Vole	Edges	F	17	284	13	0	0	0	0	0	10	0	0	0	0	6	0	0	0	0	0	0	0	0	0	0	0	50	0	0	0	0	0	0	0	0	0	0	0	0	6	0	0	0	0	0	0	0	0
Vole	Edges	F	11	27411	0	0	0	0	0	0	2	2	1	0	0	0	0	0	0	0	0	0	0	21591	0	0	0	1	0	0	0	0	0	0	0	0	0	0	0	0	0	0	0	0	0	0	0	0	0
Vole	Edges	F	25	11524	18	0	0	0	9	0	0	9	2	0	0	0	0	0	15	0	0	0	0	10036	0	0	0	637	0	3	0	0	0	8	0	0	0	0	0	0	3	0	0	0	0	0	0	0	0
Vole	Edges	F	21	23590	0	0	0	0	0	0	3	0	0	0	2	0	0	0	0	0	0	0	0	23437	0	0	0	14	0	0	0	0	0	0	0	0	0	0	0	0	7	0	0	0	0	0	0	0	0
Vole	Edges	M	9	27541	0	0	0	0	0	0	0	0	0	0	0	0	0	0	0	0	0	0	0	27465	0	0	0	0	0	0	0	0	0	0	0	0	0	0	0	0	0	0	0	0	0	0	0	0	0
Vole	Edges	F	12	5357	0	0	0	0	0	0	0	0	0	0	0	0	0	0	0	0	0	0	0	0	0	0	11	78	0	0	0	0	0	0	3	0	0	0	0	0	0	0	0	0	0	15	0	0	0
Vole	Edges	M	5	99	0	0	0	0	0	0	0	0	0	0	0	0	0	0	0	0	0	0	0	0	0	0	0	0	0	0	0	0	0	0	0	0	0	0	0	0	0	0	0	0	0	0	0	0	0
Vole	Edges	M	29	3143	122	0	0	0	16	0	9	6	60	0	10	0	0	0	0	0	0	0	0	0	0	0	0	1256	0	0	0	0	0	0	0	0	0	0	0	0	20	0	25	65	0	0	0	0	9
Vole	Edges	M	18	1668	0	0	1	0	0	0	4	0	3	0	0	0	0	0	0	0	0	0	0	0	0	0	0	16	0	3	0	0	0	0	0	0	0	0	0	0	7	0	0	0	20	5	0	0	0
Vole	Edges	M	14	374	0	0	0	0	0	0	0	0	0	0	0	0	0	0	0	0	0	0	0	0	0	0	0	98	0	0	0	0	12	0	0	0	0	0	29	0	0	0	0	0	0	0	0	0	0
Vole	Edges	M	11	277	4	0	0	0	0	0	0	0	0	0	0	0	0	0	0	0	0	0	0	2	0	0	0	23	0	0	0	0	0	0	0	0	0	0	0	0	0	0	0	0	0	0	0	0	0
Vole	Edges	F	7	165	0	0	0	0	0	0	0	0	0	0	0	0	0	0	0	0	0	0	0	0	0	0	0	0	0	0	0	0	0	0	0	0	0	0	0	0	28	0	0	0	0	0	0	0	0
Vole	Edges	F	7	23086	0	0	0	0	0	0	15	0	0	0	0	0	0	0	0	0	0	0	0	23057	0	0	0	0	0	0	0	0	0	0	0	0	0	0	0	0	0	0	0	0	0	0	0	0	0
Vole	Edges	M	17	32137	1	0	1	0	0	0	0	0	0	0	0	0	0	0	0	0	0	0	0	21047	0	0	0	19	0	0	0	0	0	0	0	0	0	0	0	0	4	0	0	0	0	0	0	0	0
Vole	Edges	F	8	11994	0	0	0	0	0	0	0	0	0	0	0	0	0	0	0	0	0	0	0	0	0	0	0	0	0	0	0	0	0	0	0	0	0	0	0	0	2	0	0	0	0	4	0	0	0
Vole	Edges	F	15	493	0	0	0	0	0	0	6	0	0	0	0	0	0	0	0	0	0	0	0	12	0	0	0	194	0	0	0	0	0	0	0	0	0	0	0	0	5	0	0	0	0	0	0	0	0
Vole	Edges	F	13	2292	20	0	0	23	0	0	0	0	0	0	0	0	0	0	0	0	0	0	0	1865	0	0	0	179	0	0	0	0	7	0	0	0	0	0	0	0	0	0	0	0	67	0	0	0	0
Vole	Edges	F	12	218	0	0	0	0	0	0	2	0	0	0	0	0	0	0	0	0	0	0	0	0	0	0	0	4	0	0	0	0	0	0	0	0	0	0	0	0	0	0	0	58	0	0	0	0	0
Vole	Edges	M	15	3333	0	0	0	0	0	0	0	0	0	0	0	0	0	0	0	0	0	0	0	2602	0	0	0	9	0	0	0	0	0	0	0	0	0	0	25	0	0	0	0	0	0	0	0	0	0
Vole	Edges	F	14	434	12	0	0	0	0	0	0	0	9	0	0	0	0	0	0	0	0	0	0	0	0	0	0	33	0	0	0	0	0	0	0	0	0	0	21	0	1	0	7	19	0	0	0	0	0
Vole	Edges	F	17	2814	74	0	0	0	0	0	0	60	36	0	58	0	0	0	0	0	0	0	0	0	0	0	0	558	0	0	0	0	0	0	0	0	0	0	0	0	41	0	47	30	0	0	0	0	0
Vole	Edges	F	6	424	0	0	0	0	0	0	0	0	0	0	0	0	0	0	0	0	0	0	0	0	0	0	0	70	0	0	0	0	0	0	0	0	0	1	0	0	0	0	0	0	0	0	0	0	0
Vole	Edges	F	11	764	3	0	0	0	0	0	0	0	0	0	0	0	0	0	0	0	0	0	0	0	0	0	0	0	48	25	0	0	0	0	0	0	0	0	0	0	0	0	0	0	0	0	0	0	0
Vole	Edges	F	6	7945	0	0	0	0	0	0	0	0	0	0	0	0	0	0	0	0	0	0	0	7714	0	0	0	23	0	0	0	0	0	0	0	0	0	0	0	0	0	0	0	0	0	0	0	0	0
Vole	Edges	F	6	57808	0	0	0	0	0	0	0	0	0	0	0	0	0	0	0	0	0	0	0	57791	0	0	0	0	0	2	0	0	0	0	0	0	0	0	0	0	0	0	0	0	3	0	0	0	0
Vole	Edges	F	16	192	2	0	0	0	0	0	4	8	0	0	0	0	0	0	0	0	0	0	0	0	0	0	0	22	0	0	0	0	0	0	0	0	0	0	3	0	2	0	0	0	0	0	0	0	0
Vole	Edges	F	9	18842	7	0	0	0	0	0	0	0	0	0	0	0	0	0	0	0	0	0	0	18664	0	0	0	0	0	24	0	0	0	0	0	0	0	0	0	0	19	0	4	0	0	0	0	0	0
Vole	Edges	M	12	7511	0	0	0	0	18	0	0	0	0	2	0	0	0	0	0	0	0	0	0	7404	0	0	0	0	0	0	0	0	0	0	0	0	0	0	0	0	0	0	19	0	0	0	0	0	0
Vole	Edges	F	14	348	34	0	0	0	0	0	0	0	0	0	0	0	0	0	0	0	0	0	0	0	0	0	0	0	0	0	0	0	30	0	35	0	0	0	0	0	15	0	0	0	0	0	0	0	11
Vole	Edges	M	9	24799	0	0	0	0	0	0	0	0	0	0	0	0	0	0	0	0	0	0	0	24725	0	0	0	3	0	0	0	0	0	0	0	0	0	0	15	0	0	0	0	0	0	0	0	0	0
Vole	Edges	M	5	27095	0	0	0	0	0	0	0	0	0	0	0	0	0	0	0	0	0	0	0	27064	0	0	0	0	0	0	0	0	0	0	0	0	0	0	0	0	0	0	0	0	0	0	0	0	0
Vole	Edges	M	8	26853	0	0	0	0	0	0	0	0	0	0	0	0	0	0	0	0	0	0	0	26771	0	0	0	2	0	3	0	0	0	0	0	0	0	0	19	0	0	0	0	0	0	0	0	0	0
Vole	Edges	M	5	1952	0	0	0	0	0	0	0	0	0	0	0	0	0	0	0	0	0	0	0	0	0	0	0	43	0	0	0	0	0	0	0	0	0	0	0	0	2	0	0	0	0	0	0	0	0
Vole	Edges	M	12	5832	0	0	0	0	0	0	0	0	3	0	0	0	0	0	0	0	0	0	0	0	0	0	0	0	0	0	0	0	0	0	0	0	200	0	45	0	0	0	0	0	0	0	0	1	0
Vole	Edges	M	10	820	0	0	0	0	0	0	0	0	0	0	0	0	0	0	0	0	0	0	0	0	0	0	0	6	0	0	0	0	0	0	0	0	0	0	0	0	0	0	0	0	5	0	0	0	0
Vole	Edges	M	10	17432	0	0	0	0	0	0	0	0	0	0	0	0	0	0	0	0	0	0	0	8421	0	0	0	0	0	0	0	0	0	0	0	0	0	0	0	0	0	0	0	0	0	0	0	0	0
Vole	Edges	F	6	9784	0	0	0	0	0	0	0	0	44	1	0	0	0	0	0	0	0	0	0	8324	0	0	0	0	0	0	0	0	0	0	0	0	0	0	0	0	0	0	0	0	0	0	0	0	0
Vole	Edges	M	4	6445	0	0	0	35	0	0	0	0	0	0	0	0	0	0	0	0	0	0	0	6356	0	0	0	0	0	0	0	0	0	0	0	0	0	0	0	0	0	0	0	0	0	0	0	0	0
Vole	Edges	M	5	19519	0	0	0	0	0	0	0	0	0	0	0	0	0	0	0	0	0	0	0	19445	0	0	0	3	0	0	0	0	0	0	0	0	0	0	0	0	0	0	0	0	0	0	0	0	0
Vole	Edges	M	8	159	0	0	0	0	0	0	0	0	6	0	0	3	0	0	0	0	0	0	0	23	0	0	0	0	0	6	0	0	0	0	0	0	0	0	1	0	0	0	0	0	0	9	0	0	0
Vole	Edges	M	4	491	0	0	0	0	0	0	0	0	0	0	0	0	0	0	0	0	0	0	0	0	0	0	0	0	0	0	0	0	0	0	0	0	0	0	49	0	0	0	0	0	0	0	0	0	0
Vole	Edges	F	27	24343	24	0	0	0	9	0	0	17	38	0	0	0	0	0	0	0	0	0	0	23604	0	0	0	107	0	3	0	0	0	0	7	0	0	0	0	0	0	0	4	0	0	0	0	0	0
Vole	Edges	M	7	23163	0	0	0	0	0	0	0	0	0	0	0	0	0	0	0	0	0	0	0	23073	0	0	0	0	0	7	0	0	0	0	0	0	0	0	0	0	0	0	0	0	0	0	0	0	0
Vole	Edges	F	10	20971	0	0	34	0	0	0	0	0	0	0	0	0	0	0	0	0	0	0	0	12854	0	0	12	0	0	0	0	0	0	0	0	0	0	0	186	0	10	0	0	0	0	0	0	0	0
Vole	Edges	F	8	23730	0	0	0	0	0	0	0	0	0	0	0	0	0	0	0	0	0	0	0	23279	0	0	0	8	0	0	0	0	0	0	0	0	0	0	0	0	0	0	31	0	0	0	0	0	0
Vole	Edges	F	7	33610	0	0	0	0	0	0	0	0	0	0	0	0	0	0	0	0	0	0	0	33556	0	0	0	19	0	7	0	0	0	0	0	0	0	0	0	0	0	0	0	0	0	0	0	0	0
Vole	Edges	M	19	1299	23	0	0	0	1	0	0	0	9	0	6	0	0	0	0	0	0	0	0	3	0	0	0	375	0	0	0	0	0	0	0	0	0	0	0	0	0	0	0	0	0	0	0	0	0
Vole	Edges	M	3	22316	0	0	0	0	0	0	0	0	0	0	0	0	0	0	0	0	0	0	0	21947	0	0	0	0	0	0	0	0	0	0	0	0	0	0	0	0	0	0	0	0	0	0	0	0	0
Vole	Edges	M	7	782	0	0	0	0	0	0	0	0	0	0	0	0	0	0	0	0	0	0	0	0	0	0	0	0	0	0	0	0	0	0	0	0	0	0	53	0	0	0	0	0	0	0	0	0	0
Vole	Edges	F	7	23638	0	0	0	0	0	0	0	0	0	0	0	0	0	0	0	0	0	0	0	17175	0	0	0	0	0	0	0	0	0	0	0	0	0	0	0	0	0	0	0	0	0	0	0	0	0
Vole	Edges	F	4	6539	0	0	0	0	0	0	0	0	0	0	0	0	0	0	0	0	0	0	0	1326	0	0	0	0	0	0	0	0	0	0	0	0	0	0	0	0	0	0	0	0	0	0	0	0	0
Vole	Edges	F	6	13005	0	0	0	0	0	0	0	0	0	0	0	114	0	0	0	0	0	0	0	12673	0	0	0	0	0	0	0	0	0	0	0	0	0	0	0	0	0	0	0	0	0	84	0	0	0
Vole	Edges	M	7	26818	30	0	0	0	0	0	0	0	0	0	0	0	0	0	0	0	0	0	0	22475	0	0	0	21	147	0	0	0	0	0	0	0	0	0	0	0	0	0	0	0	0	0	0	0	0
Vole	Edges	M	7	24703	0	0	0	0	0	0	0	0	0	0	0	0	0	0	0	0	0	0	0	1036	0	0	0	12	0	41	0	0	0	0	0	0	0	0	0	0	0	0	0	0	0	0	0	0	0
Vole	Edges	F	5	42885	0	0	0	0	0	0	0	0	0	0	0	0	0	0	0	0	0	0	0	41100	0	0	0	0	0	6	0	0	0	0	0	0	0	0	0	0	0	0	0	0	0	0	0	0	0
Vole	Edges	M	8	28000	0	0	0	0	0	0	0	0	4	0	0	0	0	0	0	0	0	0	0	26441	0	0	0	4	0	10	0	0	0	0	0	0	0	0	0	0	0	0	0	0	0	0	0	0	0
Vole	Edges	F	2	136	26	0	0	0	0	0	0	0	0	0	0	0	0	0	0	0	0	0	0	0	0	0	0	0	0	0	0	0	0	0	0	0	0	0	0	0	0	0	0	0	0	0	0	0	0
Vole	Edges	F	6	10680	0	0	0	0	0	0	0	0	0	0	0	0	0	0	0	0	0	0	0	10532	0	0	0	0	0	0	0	0	0	0	0	0	0	0	0	0	0	0	0	0	0	0	0	0	0
Vole	Edges	F	7	2386	0	0	0	0	0	0	0	0	0	0	0	0	0	0	0	0	0	0	0	2083	0	0	0	0	0	0	0	0	0	0	0	0	0	0	0	0	0	0	0	0	0	0	0	0	0
Vole	Edges	M	11	12963	0	0	0	0	0	0	0	0	9	0	0	0	0	0	0	0	0	0	0	7	0	0	5	32	0	0	0	0	0	0	0	0	0	0	0	0	0	0	0	0	0	0	0	0	0
Vole	Edges	F	8	35831	0	0	0	0	0	0	0	0	0	0	0	13	0	0	0	0	0	0	0	32708	0	0	0	0	0	0	0	0	0	0	0	0	0	0	0	0	0	0	0	0	8	0	0	0	0
Vole	Edges	F	9	25318	0	0	2	0	0	0	0	0	0	0	0	0	0	0	0	0	0	0	0	25160	0	0	0	6	0	0	0	0	0	0	0	0	0	0	16	0	0	0	0	0	9	0	0	0	0
Vole	Edges	F	4	6342	0	0	0	0	0	0	0	0	0	0	0	0	0	0	0	0	0	0	0	6107	0	0	0	0	0	22	0	0	0	0	0	0	0	0	0	0	0	0	0	0	0	0	0	0	0
Vole	Edges	M	9	1225	0	0	0	0	0	0	0	0	0	0	0	0	0	0	0	0	61	0	0	980	0	0	0	0	0	0	0	0	0	0	0	0	0	0	0	0	0	0	0	0	0	0	0	0	0
Vole	Edges	M	7	12818	0	0	0	0	0	0	0	0	0	0	0	0	0	0	0	0	0	0	0	5617	0	0	0	37	29	0	0	0	0	0	0	0	0	0	0	0	0	0	0	0	0	0	0	0	0
Vole	Edges	F	5	25290	0	0	0	0	0	0	0	0	0	0	0	0	0	0	0	0	0	0	0	25161	0	0	0	0	0	0	0	0	0	0	0	0	0	0	0	0	0	0	0	0	0	0	0	0	0
Vole	Edges	M	5	34535	0	0	0	0	0	0	0	0	0	0	0	0	0	0	0	0	0	0	0	34365	0	0	0	70	0	0	0	0	7	0	0	0	0	0	0	0	0	0	0	0	0	0	0	0	0
Vole	Edges	F	5	31404	0	0	0	0	0	5	0	0	0	0	0	0	0	0	0	0	0	0	0	30820	0	0	0	0	0	0	0	0	0	0	0	0	0	0	0	0	0	0	0	0	0	0	0	0	0
Vole	Edges	F	19	19203	0	0	0	0	0	0	0	14	1	0	0	3	0	0	0	0	0	0	0	18613	0	0	0	10	196	0	0	3	0	0	0	0	0	0	0	0	0	0	0	1	23	0	0	0	0
Vole	Edges	F	5	15443	0	0	0	0	0	0	0	0	0	0	0	0	0	0	0	0	0	0	0	15394	0	0	0	0	0	8	0	0	0	0	0	0	0	0	0	0	0	0	0	0	0	0	0	0	0
Vole	Edges	M	11	24485	0	0	0	0	0	0	0	0	0	0	0	0	0	0	0	0	0	0	0	20476	0	0	0	13	0	0	0	0	0	0	0	0	0	0	0	0	0	0	0	0	0	0	0	0	0
Vole	Edges	F	4	24077	0	0	0	0	0	0	0	0	0	0	0	0	0	0	0	0	0	0	0	24063	0	0	0	4	0	0	0	0	0	0	0	0	0	0	0	0	0	0	0	0	0	0	0	0	0
Vole	Edges	F	7	23018	0	0	0	0	0	0	0	0	0	0	0	0	0	0	0	0	0	0	0	22907	0	0	0	0	0	0	0	0	0	0	0	0	0	0	7	0	0	0	0	0	18	0	0	0	0
Vole	Edges	F	8	14545	6	0	0	0	0	0	0	0	0	0	0	0	0	0	0	0	0	0	0	14008	0	0	22	40	0	0	0	0	0	0	0	0	0	0	0	0	0	0	0	0	0	0	0	0	0
Vole	Edges	M	6	16554	0	0	0	0	0	0	0	85	0	0	0	0	0	0	0	0	0	0	0	16231	0	0	0	50	0	0	0	0	0	0	0	0	0	0	0	0	0	0	0	0	180	0	0	0	0
Vole	Edges	M	1	43788	0	0	0	0	0	0	0	0	0	0	0	0	0	0	0	0	0	0	0	43788	0	0	0	0	0	0	0	0	0	0	0	0	0	0	0	0	0	0	0	0	0	0	0	0	0
Vole	Edges	M	13	3922	0	0	0	0	0	0	0	0	32	0	0	0	0	0	0	0	0	0	0	657	0	0	0	6	0	0	0	0	0	0	0	0	233	0	0	0	0	10	0	0	2	0	0	1	0
Vole	Edges	F	5	401	0	0	0	0	0	0	0	0	0	0	0	0	0	0	0	0	0	0	0	18	0	0	0	167	0	0	0	0	0	0	0	0	0	0	0	0	0	0	0	0	0	0	0	0	0
Vole	Edges	F	15	7350	0	0	0	0	0	0	0	0	5	0	0	0	0	0	0	0	0	0	0	6929	0	0	0	207	0	2	0	0	0	7	0	0	0	0	0	0	31	0	0	0	0	0	0	0	0
Vole	Edges	F	11	13363	0	0	0	0	0	0	0	1	0	0	0	0	0	0	0	0	0	0	0	13212	0	0	0	14	0	16	0	0	0	0	0	0	0	0	0	0	0	0	0	0	0	0	0	0	0
Vole	Edges	M	28	6810	23	0	0	0	45	0	0	35	565	0	8	0	0	0	0	0	0	0	0	1834	0	0	0	2387	0	0	0	0	0	3	18	0	0	0	0	0	0	0	60	6	0	0	0	0	32
Vole	Edges	M	16	423	4	0	0	0	23	0	0	0	22	0	0	0	0	0	0	0	0	0	0	0	0	0	0	22	0	38	0	0	0	0	0	0	0	0	0	0	13	0	0	2	0	0	0	0	0
Vole	Forest	F	11	213	0	0	0	0	0	0	1	0	0	0	0	0	0	0	0	0	0	0	0	0	0	0	0	0	0	18	0	0	0	0	0	0	0	0	0	0	0	0	0	0	0	0	0	0	0
Vole	Forest	M	13	23343	0	0	0	0	0	0	0	0	1	0	0	0	0	0	0	0	0	0	0	4822	0	0	0	5	0	0	0	0	0	0	0	0	0	0	0	0	10	0	0	0	0	2	0	0	0
Vole	Forest	F	6	7410	0	0	0	0	0	0	0	0	0	0	0	0	0	0	0	0	0	0	0	7356	0	0	0	2	0	0	0	0	0	0	0	0	0	0	0	0	0	0	0	0	0	0	0	0	0
Vole	Forest	F	24	2507	20	0	8	0	0	0	0	0	6	0	10	0	0	708	6	0	0	0	0	0	0	0	0	1243	0	4	0	0	0	21	0	0	0	13	19	0	6	0	0	48	0	0	0	0	0
Vole	Forest	F	18	2500	88	0	0	0	0	0	11	0	14	0	8	0	0	0	0	0	0	0	0	893	0	0	0	221	0	0	0	0	0	68	0	0	0	0	0	0	0	0	11	0	0	7	0	0	0
Vole	Forest	F	27	17521	53	0	0	0	0	0	0	0	38	0	4	0	0	0	2	0	0	0	0	15326	0	0	1	1222	0	0	0	0	11	0	2	0	0	0	0	0	0	0	2	522	0	0	0	0	0
Vole	Forest	M	8	1987	0	0	0	0	0	0	0	0	0	0	0	0	0	0	0	0	0	0	0	1579	0	0	0	33	0	0	0	0	0	0	0	0	0	0	0	0	16	0	0	0	0	0	0	0	0
Vole	Forest	F	19	533	0	0	0	0	0	0	0	0	5	0	0	0	0	0	0	0	0	0	0	0	0	0	0	6	0	0	0	0	0	0	0	0	0	0	0	0	16	9	1	0	0	0	0	0	0
Vole	Forest	F	11	2294	0	0	0	0	0	0	0	0	5	0	0	0	0	0	0	0	0	0	0	2205	0	0	0	3	0	0	0	0	0	0	0	0	0	0	0	0	0	0	0	0	2	0	0	0	0
Vole	Forest	F	11	646	0	0	0	0	0	0	0	0	0	217	0	0	0	0	0	0	0	0	0	0	0	0	7	146	0	0	0	0	0	0	0	0	0	0	0	0	0	0	0	0	0	0	0	0	0
Vole	Forest	M	10	1488	0	0	0	0	0	0	0	0	0	0	0	35	0	0	0	0	0	0	0	0	0	0	0	0	0	13	0	0	0	0	0	0	0	0	0	0	0	0	0	0	0	0	0	0	0
Vole	Forest	M	13	6713	0	0	0	0	0	0	0	0	0	2	0	0	0	0	0	0	269	0	0	5135	0	0	9	6	0	0	0	0	0	0	0	0	0	0	0	0	0	0	0	0	0	0	0	0	0
Vole	Forest	M	17	6012	7	0	2	0	0	0	13	0	7	0	0	0	0	0	0	0	0	0	0	0	0	0	14	202	0	0	0	5188	0	0	0	0	0	0	0	0	0	0	0	72	0	0	0	0	0
Vole	Forest	F	11	12238	0	0	0	0	0	0	0	0	0	0	0	5	0	0	0	0	0	0	0	12092	0	0	0	2	0	22	0	0	0	0	0	0	0	0	0	0	2	0	0	0	0	0	0	0	0
Vole	Forest	F	9	1288	0	0	0	0	0	0	0	0	0	0	0	0	0	0	0	0	0	0	0	0	0	0	0	66	0	0	0	0	0	0	0	0	0	0	0	0	0	0	0	0	0	0	0	0	0
Vole	Forest	F	12	4627	0	0	5	0	0	0	7	0	0	0	0	0	0	0	0	0	0	0	0	4470	0	0	0	0	0	0	0	0	0	0	0	0	0	0	0	0	0	0	0	0	0	0	0	0	0
Vole	Forest	F	15	559	0	0	1	0	0	0	37	0	0	0	0	0	0	0	0	0	0	0	0	0	0	0	0	3	0	0	0	0	0	0	0	0	0	0	0	0	4	0	0	0	0	0	0	0	0
Vole	Forest	F	10	155	0	0	76	0	0	0	0	0	0	0	0	9	0	0	0	0	0	0	0	3	0	0	0	0	0	0	0	0	0	0	0	0	0	0	9	0	0	0	0	0	0	0	0	0	0
Vole	Forest	F	12	563	0	0	2	0	0	0	0	0	0	0	0	0	0	0	0	0	28	0	0	0	0	0	0	0	0	0	0	0	14	0	0	0	0	0	0	0	0	0	0	0	0	0	0	0	0
Vole	Forest	M	14	929	0	0	0	0	0	0	0	0	0	0	0	0	0	0	0	0	12	0	0	0	0	0	0	20	0	0	0	0	0	0	0	0	0	0	0	0	0	0	0	0	0	0	0	0	0
Vole	Forest	F	4	126	0	0	0	0	0	0	0	0	0	0	0	0	0	0	0	0	0	0	0	0	0	0	0	55	0	0	0	0	0	0	0	0	0	0	0	0	0	0	0	0	0	0	0	0	0
Vole	Forest	F	11	531	13	0	0	0	0	10	15	0	0	0	33	0	0	0	0	0	0	0	0	0	0	0	0	257	0	0	0	0	0	0	0	0	0	0	0	0	0	0	0	0	0	0	0	0	0
Vole	Forest	M	7	1733	0	0	0	0	0	0	0	0	0	0	0	0	0	0	0	0	0	0	0	0	0	0	0	0	0	0	0	0	0	0	0	0	0	0	0	0	0	0	0	0	23	0	0	0	0
Vole	Forest	F	23	3136	253	0	0	0	19	0	0	0	45	0	2	0	0	0	37	0	0	0	0	4	0	0	0	1065	0	0	0	0	0	76	17	0	0	0	0	0	0	0	0	0	0	0	0	0	56
Vole	Forest	F	7	953	0	0	0	0	0	0	0	0	0	0	0	0	0	0	0	0	0	0	0	8	0	0	0	0	0	0	0	0	0	0	0	0	0	0	0	0	0	0	0	0	0	0	0	0	0
Vole	Forest	M	9	291	33	0	0	0	0	0	10	0	59	0	0	0	0	0	0	0	0	0	0	0	0	0	0	50	0	0	0	0	49	0	0	0	0	0	0	0	0	0	0	0	0	0	0	0	0
Vole	Forest	M	13	702	0	0	28	0	0	0	0	0	19	0	0	0	0	0	0	0	0	0	0	0	0	0	0	0	0	7	0	0	0	0	0	18	0	0	0	0	0	0	0	0	0	5	0	0	0
Vole	Forest	F	31	8107	167	0	0	0	40	0	0	0	76	0	26	0	0	170	0	0	0	0	0	0	0	0	0	2388	0	3	0	0	0	10	133	0	0	7	0	0	13	0	6	3	0	0	0	0	23
Vole	Forest	M	9	6013	0	0	0	0	0	0	0	0	0	0	0	39	0	0	0	0	0	0	0	5852	0	0	0	17	0	17	0	0	0	0	0	0	0	0	0	0	0	0	0	0	0	0	0	0	0
Vole	Forest	F	23	2283	15	0	0	0	0	0	34	0	0	0	0	0	0	0	11	0	0	0	0	0	0	0	0	860	0	0	0	0	0	0	0	0	0	0	0	0	0	0	15	2	0	0	0	0	0
Vole	Forest	F	8	11111	0	0	0	0	0	0	0	0	0	0	0	0	0	0	0	0	0	0	0	10858	0	0	0	2	0	0	0	0	0	0	0	0	0	0	0	0	0	0	0	0	145	0	0	0	0
Vole	Forest	F	2	5	0	0	0	0	0	0	0	0	0	2	0	0	0	0	0	0	0	0	0	0	0	0	0	3	0	0	0	0	0	0	0	0	0	0	0	0	0	0	0	0	0	0	0	0	0
Vole	Forest	F	21	3465	208	0	0	0	24	0	0	0	7	10	2	0	0	0	0	0	0	0	0	0	0	0	0	1688	0	0	0	0	0	0	5	126	0	0	0	0	0	0	45	0	0	0	0	0	25
Vole	Forest	M	11	564	0	0	0	0	0	0	0	0	0	0	0	0	0	0	0	153	0	0	0	10	0	0	0	49	0	0	0	266	1	0	0	0	0	0	0	0	0	0	0	0	0	0	0	0	0
Vole	Forest	M	18	739	14	0	0	0	0	0	0	0	0	0	0	0	0	0	0	0	0	0	0	0	0	0	0	311	0	3	0	0	0	0	11	0	0	0	0	0	0	0	0	0	0	0	0	0	0
Vole	Forest	F	18	3254	6	0	0	0	0	0	11	0	0	0	0	4	0	0	0	0	0	0	0	2870	0	0	0	153	0	10	0	0	0	0	0	0	0	0	0	0	2	0	0	0	0	0	0	0	36
Vole	Forest	F	17	9342	0	0	0	0	0	0	0	48	0	0	0	0	0	12	0	0	0	0	0	8395	0	0	0	256	0	0	0	0	0	0	11	0	0	0	0	0	0	0	0	0	7	0	0	0	0
Vole	Forest	M	15	1323	1	0	10	0	0	0	0	0	0	0	0	0	0	0	0	0	0	0	0	923	0	0	0	30	0	0	0	0	0	0	0	0	0	0	0	0	4	0	0	0	0	0	0	0	0
Vole	Forest	F	19	10759	8	0	0	0	0	0	0	0	0	218	0	0	0	0	0	0	37	0	0	9275	0	0	0	71	0	0	0	0	2	0	0	24	0	0	5	0	0	3	0	0	0	0	0	0	0
Vole	Forest	M	8	84	0	0	0	0	0	0	2	0	0	0	0	0	0	0	0	0	0	0	0	0	0	0	17	15	0	0	0	0	0	0	0	0	0	0	0	0	0	0	0	0	0	0	0	0	0
Vole	Forest	F	17	9972	2	0	0	0	0	0	3	0	0	11	12	0	0	0	0	0	0	0	0	9695	0	0	0	114	0	2	0	4	0	0	0	0	0	0	16	0	0	0	0	0	0	0	0	0	2
Vole	Forest	F	10	20927	1	0	0	0	0	0	0	0	5	0	0	0	0	0	0	0	0	0	0	20823	0	0	0	21	0	0	0	0	0	0	0	0	0	0	0	0	0	0	0	0	0	0	0	0	0
Vole	Forest	F	22	3245	0	0	0	0	0	0	0	0	5	0	0	12	0	0	0	0	15	0	0	2738	0	0	0	335	0	0	0	0	11	0	0	0	0	0	0	0	0	0	0	0	0	7	0	0	0
Vole	Forest	F	14	10647	13	0	0	0	0	0	16	10	0	0	0	0	0	0	0	0	0	0	0	9824	0	0	0	46	0	0	0	0	0	0	0	0	0	0	0	0	6	0	0	0	0	0	0	0	0
Vole	Forest	F	9	7035	0	0	0	0	0	0	0	0	19	0	0	0	0	0	0	0	0	0	0	6924	0	0	0	0	8	0	0	0	0	0	0	0	0	0	0	0	0	0	0	0	2	0	0	0	0
Vole	Forest	F	27	985	0	0	0	0	0	0	13	0	0	0	0	0	0	0	0	0	0	0	5	4	0	0	0	257	0	4	0	0	7	0	0	0	0	0	0	0	40	0	0	0	0	0	0	0	0
Vole	Forest	M	8	284	0	0	0	0	0	0	0	0	0	0	0	0	0	0	0	0	0	0	0	0	0	0	0	15	0	38	0	0	0	0	0	0	0	0	0	0	0	0	0	0	0	0	0	0	0
Vole	Forest	M	11	349	0	0	0	0	0	0	0	0	0	0	0	0	0	28	0	0	0	0	0	0	0	0	0	15	0	9	0	0	0	0	0	0	0	0	0	0	0	0	0	0	35	0	0	0	0
Vole	Forest	F	8	1173	0	0	0	0	0	0	0	0	0	0	0	0	0	0	0	0	0	0	0	0	0	0	0	2	0	0	0	0	0	0	0	0	0	0	0	0	0	60	0	0	0	0	0	0	0
Vole	Forest	F	5	5217	0	0	0	0	0	0	0	0	0	0	0	0	0	0	0	0	0	0	0	3602	0	0	0	0	0	0	0	2	0	0	0	0	0	0	0	0	0	0	0	0	0	0	0	0	0
Vole	Forest	F	15	7884	0	0	0	0	0	0	0	0	0	0	0	0	0	0	0	0	0	0	0	2074	0	0	0	0	0	9	0	0	0	0	0	0	0	0	5	0	3	0	0	0	20	0	0	0	0
Vole	Forest	M	16	640	0	0	0	0	0	0	0	0	0	0	0	0	0	0	0	0	0	0	0	0	0	0	0	57	0	0	0	0	0	0	0	0	0	0	0	0	0	0	0	0	0	0	0	0	0
Vole	Forest	M	14	1985	3	0	0	0	0	0	33	0	0	0	0	0	0	0	0	0	36	0	0	0	0	0	0	60	0	0	0	0	0	0	0	0	0	0	0	0	75	0	0	0	0	0	0	0	0
Vole	Forest	M	18	2177	9	0	0	0	0	0	0	0	0	0	0	0	0	0	0	0	18	0	0	0	0	0	0	622	0	18	0	0	0	0	0	0	0	0	0	0	31	0	0	0	0	0	0	0	8
Vole	Forest	F	30	1317	54	0	0	0	0	0	0	0	44	0	0	0	0	0	0	0	0	0	0	5	0	0	0	157	0	6	0	0	0	0	0	0	0	0	0	0	23	0	10	0	448	1	0	0	6
Vole	Forest	F	14	1032	49	0	0	0	0	0	17	0	49	0	0	0	0	0	0	0	0	0	0	14	0	0	0	646	0	0	0	0	0	0	0	0	0	0	0	0	4	0	0	0	0	0	0	0	3
Vole	Forest	M	4	27765	0	0	0	0	0	0	0	0	0	0	0	0	0	0	0	0	0	0	0	27761	0	0	0	0	0	0	0	0	0	0	0	0	0	0	0	0	0	0	0	0	0	0	0	0	0
Vole	Forest	F	26	17087	12	0	0	0	0	0	0	0	6	0	2	1	0	0	0	0	0	0	0	16645	0	0	0	138	0	0	0	0	0	0	6	0	0	0	0	0	1	0	2	1	0	0	0	0	0
Vole	Forest	F	34	2125	38	0	0	0	0	0	1	11	28	0	3	0	0	0	8	0	0	0	0	2	0	0	0	239	0	0	0	0	5	5	0	7	0	0	0	0	44	0	0	5	0	0	0	0	0
Vole	Forest	F	16	2295	0	0	0	0	0	0	0	0	0	0	0	0	0	0	0	0	0	0	0	648	0	0	0	20	0	0	0	0	5	0	0	0	0	727	0	0	0	0	0	0	0	0	0	0	0
Vole	Forest	F	29	938	64	0	0	0	23	0	0	58	197	0	7	0	0	0	18	0	0	0	0	0	0	0	0	112	0	0	0	0	11	0	49	0	0	0	0	0	0	0	0	0	13	0	0	0	42
Vole	Forest	M	8	313	0	0	0	0	0	0	0	0	0	0	0	0	0	0	0	0	0	0	0	0	0	0	23	0	51	0	0	0	0	0	0	0	0	0	0	0	12	0	0	0	0	0	0	0	0
Vole	Forest	M	4	49	0	0	0	0	0	0	0	0	0	0	0	0	0	0	0	0	0	0	0	0	0	0	0	0	0	14	0	0	0	0	0	0	0	0	0	0	0	0	0	0	0	0	0	0	0
Vole	Forest	M	17	3170	28	0	0	0	0	0	0	0	0	0	0	0	0	0	7	0	0	0	0	2459	0	0	14	262	0	0	0	0	0	0	0	0	0	0	0	0	54	0	0	0	0	0	0	0	0
Vole	Forest	M	19	3203	0	0	0	0	0	0	9	0	0	0	0	0	0	0	0	0	0	0	0	2310	0	0	0	26	0	15	0	0	0	0	0	0	0	0	0	0	4	0	0	0	0	0	0	0	0
Vole	Forest	M	31	6513	67	0	0	0	32	0	0	0	22	0	26	13	0	0	42	0	0	0	0	3136	0	0	0	554	0	0	0	0	0	45	0	0	0	0	10	0	124	0	0	37	0	0	0	0	0
Vole	Forest	M	24	2396	16	0	0	0	0	0	14	0	0	0	0	0	0	0	23	0	0	0	0	1040	0	0	0	0	0	4	0	0	0	0	0	0	0	0	26	0	178	0	0	0	0	0	0	0	0
Vole	Forest	F	22	30128	0	0	1	4	0	0	0	0	0	0	0	0	0	0	0	0	0	0	5	28773	0	0	0	36	0	0	0	0	0	0	0	0	0	0	0	0	64	0	0	0	0	0	0	0	0
Vole	Forest	F	26	1699	0	0	0	0	0	0	0	0	5	0	0	29	0	0	11	0	0	0	0	0	0	0	0	29	0	0	0	0	0	55	0	0	0	0	0	0	46	0	0	0	0	0	0	0	0
Vole	Forest	M	21	19909	4	0	0	0	0	0	0	0	0	0	0	0	0	0	0	0	0	0	0	15830	0	0	0	26	0	0	0	0	2	0	0	0	0	0	0	0	175	0	0	0	0	0	0	0	0
Vole	Forest	M	19	13847	15	0	0	0	0	0	0	0	36	9	0	0	0	0	0	0	0	0	0	9682	0	0	0	71	0	0	0	0	0	0	0	0	0	0	0	0	169	0	0	0	0	0	0	0	0
Vole	Forest	F	17	3973	0	0	0	0	2	0	0	0	0	0	0	0	0	0	0	0	28	0	0	0	0	0	0	15	0	0	0	0	0	0	0	0	0	0	0	0	194	0	0	0	7	0	0	0	0
Vole	Forest	F	15	6703	0	0	0	0	0	0	0	0	0	0	0	0	0	0	2	0	0	0	0	2367	0	0	0	0	0	0	0	0	0	0	0	0	0	0	0	0	73	0	0	0	0	0	0	0	0
Vole	Forest	M	10	10409	0	0	8	0	0	0	0	0	0	0	0	0	0	0	0	0	0	0	0	10216	0	0	0	0	0	0	0	0	0	0	0	0	0	0	0	0	7	0	0	0	0	0	0	0	0
Vole	Forest	F	19	4932	0	0	0	0	0	0	0	0	0	0	0	0	0	0	0	0	0	0	0	3996	0	0	0	5	0	1	0	0	0	0	0	0	0	0	7	0	42	0	0	0	0	0	0	0	0
Vole	Forest	M	14	6446	0	0	4	0	0	0	0	0	2	0	0	0	0	0	0	0	0	0	0	6126	0	0	0	21	0	0	0	0	0	0	0	0	0	0	0	0	11	0	0	0	0	0	0	0	0
Vole	Forest	M	9	32607	7	0	0	0	0	0	0	0	0	0	0	0	0	0	0	0	0	0	0	32542	0	0	0	12	0	0	0	0	0	0	5	0	0	0	0	0	0	0	0	0	0	0	0	0	0
Vole	Forest	M	9	298	0	0	0	0	0	0	0	0	0	0	0	0	0	0	0	0	0	0	0	0	0	0	0	12	0	0	0	0	0	0	0	0	0	0	0	0	0	0	0	0	0	0	0	0	0
Vole	Forest	F	15	3561	0	0	0	0	0	0	0	0	0	0	0	0	0	0	0	0	0	0	0	1875	0	0	0	0	0	0	0	0	0	0	0	0	0	0	0	0	126	0	0	0	0	45	0	0	0
Vole	Forest	M	24	1595	54	0	0	0	0	0	0	0	30	13	0	0	0	2	8	0	0	0	0	0	0	0	0	246	0	0	0	0	0	0	0	0	0	0	0	0	19	0	0	0	0	0	0	0	46
Vole	Forest	M	33	3112	7	0	0	0	0	0	3	12	2	19	0	0	0	0	0	0	0	0	0	619	0	11	0	185	0	45	0	0	0	0	0	9	0	0	0	0	100	0	0	0	2	0	0	0	0
Vole	Forest	M	24	5054	0	0	0	0	0	0	3	0	0	0	0	0	0	0	0	0	17	0	0	4234	0	0	5	0	0	1	0	0	0	0	0	0	0	0	0	0	11	0	0	0	5	0	0	0	0
Vole	Forest	F	21	988	0	0	13	0	0	0	0	0	0	0	0	0	0	0	0	0	0	0	0	0	0	0	0	23	0	0	0	0	0	0	0	0	0	0	8	0	13	0	0	0	4	0	0	0	0
Vole	Forest	F	18	2700	2	0	30	0	0	0	26	0	0	0	0	0	0	0	0	0	0	0	0	1867	0	0	0	49	0	0	0	0	0	0	0	0	0	0	0	0	0	0	0	0	0	0	0	0	0
Vole	Forest	F	36	4186	49	0	0	0	9	0	0	0	2	0	8	0	0	0	0	0	3	0	0	2905	0	0	0	369	0	0	0	0	0	12	4	13	0	0	0	0	36	0	3	20	0	0	0	0	2
Vole	Forest	F	6	945	0	0	0	0	0	0	0	0	0	0	0	0	0	0	0	0	0	0	0	0	0	0	0	0	0	0	0	165	0	0	0	0	0	0	0	0	51	0	0	0	0	0	0	0	0
Vole	Forest	F	17	4046	0	0	0	0	0	0	24	0	0	0	0	0	0	0	89	0	0	0	0	2688	0	0	0	39	0	0	0	0	0	0	0	0	0	0	0	0	67	0	0	0	0	0	0	0	0
Vole	Forest	F	22	694	72	0	0	0	0	0	0	0	0	0	0	0	0	0	0	0	0	0	0	0	0	0	0	131	0	0	0	0	0	0	10	47	0	0	0	0	0	0	31	13	0	0	0	0	14
Vole	Forest	M	14	10084	0	0	0	0	0	0	0	21	0	0	0	4	0	0	0	0	0	0	0	9284	0	0	0	23	0	0	0	0	0	0	0	0	0	0	65	0	9	0	0	0	0	0	0	0	0
Vole	Forest	M	9	3639	0	0	0	0	0	0	0	0	0	0	0	0	0	0	0	0	0	0	0	0	0	0	0	0	0	0	0	0	1	0	0	0	0	0	0	0	13	0	0	0	0	21	0	0	0
Vole	Forest	M	13	765	0	0	15	0	0	0	15	0	0	0	0	0	0	0	0	0	0	0	0	586	0	0	0	0	0	0	0	0	0	0	0	0	0	0	16	0	0	0	0	0	0	8	0	0	0
Vole	Forest	F	14	33833	0	0	0	0	0	0	0	0	16	67	0	0	0	0	0	0	0	0	0	5673	0	0	0	63	0	0	0	0	0	0	0	0	0	0	0	0	26	0	0	0	0	0	0	0	0
Vole	Forest	F	19	1377	0	0	0	0	0	0	0	0	0	0	0	0	0	0	0	0	0	0	0	732	0	0	0	0	0	9	0	0	0	0	0	0	0	0	0	0	0	0	0	0	0	0	0	0	0
Vole	Forest	F	26	1676	228	0	0	0	25	0	17	0	80	0	11	0	0	0	0	0	0	4	0	0	0	0	0	163	0	24	32	0	0	0	92	0	0	0	0	0	0	0	0	0	0	0	0	0	40
Vole	Forest	M	22	2166	20	0	0	0	0	0	0	0	67	0	0	0	0	0	0	0	0	0	0	0	0	0	0	719	0	50	0	0	0	0	6	0	0	0	0	0	0	0	0	0	0	29	0	0	0
Vole	Forest	M	19	5253	2	0	0	0	0	0	4	12	35	30	8	5	0	0	0	0	22	0	0	4733	0	0	0	165	0	0	0	0	0	0	16	0	0	0	0	0	0	0	0	0	0	0	0	0	0
Vole	Forest	M	18	19347	0	0	0	0	0	0	0	0	0	0	0	2	0	0	0	0	0	0	0	18939	0	0	6	25	0	0	0	0	0	0	0	0	0	0	0	0	26	0	0	0	0	2	0	0	0
Vole	Forest	M	20	6189	0	0	0	0	0	0	10	0	0	0	0	0	0	0	0	0	0	0	0	5613	0	0	0	93	0	0	0	0	0	0	5	0	0	0	0	0	55	0	0	0	4	0	0	0	0
Vole	Forest	F	24	2655	86	0	0	0	26	0	29	0	11	0	19	0	0	0	9	0	0	0	0	1851	0	0	0	101	0	0	0	0	0	8	12	37	0	0	0	0	0	0	0	0	0	0	0	0	0
Vole	Forest	M	14	20883	0	0	0	0	0	0	0	0	0	0	0	0	0	0	0	0	1	0	0	20824	0	0	0	3	0	0	0	0	0	0	0	0	0	0	1	0	5	0	0	0	0	0	0	0	0
Vole	Forest	F	10	29732	0	0	0	1	0	0	0	0	0	0	0	0	0	0	0	0	0	0	0	29648	0	0	0	6	0	0	0	0	5	0	0	0	0	0	0	0	0	0	0	0	0	0	0	0	0
Vole	Forest	F	8	7953	0	0	0	0	0	0	0	6	0	0	0	0	0	0	0	0	0	0	0	7887	0	0	0	13	0	0	0	0	0	0	0	0	0	0	6	0	0	0	0	0	0	0	0	0	0
Vole	Forest	M	17	3422	0	0	0	0	0	0	0	0	0	0	0	0	0	0	0	0	0	0	0	0	0	0	15	2	335	10	0	356	0	0	0	0	0	0	0	0	19	0	0	0	0	0	0	0	0
Vole	Forest	M	12	30057	0	0	0	0	0	0	0	0	0	0	0	0	0	0	0	0	0	0	0	28656	0	0	0	10	0	2	0	0	0	0	0	0	0	1176	17	0	3	0	0	0	0	2	0	0	0
Vole	Forest	F	14	22503	0	0	0	0	0	0	0	0	0	0	1	0	0	0	1	0	0	0	0	22445	0	0	0	7	0	0	0	0	2	0	0	0	0	0	0	0	5	0	0	0	0	0	0	0	0
Vole	Forest	M	13	232	0	0	0	0	0	0	21	0	0	0	0	2	0	0	0	0	0	0	0	0	0	0	0	0	0	30	0	0	0	0	0	0	0	0	0	0	28	0	0	0	0	0	0	0	0
Vole	Forest	F	16	13486	0	0	0	0	0	0	0	0	0	0	0	0	0	0	0	0	0	0	0	13093	0	0	0	92	0	0	0	0	0	0	0	0	0	0	0	0	16	0	0	0	0	0	0	0	0
Vole	Forest	M	5	23308	0	0	0	0	0	0	1	0	0	0	0	0	0	0	0	0	0	0	0	23291	0	0	0	0	0	0	0	0	0	0	0	0	0	0	0	0	0	0	0	0	0	0	0	0	0
Vole	Forest	M	11	1530	19	0	0	0	0	0	0	0	0	0	0	0	0	0	0	0	0	0	0	1232	0	0	0	61	0	29	0	0	0	0	0	0	0	0	0	0	0	0	0	0	0	0	0	0	0
Vole	Forest	F	6	23657	0	0	0	0	0	0	0	0	0	0	0	0	0	0	0	0	0	0	0	23640	0	0	0	10	0	2	0	0	0	0	2	0	0	0	0	0	0	0	0	0	0	0	0	0	0
Vole	Forest	F	12	2837	3	0	0	0	0	0	0	0	0	0	0	0	0	0	0	0	0	0	0	2610	0	0	0	26	0	0	0	0	0	0	0	0	0	0	0	0	17	0	0	0	0	16	0	0	0
Vole	Forest	M	11	1918	20	0	0	0	0	0	0	0	6	0	0	0	0	0	0	0	0	0	0	0	0	0	0	36	0	0	0	0	0	0	0	0	0	2	0	0	0	6	0	0	0	0	0	0	0
Vole	Forest	M	7	25031	3	0	0	0	0	0	0	0	0	0	0	0	0	0	0	0	0	0	0	24784	0	0	0	7	0	0	0	228	0	0	0	0	0	0	0	0	0	0	0	3	0	0	0	0	0
Vole	Forest	F	8	293	17	0	0	0	0	0	0	0	0	0	5	0	0	0	0	0	0	0	0	0	0	0	0	32	0	0	0	0	0	0	0	0	0	0	0	0	0	0	0	0	0	0	0	0	0
Vole	Forest	M	20	13064	0	0	0	0	0	0	0	0	0	0	0	0	0	0	1	0	0	0	0	12514	0	0	0	26	0	0	0	0	0	0	0	0	0	0	0	0	5	0	0	0	0	0	0	0	0
Vole	Forest	F	2	38399	0	0	0	0	0	0	0	0	0	0	0	0	0	0	0	0	0	0	0	38394	0	0	0	0	0	0	0	0	0	0	0	0	0	0	0	0	0	0	0	0	0	0	0	0	0
Vole	Forest	M	16	34218	0	0	0	0	8	0	0	0	18	0	0	0	0	0	0	0	0	0	0	32843	0	0	0	5	0	0	0	0	0	0	0	0	0	0	2	0	0	0	0	5	0	0	0	0	0
Vole	Forest	F	5	884	0	0	0	0	0	0	0	0	0	0	0	0	0	0	0	0	0	0	0	811	0	0	0	0	0	0	0	0	0	0	0	0	0	0	0	0	0	12	0	0	0	0	0	0	0
Vole	Forest	M	17	574	0	0	0	0	0	0	0	0	0	0	0	0	0	0	0	0	54	0	0	0	0	0	3	155	0	0	0	0	49	0	0	0	0	0	0	0	9	0	0	0	0	10	0	0	0
Vole	Forest	M	11	18098	3	0	0	0	0	0	0	0	0	0	0	0	0	0	0	0	0	0	0	18017	0	0	0	7	0	3	0	0	0	0	0	0	0	0	0	0	0	0	0	0	0	1	0	0	0
Vole	Forest	M	28	10395	38	0	0	0	1	0	0	3	90	0	0	0	0	0	6	0	0	0	0	8167	0	0	0	1277	9	0	0	0	0	0	2	0	0	0	0	0	0	0	2	5	0	0	0	2	0
Vole	Forest	M	7	27551	2	0	0	0	0	0	1	0	0	0	0	0	0	0	0	0	0	0	0	27531	0	0	0	0	0	0	0	0	0	0	0	0	0	0	0	0	0	0	0	0	0	0	0	0	0
Vole	Forest	M	29	10513	10	0	0	0	14	0	0	4	66	0	4	0	0	0	15	0	0	0	0	9856	0	0	0	143	0	0	0	0	2	0	2	0	0	0	0	0	0	0	0	37	0	2	0	0	0
Vole	Forest	F	17	10181	0	0	0	0	0	0	1	3	0	0	0	0	0	0	0	0	0	0	0	9861	0	0	0	17	0	1	0	0	0	4	0	0	0	0	0	0	0	0	0	0	0	0	0	0	0
Vole	Forest	M	7	7579	0	0	0	0	0	0	0	0	0	0	0	0	0	0	0	0	0	0	0	7429	0	0	0	0	0	5	0	0	0	0	0	0	0	0	0	0	0	0	0	0	0	0	0	0	0
Vole	Forest	F	13	8213	3	0	0	0	0	0	0	0	29	0	0	0	0	0	0	0	0	0	0	7909	0	0	0	39	0	0	0	0	0	0	21	0	0	0	0	0	0	0	0	0	0	0	0	0	0
Vole	Forest	M	9	2428	0	0	0	0	0	0	22	0	0	0	0	0	0	0	0	0	0	0	0	1306	0	0	0	0	0	0	0	0	0	0	0	0	0	0	0	0	0	0	0	0	0	0	0	0	0
Vole	Forest	F	6	97	0	0	0	0	0	0	0	0	18	0	0	0	0	0	0	0	0	0	0	0	0	0	0	0	0	0	0	0	0	0	0	0	0	0	0	0	0	0	0	0	0	0	0	0	0
Vole	Forest	F	9	98	2	0	0	0	0	0	0	0	0	0	0	0	0	0	0	0	0	0	0	0	0	0	0	26	0	0	0	2	0	0	0	0	0	0	0	0	0	0	0	0	0	0	0	0	0
Vole	Forest	F	7	319	97	0	0	0	0	0	0	0	0	0	0	0	0	0	0	0	0	0	0	0	0	0	0	73	0	0	0	0	0	0	0	0	0	0	0	0	0	0	0	0	0	0	0	0	0
Vole	Forest	M	14	1076	33	0	0	0	0	0	0	0	0	0	0	0	0	0	0	0	0	0	0	757	0	0	0	124	0	0	0	0	0	0	0	0	0	0	21	0	0	0	0	0	0	0	0	0	0
Vole	Forest	M	19	3459	16	0	0	0	0	0	0	6	0	0	2	17	0	0	0	0	0	0	0	2778	0	0	13	286	0	20	0	0	0	0	0	0	0	0	0	0	0	0	0	0	0	0	0	0	0
Vole	Forest	M	12	4009	0	0	0	0	0	0	13	0	20	0	0	0	0	0	0	0	0	0	0	3684	0	0	0	0	0	48	0	0	0	0	0	0	0	0	0	0	0	0	0	0	0	0	0	0	0
Vole	Forest	F	18	26762	4	0	0	0	6	0	0	2	36	0	0	10	0	0	0	0	0	0	0	26247	0	0	0	165	10	0	0	0	0	0	0	0	0	0	13	0	0	0	0	0	0	0	0	0	0
Vole	Forest	M	14	22041	6	0	0	0	0	0	0	0	25	0	0	0	0	0	0	0	0	9	0	21733	0	0	0	54	0	4	0	0	0	0	0	0	0	0	0	0	0	0	0	0	0	19	0	0	0
Vole	Forest	M	11	25067	8	0	0	0	0	0	0	0	3	0	0	0	0	0	0	0	0	0	0	24824	0	0	0	126	0	0	0	0	0	0	0	0	0	0	9	0	0	0	0	0	0	0	0	0	0
Vole	Forest	F	23	7019	10	0	0	0	0	0	1	1	0	0	4	0	0	0	0	0	0	0	0	6758	0	0	0	37	0	0	0	0	25	0	0	0	0	0	0	0	2	0	0	0	0	0	0	0	0
Vole	Forest	F	6	122	7	0	4	0	0	0	0	0	0	0	0	0	0	0	0	0	0	0	0	0	0	0	0	0	0	0	0	0	0	0	0	0	0	0	0	0	0	0	0	0	0	0	0	0	0
Vole	Forest	F	4	30552	0	0	0	0	0	0	0	0	0	0	0	0	0	0	0	0	0	0	0	30543	0	0	0	0	0	0	0	0	2	0	0	0	0	0	0	0	0	0	0	0	0	0	0	0	0
Vole	Forest	F	7	2227	0	0	0	0	0	0	0	0	0	0	0	0	0	0	0	0	0	0	0	0	0	0	0	0	0	0	0	0	0	0	0	0	0	0	0	0	0	0	0	0	0	0	0	0	0
Vole	Forest	F	15	21496	1	0	0	0	0	0	0	0	0	0	0	0	0	0	0	0	0	0	0	21394	0	0	0	4	0	0	0	0	2	0	0	0	0	0	0	0	0	0	0	0	0	0	0	0	0
Vole	Forest	M	16	3358	0	0	0	0	0	0	5	0	0	0	0	0	0	0	4	0	0	0	0	1315	0	0	0	47	0	0	0	758	0	0	0	0	0	0	0	0	40	0	0	0	0	0	0	0	0
Vole	Forest	M	9	17777	0	0	0	0	0	0	0	0	0	0	0	0	0	0	0	0	0	0	0	17618	0	0	0	19	0	11	0	0	0	0	0	0	0	0	0	0	0	0	0	0	0	0	0	0	0
Vole	Forest	M	13	1172	0	0	0	0	0	0	3	0	0	0	0	0	0	0	0	0	0	0	0	607	0	0	0	3	0	0	0	0	0	0	0	0	0	0	0	0	0	0	0	0	0	10	0	0	0
Vole	Forest	M	11	12195	0	0	0	0	0	0	0	0	18	0	0	0	0	0	0	0	0	0	0	9018	0	0	0	0	0	0	0	0	0	0	0	0	0	0	0	0	0	0	0	0	1	0	0	0	0
Vole	Forest	M	19	1066	7	0	0	0	0	0	6	0	0	0	0	0	0	0	0	0	0	0	0	5	0	0	0	2	0	0	0	0	0	0	0	0	0	0	0	0	0	0	0	0	0	0	0	0	0
Vole	Forest	M	25	21367	0	0	0	0	0	0	0	0	0	0	0	0	0	0	0	0	0	0	0	19706	0	0	0	51	0	4	0	0	6	0	13	0	0	0	12	0	0	0	0	0	0	0	0	0	0
Vole	Forest	M	17	10458	0	0	4	0	0	0	2	0	0	0	0	0	0	0	26	0	0	0	0	9542	0	0	0	6	0	0	0	0	0	0	0	0	0	0	0	0	0	0	0	0	0	14	0	0	0
Vole	Forest	M	12	7870	0	0	0	0	0	0	13	0	0	0	0	0	0	0	0	0	0	0	0	7354	0	0	0	0	0	1	0	0	0	0	0	0	0	0	0	0	0	0	0	0	0	0	0	0	0
Vole	Forest	M	13	19763	0	0	0	0	0	0	0	0	0	0	0	0	0	0	0	0	0	15	0	19532	0	0	0	0	0	4	0	0	0	0	0	0	0	0	0	0	0	0	0	0	0	0	0	0	0
Vole	Forest	M	12	8165	0	0	0	0	0	0	4	0	0	0	0	8	0	0	0	0	0	0	0	8036	0	0	0	8	8	0	0	0	0	0	0	0	0	0	0	0	0	0	0	0	13	0	0	0	0
Vole	Forest	M	6	196	0	0	0	0	0	0	0	0	0	0	0	17	0	0	0	0	0	0	0	0	0	0	0	0	0	0	0	0	0	0	0	0	0	0	0	0	16	0	0	0	0	0	0	0	0
Vole	Forest	M	3	40873	0	0	0	0	0	0	0	0	0	0	0	0	0	0	0	0	0	0	0	40868	0	0	0	0	0	0	0	0	0	0	0	0	0	0	0	0	0	0	0	0	0	0	0	0	0
Vole	Forest	M	17	6102	0	0	0	0	0	0	0	0	0	0	0	0	0	0	0	0	0	0	0	4760	0	0	0	115	0	0	0	0	0	0	0	0	0	0	7	0	48	0	0	0	0	0	0	0	0
Vole	Forest	M	22	24672	19	0	0	0	0	0	0	0	138	0	0	0	0	0	0	0	0	0	0	23577	0	0	9	209	0	0	0	0	0	0	0	0	0	0	18	0	45	0	0	0	0	0	0	0	3
Vole	Forest	M	36	10563	176	0	3	0	34	0	0	21	178	0	39	0	0	0	0	0	0	0	0	20	0	0	0	1295	0	0	0	0	0	11	10	82	0	0	0	0	0	0	32	4	0	0	0	0	2
Vole	Forest	M	20	2995	0	0	8	0	0	0	0	0	42	0	0	0	0	0	0	0	0	0	0	1892	0	0	0	495	0	0	0	0	0	0	0	0	0	0	52	0	0	0	0	0	0	32	0	0	0
Vole	Forest	M	10	3793	0	0	0	0	0	0	0	0	0	0	0	139	0	0	0	0	0	0	0	2854	0	0	88	239	0	0	0	0	0	0	0	0	0	0	0	0	100	0	0	0	0	0	0	0	0
Vole	Forest	M	11	43604	0	0	0	0	0	0	0	0	0	0	0	0	0	0	0	0	0	0	0	35095	0	0	0	19	0	0	0	0	0	0	0	0	0	0	0	0	32	0	0	0	0	0	0	0	0
Vole	Forest	F	7	55933	0	0	0	0	0	0	0	0	0	0	0	0	0	0	0	0	0	0	0	55876	0	0	0	3	0	0	0	0	0	0	0	0	0	0	14	0	0	0	0	0	0	0	0	0	0
Vole	Forest	F	14	55319	2	0	0	0	0	0	0	0	0	0	0	0	0	0	0	0	0	0	0	54575	0	0	0	184	0	2	0	0	0	0	0	14	0	0	0	0	8	0	0	0	0	0	0	0	0
Vole	Forest	F	16	9081	35	0	0	0	0	0	0	0	0	2	0	0	0	0	0	0	0	0	0	8200	0	0	0	304	0	0	0	0	0	0	0	0	0	0	0	0	9	0	0	0	0	0	0	0	0
Vole	Forest	M	11	1501	156	0	0	0	0	0	0	0	44	0	0	0	0	0	0	0	0	0	0	0	0	0	0	471	0	52	0	0	0	0	0	0	0	0	0	0	0	0	0	0	0	0	0	0	0
Vole	Forest	M	9	11085	0	0	0	0	0	0	0	0	0	0	0	0	0	0	0	0	0	0	0	0	0	0	0	46	0	33	0	0	0	0	0	0	0	0	0	0	0	0	0	0	0	0	0	0	0
Vole	Forest	M	23	13617	29	0	0	0	0	0	0	0	30	250	31	0	0	0	0	0	0	0	0	12083	0	0	0	42	437	13	0	5	0	0	6	0	0	0	0	0	34	0	0	0	0	0	0	0	0
Vole	Forest	M	11	38263	3	0	0	0	0	0	0	0	0	0	0	0	0	0	0	0	0	0	0	37955	0	0	0	47	0	2	0	0	0	0	0	0	0	0	0	0	0	0	0	0	0	0	0	0	0
Vole	Forest	F	14	997	18	0	0	0	0	0	0	0	29	0	0	0	0	0	0	0	0	0	0	57	0	0	0	232	0	0	0	0	0	0	25	0	0	0	0	0	0	0	13	0	0	0	0	0	0
Vole	Forest	M	14	2329	0	0	4	0	0	0	0	9	0	0	0	0	0	0	0	0	0	0	0	1897	0	0	0	21	0	0	0	0	0	0	0	0	0	0	17	0	0	0	0	0	0	0	0	0	0
Vole	Forest	F	13	34065	3	0	0	5	0	0	0	0	0	0	0	0	0	0	0	0	0	0	0	33576	0	0	0	57	0	0	0	0	0	0	0	0	0	0	0	0	1	0	0	0	0	0	0	0	0
Vole	Forest	F	4	963	0	0	0	0	0	0	0	0	29	0	0	0	0	0	0	0	0	0	0	0	0	0	0	0	0	0	0	0	0	0	0	0	0	0	0	0	0	0	0	0	0	0	0	0	0
Vole	Forest	F	14	8284	0	0	0	0	0	0	0	0	0	0	0	0	0	0	0	0	0	0	0	7485	0	0	0	450	0	0	0	0	11	0	0	0	0	0	0	0	0	0	0	0	0	0	0	0	0
Vole	Forest	M	9	31431	0	0	0	0	0	0	0	0	0	0	0	0	0	0	0	0	0	0	0	26505	0	0	0	0	0	0	0	0	0	0	0	0	0	4813	0	0	0	0	0	0	0	0	0	0	0
Vole	Forest	F	10	10198	0	0	0	0	0	0	0	0	0	0	0	0	0	0	0	0	0	0	0	2145	0	0	0	0	120	0	0	0	0	0	0	0	0	0	0	0	38	0	0	0	0	0	0	0	0
Vole	Forest	M	9	41097	0	0	0	0	0	0	0	0	0	0	0	0	0	0	0	0	0	0	0	40953	0	0	0	3	0	15	0	0	0	0	0	0	0	0	0	0	1	0	0	0	0	14	0	0	0
Vole	Forest	M	1	26	0	0	0	0	0	0	0	0	0	0	0	0	0	0	0	0	0	0	0	0	0	0	0	0	0	0	0	0	0	0	0	0	0	0	0	0	0	0	0	0	0	0	0	0	0
Vole	Forest	M	15	22780	4	0	13	0	0	16	0	0	0	0	0	0	0	0	0	0	0	0	0	22303	0	0	0	62	0	0	0	0	0	0	10	0	0	0	0	0	7	0	0	0	0	0	0	0	0
Vole	Forest	M	6	18795	0	0	0	0	0	0	0	0	0	0	0	0	0	0	0	0	0	0	0	18698	0	0	0	2	0	0	0	0	0	0	0	0	0	0	24	0	0	0	0	0	0	0	0	0	0
[truncated: 81 more columns]
