# Supplementary material for: High Throughput Sequencing and Network Analysis Disentangle the Microbial Communities of Ticks and Hosts Within and Between Ecosystems
Source: Front Cell Infect Microbiol. 2018 Jul 9;8:236. doi: 10.3389/fcimb.2018.00236 (PMC6046413; doi:10.3389/fcimb.2018.00236)
Supplement: Table S2 — 16S rDNA nucleotide sequences of the genera of 126 bacteria detected in either ticks or voles, in “fasta” format, and used to build the phylogenetic tree of detected microorganisms. [file Table_2.DOC]

>Acetatifactor.HM989805
TGCAGTCGACGGGCACGGTTTGAACCTAGTGATAGCCGTGCTAGTGGCGGACGGGTGAGTAACGCGTGGGCAACCTGCCCCATACCGGGGGATACCAGCCGGAAACGGCTGCTAATACCGCATAAGCGCACAGTATCGCATGATACAGTGTGAAAAACTCCGGTGGTATGGGATGGACCCGCGTCCGATTAGCCAGTTGGCGGGGTAGAGGCCCACCAAAGCGACGATCGGTAGCCGGCCTGAGAGGGCGGACGGCCACATTGGGACTGAGACACGGCCCAAACTCCTACGGGAGGCAGCAGTGGGGAATATTGCACAATGGGGGGAACCCTGATGCAGCGACGCCGCGTGAGTGAAGAAGTCATTCGTGATGTAAAGCTCTATCAGCAGGGAAGAAAATGACGGTACCTGACTAAGAAGCCCCGGCTAACTACGTGCCAGCAGCCGCGGTAATACGTAGGGGGCAAGCGTTATCCGGATTTACTGGGTGTAAAGGGAGCGTAGACGGCAGCGCAAGTCCGAAGTGAAAGCCCGGGGCCCAACCCCGGGACTGCTTTGGAAACTGTGAAGCTGGAGTGCGGGAGGGGCAGGCGGAATTCCTGGTGTAGCGGTGAAATGCGTAGATATCAGGAGGAACACCGGCGGCGAAGGCGGCCTGCTGGACCGTAACTGACGTTGAGGCTCGAAAGCGTGGGGAGCAAACAGGATTAGATACCCTGGTAGTCCACGCGGTAAACGATGATTACTAGGTGTCGGGGGGCAGAGCCCTTCGGTGCCGCCGCAAACGCAGTAAGTAATCCACCTGGGGAGTACGTTCGCAAGAATGAAACTCAAAGGAATTGACGGGGACCCGCACAAGCGGTGGAGCATGTGGTTTAATTCGATGCAACGCGAAGAACCTTACCCGGCCTTGACATCCTTCCGAATACTGAGTAATGTCAGTAGACCTTCGGGACGGGAGAGACAGGTGGTGCATGGTTGTCGTCAGCTCGTGTCGTGAGATGTTGGGTTAAGTCCCGCAACGAGCGCAACCCCTACAGCCAGTAGCCAGCAGGTAAAGCTGGGCACTCTGGCGGGACAGCCTGGGATAACCAGGAGGAAGGCGGGGACGACGTCAAATCATCATGCCCCTTATGGCCGGGGCTACACACGTGCTACAATGGCGTAAACAGAGGGAAGCGAGATAGCGATATTAAGCGAAGCCCAAAAATAACGCCTCAGTTCGGATTGCAGCCTGCAACTCGGCTGCATGAAGCCGGAATCGCTAGTAATCGCGGATCAGAATGCCGCGGTGAATACGTTCCCGGGTCTTGTACACACCGCCCGTCACACCATGGGAGTCGGGAATGCCCGAAGTCGGGAGCTACGAAAGAGGC

>Acidiphilium.AB561883
AGAGTTTGATCCTGGCTCAGAGCGAACGCTGGCGGCATGCTTAACACATGCAAGTCGCACGGTATGGGGGCAACCCTGTGCAGTGGCGGACGGGTGAGTAACGCGTAGGAATCTATCCTGGGATGGGGGACAACCGTGGGAAACTACGGCTAATACCGCATGATACCTGAGGGTCAAAGCTCGTGAGAGCGTCTTGGGAGGAGCCTGCGTCTGATTAGGTAGTTGGTGGGGTAAAGGCCTACCAAGCCTGCGATCAGTAGCTGGTCTGAGAGGATGATCAGCCACATTGGGACTGAGACACGGCCCAAACTCCTACGGGAGGCAGCAGTGGGGAATATTGGACAATGGGCGCAAGCCTGATCCAGCAATGCCGCGTGGGTGAAGAAGGTTTTCGGATTGTAAAGCCCTTTTGGCGGGGACGATGATGACGGTACCCGCAGAATAAGCTCCGGCTAACTTCGTGCCAGCAGCCGCGGTAATACGAAGGGGGCTAGCGTTGCTCGGAATGACTGGGCGTAAAGGGCGCGTAGGCGGCTTATACAGTCAGGCGTGAAATTCCTGGGCTCAACCTGGGGACTGCGTCTGATACGTGTAGGCTTGAGTGTGAAAGAGGGTCGTGGAATTTCCAGTGTAGAGGTGAAATTCGTAGATATTGGAAAGAACACCGGTGGCGAAGGCGGCGACCTGGTTCATTACTGACGCTGAGGCGCGAAAGCGTGGGGAGCAAACAGGATTAGATACCCTGGTAGTCCACGCTGTAAACGATGTGTGCTGGATGTTGGGGTGCTTAGCACTTCAGTGTCGTAGCTAACGCGGTAAGCACACCGCCTGGGGAGTACGGCCGCAAGGTTGAAACTCAAAGGAATTGACGGGGGCCCGCACAAGCGGTGGAGCATGTGGTTTAATTCGAAGCAACGCGCAGAACCTTACCAGGATTTGACATGGAGAGTTCGGGCCCAGAGATGGGTCTTCCCGCAAGGGGCTCTTGCACAGGTGCTGCATGGCTGTCGTCAGCTCGTGTCGTGAGATGTTGGGTTAAGTCCCGCAACGAGCGCAACCCTCGCCTTCAGTTGCCAGCACGTTTGGGTGGGCACTCTGAAGGAACTGCCGGTGACAAGCCGGAGGAAGGTGGGGATGACGTCAAGTCCTCATGGCCCTTATGTCCTGGGCTACACACGTGCTACAATGGCGGTGACAGTGGGAAGCCAGGCAGCGATGCCGAGCTGATCCTGAAAAGCCGTCTCAGTTCGGATTGCACTCTGCAACTCGGGTGCATGAAGGTGGAATCGCTAGTAATCGTGGATCAGCATGCCACGGTGAATACGTTCCCGGGCCTTGTACACACCGCCCGTCACACCATGGGATTTGGTTTGACCTTAAGTTGGTGCGCTAACCGCAAGGAGGCAGCCAACCACGGTCGGGTCAGAGACTGGGGTGAAGTCGTAACAAGGTAGCCGTAGGGGAACCTGCGGCTGGATCACCTCCTTT

>Actinomyces.X78720
CGAACGCTGGCGGCGTGCTTAACACATGCAAGTCGAACGATGATGCTCCAACTTTGTTGGGGTGGATTAGTGGCGAACGGGTGAGTAACACGTGAGTAACCTGCCCTCTTCTTTGGGATAACGGTCGGAAACGNCTGCTAATACTGGATATTCACTCATTGGCGCATGTTGGTGGGTGGAAAGGTTTTTTCTGGTGGGGGATGGGCTCGCGGCCTATCAGCTTGTTGGTGGGGTGATGGCCTACCAAGGCTTTGACGGGTAACCGGCCTGAGAGGGTGACCGGTCACATTGGGACTGAGATACGGCCCAGACTCCTACGGGAGGCAGCAGTGGGGAATTTTGCACAATGGGCGCAAGCCTGATGCAGCGACGCCGCGTGAGGGATGAAGGCCTTCGGGTTGTAAACCTTTTTCGCTCATGGTCAAGCCGCAGCTTTGGGTTGTGGTGAGGGTAGTGGGTAAAGAAGCGCCGGCTAACTACGTGCCAGCAGCCGCGGTAATACGTAGGGCGCGAGCGTTGTCCGGAATTATTGGGCGTAAAGGGCTTGTAGGCGGTTGGCCGCGTCTGCCGTGAAATCCTCTGGCTTAACTGGGGGCGTGCGGTGGGTACGGGTTGACTTGAGTGCGGTAGGGGAGACTGGAATTCCTGGTGTAGCGGTGGAATGCGCAGATATCAGGAGGAACACCGGTGGCGAAGGCGGGTCTCTGGNCCGTTACTGACGCTGAGGAGCGAAAGCGTGGGGAGCGAACAGGATTAGATACCCTGGTAGTCCACGCTGTAAACGTTGGGCACTAGGTGTGGGGGCCACCCGTGGTTTCTGCGCCGTAGCTAACGCTTTAAGTGCCCCGCCTGGGGAGTACGGTCGCAAGGCTAAAACTCAAAGGAATTGACGGGGGCCCGCACAAGCGGCGGAGCATGCGGATTAATTCGATGCAACGCGAAGAACCTTACCAAGGCTTGACATGCACCCTGACGCTGCAGAGATGTGGTGGCATTTGGTTGGGGGTGTGCAGGTGGTGCATGGTTGTCGTCAGCTCGTGTCGTGAGATGTTGGGTTAAGTCCCGCAACGAGCGCAACCCTTGCCCTATGTTGCCAGCACGTTATGGTGGGGACTCGTGGGGGACTGCCGGGGTTAACTCGGAGGAAGGTGGGGATGACGTCAAATCATCATGCCCCTTATGTCTTGGGCTTCACGCATGCTACAATGGTTGGTACAGAGTGTTGCGATATCGTAAGGTGGAGCGAATCACTTAAAGCCAGTCTCAGTTCGGATTGGGGTCTGCAACTCGACCCCATGAAGGTGGAGTCGCTAGTAATCGCAGATCAGCAACGCTGCGGTGAATACGTTCTCGGGCCTTGTACACACCGCCCGTCACGTCACGAAAGTTGGTAACACCCGAAGCTCATGGCCTAACCGGTTTTCCGGGGGGAGTGGTCGAAGGTGGGATTGGC

>Actinomycetospora.AB514520
GACGAACGCTGGCGGCGTGCTTAACACATGCAAGTCGAGCGGTAAGGCCCTTCGGGGTACACGAGCGGCGAACGGGTGAGTAACACGTGGGTGACCTGCCCTCCACTTCGGGATAAGCCTGGGAAACTGGGTCTAATACCGGATAGGACCTCCGGATGCATGTCTGGTGGTGGAAAGTTTTGTCGGTGGGGGATGGGCCCGCGGTCTATCAGCTTGTTGGTGGGGTGATGGCCTACCAAGGCGACGACGGATAGCCGGCCTGAGAGGGTGATCGGCCACACTGGGACTGAGACACGGCCCAGACTCCTACGGGAGGCAGCAGTGGGGAATCTTGCGCAATGGGCGGAAGCCTGACGCAGCAACGCCGCGTGGGGGATGACGGCCTTCGGGTTGTAAACCTCTTTCGCGATCGACGAAGCTCGTACTTCTGGTACGGGTGACGGTAGGTCGAGAAGAAGCACCGGCCAACTACGTGCCAGCAGCCGCGGTAATACGTAGGGTGCGAGCGTTGTCCGGAATTATTGGGCGTAAAGAGCTCGTAGGCGGTGTGTCGCGTCGGCCGTGAAAACCTGGGGCTTAACTCTGGGCGTGCGGTCGATACGGGCATCACTGGAGTTCGGCAGGGGAGACTGGAATTCCTGGTGTAGCGGTGAAATGCGCAGATATCAGGAGGAACACCGGTGGCGAAGGCGGGTCTCTGGGCCGATACTGACGCTGAGGAGCGAAAGCATGGGTAGCGAACAGGATTAGATACCCTGGTAGTCCATGCCGTAAACGTTGGGCGCTAGGTGTGGGGTCCATTCCACGGGTTCCGTGCCGCAGCTAACGCATTAAGCGCCCCGCCTGGGGAGTACGGCCGCAAGGCTAAAACTCAAAGGAATTGACGGGGGCCCGCACAAGCGGCGGAGCATGTGGATTAATTCGATGCAACGCGAAGAACCTTACCTGGGTTTGACATGCACCGGACGCGTCCAGAGATGGGCGTTCCCTTGTGGCTGGTGTGCAGGTGGTGCATGGCTGTCGTCAGCTCGTGTCGTGAGATGTTGGGTTAAGTCCCGCAACGAGCGCAACCCTTGTCCTATGTTGCCAGCACGTGATGGTGGGGACTCATGGGAGACTGCCGGGGTCAACTCGGAGGAAGGTGGGGATGACGTCAAGTCATCATGCCCCTTATGTCCAGGGCTTCACACATGCTACAATGGCCGGTACAGAGGGCTGCGAAGCCGTGAGGTGGAGCGAATCTCGTAAAGCCGGTCTCAGTTCGGATCGGGGTCTGCAACTCGACCCCGTGAAGTCGGAGTCGCTAGTAATCGCAGATCAGCAACGCTGCGGTGAATACGTTCCCGGGCCTTGTACACACCGCCCGTCACGTCACGAAAGTCGGTAACACCCGAAGCCCGTGGCCCAACCCGCAAGGGGGGGAGCGGTCGAAGGTGGGACTGGCGATTGGGACGAAGTCGTAACAAGGTAGCCGTACCGGAAGGTGC

>Aerococcus.Y17318
GACGAACGCTGGCGGCGTGCCTAATACATGCAAGTCGAGCGAACAGAGAAAGTGCTTGCACTTTCAAAGTTAGCGGCGGACGGGTGAGTAACACGTAAGGAACCTACCGATAAGCGGGGGACAACATCCGGAAACGGGTGCTAATACCGCATAGGAAGTTTGTTCGCATGAACAAACTTAGAAAGATGGCTCTGCTATCACTTATCGATGGCCTTGCGGTGCATTAACTAGTTGGCGAGGTAACGGCTCACCAAGGTGATGATGCATAGCCGACCTGAGAGGGTAATCGGCCACATTGGGACTGAGACACGGCCCAAACTCCTACGGGAGGCAGCAGTAGGGAATCTTCCGCAATGGACGCAAGTCTGACGGAGCAACGCCGCGTGAGTGAAGAAGGTTTTCGGATCGTAAAACTCTGTTGTAAGAGAAGAACAAATTGTAGAGTAACTGCTACAGTCTTGACGGTATCTTACCAGAAAGCCACGGCTAACTACGTGCCAGCAGCCGCGGTAATACGTAGGTGGCAAGCGTTGTCCGGATTTATTGGGCGTAAAGGGGGCGCAGGCTGCTTCTTAAGTCTGATGTGAAAGCCCACGGCTTAACCGTGGAAGTGCATTGGAAACTGGGAAGCTTGAGTACAGAAGAGGAAAGTGGAACTCCATGTGTAGCGGTGGAATGCGTAGATATATGGAAGAACACCAGTGGCGAAAGCGACTTTCTGGTCTGTCACTGACGCTGAGGCCCGAAAGCGTGGGTAGCAAACAGGATTAGATACCCTGGTAGTCCACGCCGTAAACGATGAGCGCTAGGTGTTGGAGGGTTTCCACCCTTCAGTGCCGCAGCTAACGCATTAAGCGCTCCGCCTGGGGAGTACGACCGCAAGGTTGAAACTCAAAGGAATTGACGGGGACCCGCACAAGCGGTGGAGCATGTGGTTTAATTCGAAGCAACGCGAAGAACCTTACCAAGTCTTGACATCCTTTGACCACTCTGGAGATAGAGTTTTCCCTTCGGGGACAAAGTGACAGGTGGTGCATGGTTGTCGTCAGCTCGTGTCGTGAGATGTTGGGTTAAGTCCCGCAACGAGCGCAACCCCTATTGTTAGTTGCCAGCATTGAGTTGGGCACTCTAGCAAGACTGCCGGTGACAAACCGGAGGAAGGCGGGGATGACGTCAAATCATCATGCCCCTTATGACTTGGGCTACACACGTGCTACAATGGATGGTACAACGGGCAGCGAGCTCGCGAGAGTCAGCGAATCCCTTAAAGCCATTCTCAGTTCGGATTGTAGTCTGCAACTCGACTACATGAAGCCGGAATCGCTAGTAATCGCGGATCAGCACGCCGCGGTGAATACGTTCCCGGGTCTTGTACACACCGCCCGTCACACCACGAGAGTTTGTAACACCCGAAGTCGGTGAGGTAACCTTTTGGAGCCAGCCGCCGAAGGTGGGACAAGTGATTGGGGTGAAGTCGTAACAAGGTAGCCGTAGGAGAACC

>Aeromicrobium.LN887956
ACCTGGCTCAGGACGAACGCTGGCGGCGTGCTTAACACATGCAAGTCGAGCGGTAAGGCTCCTTCGGGAGTACACGAGCGGCGAACGGGTGAGTAACACGTGAGTAACCTGCCCCATTCATCGGAATAACCAGTGGAAACGCTGGCTAATGCCGAATACGACCACCGAAGGCATCTTCTGGTGGTGGAAAGCTCCGGCGGAATGGGATGGACTCGCGGCCTATCAGCTTGTTGGTGAGGTAATGGCTCACCAAGGCGACGACGGGTAGCCGGCCTGAGAGGGTGACCGGCCACACTGGGACTGAGACACGGCCCAGACTCCTACGGGAGGCAGCAGTGGGGAATATTGGACAATGGGCGAAAGCCTGATCCAGCAACGCCGCGTGAGGGATGACGGCCTTCGGGTTGTAAACCTCTTTCAGCAGGGACGAAGCGAAAGTGACGGTACCTGCAGAAGAAGGACCGGCCAACTACGTGCCAGCAGCCGCGGTAATACGTAGGGTCCGAGCGTTGTCCGGAATTATTGGGCGTAAAGGGCTCGTAGGCGGTTTGTCACGTCGGAAGTGAAAACTCAGGGCTCAACCCTGAGCGTGCTTACGATACGGGCAAACTAGAGGTATGCAGGGGAGAACGGAATTCCTGGTGTAGCGGTGGAATGCGCAGATATCAGGAGGAACACCGGTGGCGAAGGCGGTTCTCTGGGCATTACCTGACGCTGAGGAGCGAAAGCATGGGGAGCGAACAGGATTAGATACCCTGGTAGTCCATGCCGTAAACGTTGGGCGCTAGGTGTGGGGACCTTCCACGGTCTCCGTGCCGCAGCTAACGCATTAAGCGCCCCGCCTGGGGAGTACGGCCGCAAGGCTAAAACTCAAAGGAATTGACGGGGGCCCGCACAAGCGGCGGAGCATGCTGATTAATTCGATGCAACGCGAAGAACCTTACCTGGGTTTGACATATACCGGAAAGCTGCAGAGATGTAGCCCCCCTTGTGGTCGGTATACAGGTGGTGCATGGCTGTCGTCAGCTCGTGTCGTGAGATGTTGGGTTAAGTCCCGCAACGAGCGCAACCCTCGTCCTATGTTGCCAGCACGTAATGGTGGGGACTCATAGGAGACTGCCGGGGTCAACTCGGAGGAAGGTGGGGATGACGTCAAGTCTTCATGCCCCTTATGTCCAGGGCTTCAAGCATGCTACAATGGCCGGTACAAAGGGCTGCGAAACCGCGAGGTGGAGCGAATCCCAAAAAGCCGGTCTCAGTTCGGATTGGGGTCTGCAACTCGACCCCATGAAGTCGGAGTCGCTAGTAATCGCAGATCAGCAACGCTGCGGTGAATACGTTCCCGGGCCTTGTACACACCGCCCGTCACGTCATGAAAGTCGGCAACACCCGAAGCCGGTGGCCCAACCCTTGTGGAGGGAGCCGTCGAAGGTGGGGCTGGCGATTGGGACGAAGTCGTAACAAGGTAGCCGTACCGGAAGGTGCGGC

>Aeromonas.AM179893
AACACATGCAAGTCGAGCGGCAGCGGGAAAGTAGCTTGCTACTTTTGCCGGCGAGCGGCGGACGGGTGAGTAATGCCTGGGAAATTGCCCAGTCGAGGGGGATAACAGTTGGAAACGACTGCTAATACCGCATACGCCCTACGGGGGAAAGCAGGGGACCTTCGGGCCTTGCGCGATTGGATATGCCCAGGTGGGATTAGCTAGTTGGTGAGGTAATGGCTCACCAAGGCGACGATCCCTAGCTGGTCTGAGAGGATGATCAGCCACACTGGAACTGAGACACGGTCCAGACTCCTACGGGAGGCAGCAGTGGGGAATATTGCACAATGGGGGAAACCCTGATGCAGCCATGCCGCGTGTGTGAAGAAGGCCTTCGGGTTGTAAAGCACTTTCAGCGAGGAGGAAAGGTTGATGCCTAATACGTATCAACTGTGACGTTACTCGCAGAAGAAGCACCGGCTAACTCCGTGCCAGCAGCCGCGGTAATACGGAGGGTGCAAGCGTTAATCGGAATTACTGGGCGTAAAGCGCACGCAGGCGGTTGGATAAGTTAGATGTGAAAGCCCCGGGCTCAACCTGGGAATTGCATTTAAAACTGTCCAGCTAGAGTCTTGTAGAGGGGGGTAGAATTCCAGGTGTAGCGGTGAAATGCGTAGAGATCTGGAGGAATACCGGTGGCGAAGGCGGCCCCCTGGACAAAGACTGACGCTCAGGTGCGAAAGCGTGGGGAGCAAACAGGATTAGATACCCTGGTAGTCCACGCCGTAAACGATGTCGATTTGGAGGCTGTGTCCTTGAGACGTGGCTTCCGGAGCTAACGCGTTAAATCGACCGCCTGGGGAGTACGGCCGCAAGGTTAAAACTCAAATGAATTGACGGGGGCCCGCACAAGCGGTGGAGCATGTGGTTTAATTCGATGCAACGCGAAGAACCTTACCTGGCCTTGACATGTCTGGAATCCTGTAGAGATACGGGAGTGCCTTCGGGAATCAGAACACAGGTGCTGCATGGCTGTCGTCAGCTCGTGTCGTGAGATGTTGGGTTAAGTCCCGCAACGAGCGCAACCCCTGTCCTTTGTTGCCAGCACGTAATGGTGGGAACTCAAGGGAGACTGCCGGTGATAAACCGGAGGAAGGTGGGGATGACGTCAAGTCATCATGGCCCTTACGGCCAGGGCTACACACGTGCTACAATGGCGCGTACAGAGGGCTGCAAGCTAGCGATAGTGAGCGAATCCCAAAAAGCGCGTCGTAGTCCGGATCGGAGTCTGCAACTCGACTCCGTGAAGTCGGAATCGCTAGTAATCGCAAATCAGAATGTTGCGGTGAATACGTTCCCGGGCCTTGTACACACCGCCCGTCACACCATGGGAGTGGGTTGCACCAGAAGTAGATAGCTTAACCTTCGGGAGGGCGTTTACCACGGTGTGATTCATGACTGGGGTGAA

>Alcaligenes.AJ004688
AGAGTTTGATCCTGGCTCAGATTGAACGCTAGCGGGATGCCTTACACATGCAAGTCGAACGGCAGCGGGAAGAAGCTTGCTTGCTTTCTTTGCCGGCGAGTGGCGAACGGGTGAGTAATGTATCGGAACGTGCCCAGTAGCGGGGGATAACTACGCGAAACCGTAGCTAATACCGCATACGCCTACGGGGGAAAGGGGGGGATTCTTCGGAACCTCTCACTATTGGAGCGGCCGATATCGGATTAGCTAGTTGGTGGGGTAATGGCCTACCAAGGCGACGATCCGTAGCTGGTTTGAGAGGACGACCAGCCACACTGGGACTGAGACACGGCCCAGACTCCTACGGGAGGCAGCAGTGGGGAATTTTGGACAATGGGGGAAACCCTGATCCAGCCATCCCGCGTGTGCGATGAAGGCTTCGGGTTGTAAAGCACTTTTGTCAGGGAAGAAAAGGTTCTGGCTAATACCCCGGAACTGATGACGGTACCTGAAGAATAAGCACCGGCTAACTACGTGCCAGCAGCCGCGGTAATACGTAGGGTGCAAGCGTTAATCGGAATTACTGGGCGTAAAGCGTGCGCAGGCGGTTCGGAAAGAAGGATGTGAAATCCCAGGGCTCAACCTTGGAACTGCATTCTTAACTACCGAACTAGAGTATGTCAGAGGGGGGTAGAATTCCGCGTGTAGCAGTGAAATGCGTAGATATGCGGAGGAATACCGATGGCGAAGGCAGCCCCCTGGGATAATACTGACGCTCATGCACGAAAGCGTGGGTAGCAAACAGGATTAGATACCCTGGTAGTCCACGCCCTAAACGATGTCAACTAGCTGTTGGGCTTCGGGGCTTAGTAGCGTACGTAACGCGTGAAGTTGACCGCCTGGGGAGTACGGTCGCAAGATTAAAACTCAAAGGAATTGACGGGGACCGCACAAGCGGTGGATGATGTGGATTAATTCGATGCAACGCGAAAAACCTTACCTACCCTTGACATGTCTGGAATCCTTTAGAGATTTAGGAGTGCTCGCAAGAGAACCGGAACACAGGTGCTGCATGGCTGTCGTCAGCTCGTGTCGTGAGATGTTGGGTTAAGTCCCGCAACGGGCGCAACCCTTGTCATTAGTTGCCAGCATTCAGTTGGGCACTCTAATGAGACTGCCGGTGACAAACCGAGGAGGGTGGGATGACGTCAAGTCCTCATGGCCCTTATGGGTAGGGCTTCACACGTCATACAATGGTCGGGACAGAGGGTTGCCAAACCGCGAGGTGGAGCCAATCTCAGAAACCCGATCGTAGTCCGGATTGCAGGCTGCAACTCGCCTGCATGAAGTCGGAATCGCTAGTAATCGCGGATCAGCATGTCGCGGTGAATCGTTCCCGGGTCTTGTACACACCGCCCGTCACACCATGGGAGTGGGTTTTACCAGAAGTAGTTAGCCTAACCGCAAGGGGGGCGATTACCACGGTAGGATTCATGACTGGGGTGAAGTCCTAACAAGGTAGCCGTATCGGAAGGTGCGGCTGGATCACCTCCTT

>Alistipes.LT223566
AGAGTTTGATCCTGGCTCAGGATGAACGCTAGCGGCAGGCCTAACACATGCAAGTCGAGGGGCAGCGGGATTGAAGCTTGCTTCAATCGCCGGCGACCGGCGCACGGGTGCGTAACGCGTATGCAACCTACCCAGAACAGGGGGATAACACTGAGAAATTGGTACTAATATCCCATAACATCATAAGGGGCATCCCTTTTGGTTGAAAACTCCGGTGGTTCTGGATGGGCATGCGTTGTATTAGCTGGTTGGTGAGGTAACGGCTCACCAAGGCAACGATACATAGGGGGACTGAGAGGTTAACCCCCCACATTGGTACTGAGACACGGACCAAACTCCTACGGGAGGCAGCAGTGAGGAATATTGGTCAATGGACGCAAGTCTGAACCAGCCATGCCGCGTGCAGGAAGACGGCTCTATGAGTTGTAAACTGCTTTTGTACTAGGGTAAACTCAGATACGCGTATCTGACTGAAAGTATAGTACGAATAAGGACCGGCTAACTCCGTGCCAGCAGCCGCGGTAATACGGAGGGTCCAAGCGTTATCCGGATTTATTGGGTTTAAAGGGTGCGTAGGCGGTTAGATAAGTTAGAGGTGAAATACCGGTGCTTAACACCGGAACTGCCTCTAATACTGTTTAGCTAGAGAATAGTTGCGGTAGGSGGAATGTATGGTGTAGCGGTGAAATGCTTAGAGATCATACAGAACACCGATTGCGAAGGCAGCTTACCAAGCTATTTCTGACGTTGAGGCACGAAAGCGTGGGGAGCAAACAGGATTAGATACCCTGGTAGTCCACGCAGTAAACGATGATAACTCGCTGTCGGCGATACACAGTCGGCGGCTAAGCGAAAGCGATAAGTTATCCACCTGGGGAGTACGTTCGCAAGAATGAAACTCAAAGGAATTGACGGGGGCCCGCACAAGCGGAGGAACATGTGGTTTAATTCGATGATACGCGAGGAACCTTACCCGGGCTTGAAAGTTACTGACGATTCTGGAAACAGGATTTCCCTTCGGGGCAGGAAACTAGGTGCTGCATGGTTGTCGTCAGCTCGTGCCGTGAGGTGTCGGGTTAAGTCCCATAACGAGCGCAACCCCTACCGTTAGTTGCCATCAGGTCAAGCTGGGCACTCTGACGGGACTGCCGGTGTAAGCCGAGAGGAAGGTGGGGATGACGTCAAATCAGCACGGCCCTTACGTCCGGGGCTACACACGTGTTACAATGGTAGGTACAGAGGGCAGCTACCCTGCGAAGGGATGCGAATCTCGAAAGCCTATCTCAGTTCGGATCGGAGGCTGAAACCCGCCTCCGTGAAGTTGGATTCGCTAGTAATCGCGCATCAGCCATGGCGCGGTGAATACGTTCCCGGGCCTTGTACACACCGCCCGTCAAGCCATGGAAGCTGGGGGTGCCTGAAGTTCGTGACCGCAAGGAGCGACCTAGGGCAAAACCGGTGACTGGGGCTAAGTCGTAACAAGGTAGCCGT

>Allobaculum.AJ417075
GATGAACGCTGGCGGCATGCCTAATACATGCAAGTCGAACGAGCTACTTCGGTAGCTAGTGGCGAACGGGTGAGTAACACGTAGATAACCTGCCCATACCCGGGGGATACGCTTTGGAAACGAAGTCTAAAACCCCATAGGAAGATTTAAGGCATCTTAAATTTTTGAAATAAGCTTTGGCTTAGGGGATGGATGGATCTGCGGTGCATTAGCTAGTTGGTGAGGTAACAGCTCACCAAGGCGATGATGCATAGCCGGCCTGAGAGGGCGATCGGCCACACTGGGACTGAGACACGGCCCAGACTCCTACGGGAGGCAGCAGTAGGGAATTTTCGTCAATGGGCGCAAGCCTGAACGAGCAATGCCGCGTGGGTGAAGAAGGTCTTCGGATCGTAAAGCTCTGTTGCGAGGGAAAAAGGAAGAGAAGAGGGAATGATTCTCTTTTGATGGTACCTCGCCAGAAAGTCACGGCTAACTACGTGCCAGCAGCCGCGGTAATACGTAGGTGGCGAGCGTTATCCGGAATGATTGGGCGTAAAGGGTGCGCAGGCGGCATATCAAGTCTGAAGTGAAAGGTACGGGCTCAACCTGTACAGGCTTTGGAAACTGGTATGCTCGAGGACAGGAGAGGGCGGTGGAACTCCACGTGTAGCGGTAAAATGCGTAGAGATGTGGAAGAACACCAGTGGCGAAGGCGGCCGCCTGGCCTGTAACTGACGCTCAGGCACGAAAGCGTGGGGAGCAAATAGGATTAGATACCCTAGTAGTCCACGCCCTAAACGATGAGGAGCAGGTGTCGGGGGTAGTACCTCGGTGCCGAAGCTAACGCAATGACTCCTCCGCCTGGGGAGTATGCACGCAAGTGTGAAACTCAAAGGAATTGACGGGGGCCCGCACAAGCGGTGGAGTATGTGGTTTAATTCGAAGCAACGCGAAGAACCTTACCAGGCCTTGACATCCCGAGCAAAGACATAGAGATATGTTAGAGGTTATCTCGGTGACAGGTGGTGCATGGTTGTCGTCAGCTCGTGTCGTGAGATGTTCAGTTAAGTCTGGCAACGAGCGCAACCCTCGTGATGTGTTACTACCATTCAGTTGAGGACTCACATCAGACTGCCGGTGACAAACCGGAGGAAGGCGGGGATGACGTCAAATCATCATGCCCCTTATGGCCTGGGCTACACACGTACTACAATGGCATCTACAGACGGAAGCGAACCTGTGAAGGCAAGCCAATCCGAGAAAAGATGTCCCAGTTCGGATTGAAGTCTGCAACTCGACTTCATGAAGTTGGAATCGCTAGTAATCGCGGATCAGCATGCCGCGGTGAATACGTTCCCGGGCCTTGTACACACCGCCCGTCAAACCATGGAAGCCGGTAACGCCCGAAGCCGATGGCATAACCCGTAAGGGAGTGAGTCGTCGAAGGCGGGACCGATGACTGGGGTTAAGTCGTAACAAGGTATCCCTACGGGAACG

>Alloiococcus.AY957475
AGGACGAACGCTGGCGGCATGCCTAATACATGCAAGTCGAACGCCAAATCTTCCTGCTTGCAGGAAGAGGCGGAGTGGCGAACGGGTGAGTAACACGTGAGGAACTTGCCCATAAGAGGGGGATAACACCCGGAAACGGGTGCTAATACCGCATAGGTTTTCCCAGTGCATGCTGGGAAAATAAAAGGTGGCTCTGCTACCGCTTATGGATAGCCTCGCGGCGCATTAGCTAGTTGGTAGGGTAAAGGCCTACCAAGGCCATGATGCGTAGCCGACTTGAGAGGGTGATCGGCCACACTGGAACTGAGACACGGTCCAGACTCCTACGGGAGGCAGCAGTAGGGAATCTTCCACAATGGGTGCAAGCCTGATGGAGCAATGCCGCGTGAGTGAAGAAGGACTTCGGTTCGTAAAGCTCTGTTGTTGGGGAAGAACACGGATAGGAGTCACTGCCTATCCCTTGACGGTACCCAACCAGAAAGTCACGGCTAACTACGTGCCAGCAGCCGCGGTAATACGTAGGTGACAAGCGTTGTCCGGATTTATTGGGCGTAAAGCGAGCGCAGGCGGTCCGGTAAGTCTGATGTGAAAGCCCACGGCTCAACCGTGGAACGGCATTGGAAACTGGCGGACTTGAATGTAGCAGAGGAAAGTGGAATTCCATGTGTAGCGGTGGAATGCGTAGATATATGGAGGAACACCAGTGGCGAAAGCGACTTTCTGGGCTATGATTGACGCTGAGGCTCGAAAGCGTGGGGAGCGAACAGGATTAGATACCCTGGTAGTCCACGCCGTAAACGATGAGTGCTAAGTGTTGGAGGGTTTCCGCCCTTCAGTGCTGGAGTTAACGCATTAAGCACTCCGCCTGGGGATTACGACCGCAAGGTTGAAACTCAAAAGAATTGACGGGGACCCGCACAAGCGGTGGAGCATGTGGTTTAATTCGAAGCAACGCGAAGAACCTTACCAGCTCTTGACATCTTCTGCCACCTTCAGAGATGAAGGGTTCCCTTCGGGGACAGAATGACAGGTGGTGCATGGTTGTCGTCAGCTCGTGTCGTGAGATGTTGGGTTAAGTCCCGTAACGAGCGCAACCCTTATTGTTAGTTGCCAGCATTGAGTTGGGCACTCTAGCAAGACTGCCGGTGATAAACCGGAGGAAGGCGGGGATGACGTCAAATCATCATGCCCCTTATGAGCTGGGCTACACACGTGCTACAATGGATGGTACAACGAGTGGCGAGACCGTGAGGTTTAGCTAATCTCCCAAAGCCATTCTCAGTTCGGATTGCAGGCTGCAACTCGCCTGCATGAAGTCGGAATCGCTAGTAATCGCGGATCAGAATGCCGCGGTGAATTCGTTCCCGGGTCTTGTACACACCGCCCGTCACACCACGAGAGTCTGAAACACCCGAAGCCGGCCGGGCAACCCTTTGGAGCCAGCCGTCGAAGGTGGGTTGGATGATTGGGGTGAAGTCGTAACAAGGTA

>Alloprevotella.AB971822
AGAGTTTGATCCTGGCTCAGGATGAACGCTAGCTACAGGCTTAACACATGCAAGTCGTGGGGCAGCGGATGCTTAGCTTGCTAAGTATGCCGGCGACCGGCGCACGGGTGAGTAACGCGTACCGAACCTGCCCATCACACAGGGATAGGCTTGCGAAAGCAAGATTAATATCTGATGGTCTCAATTTTATGCATGTATGATTGAGTAAAGCCTTCGGGCGGTGATGGATGGCGGTGCGTCCCATTAGGAAGTTGGCGGGGTAACGGCCCACCAATCCTTCGATGGGTAGGGGTTCTGAGAGGAAGGTCCCCCACATTGGAACTGAGATACGGTCCAAACTCCTACGGGAGGCAGCAGTGAGGAATATTGGTCAATGGGCGAGAGCCTGAACCAGCCAAGTAGCGTGCGGGATGAAGGCCCTTGTGGTCGTAAACCGCTTTTATCAGTGAATAAAGTGCANCACGTGTGGTGTCATTGCAGGTAGCTGAAGAAAAAGGACCGGCTAATTCCGTGCCAGCAGCCGCGGTAATACGGAAGGTCCGGGCGTTATCCGGAATTATTGGGTTTAAAGGGAGCGCAGGCGGGAGTATAAGTCAGCTGTTAAATATCAGAGCCCAACTCTGTTATGCAGTTGAAACTATATTTCTTGAGTACGCACAGGGATGGCGGAATTCAGGGTGTAGCGGTGAAATGCTTAGATATCCTGAAGAACTCCGATCGCGAAGGCAGCCATCCGGAGCGTAACTGACGCTGAGGCTCGAAGGTGCGGGTATCGAACAGGATTAGATACCCTGGTAGTCCGCACGGTAAACGATGAATACTCGCAGTTCGGCCGTTTAGGTCGAGTTGTCCAGCGAAAGCGTTAAGTATTCCACCTGGGGAGTACGCCGGCAACGGTGAAACTCAAAGGAATTGACGGGGGCCCGCACAAGCGGAGGAACATGTGGTTTAATTCGATGATACGCGAGGAACCTTACCCGGGCTTGAACCAAGAGTGCGGAGTGCAGAGATGCGCTTTTTCTTCGGACACTTTTGGAGGTGCTGCATGGTTGTCGTCAGCTCGTGCCGTGAGGTGTCGGCTTAAGTGCCATAACGAGCGCAACCCTTTTCTACGTTTGCCATCGGGTAATGCCGGGAACTCCGTGGATACTGCCGCCGCAAGGCGGAGGAAGGTGGGGATGACGTCAAATCAGCACGGCCCTTACGTCCGGGGCTACACACGTGTTACAATGGTCGGAGCAGCAGGAAGCTACCTGGCGACAGGATGCTGATCCCAAAACCCGGCCTCAGTTCGGACTGGAGTCTGCAACCCGACTCCACGAAGCCGGATTCGCTAGTAATCGCGCATCAGCCATGGCGCGGTGAATACGTTCCCGGGCCTTGTACACACCGCCCGTCAAGCCATGAAAGCCGGGGGTGCCTGAAAGCCGTGACCGCGAGGGTCGGCCTAGGGTAAAACCGGTGATTGGGGCTAAGTCGTAACAAGGTAACC

>Amnibacterium.AB706195
TCAGGACGAACGCTGGCGGCGTGCTTAACACATGCAAGTCGAACGGTGATGGAGAGCTTGCTCTTCGGATCAGTGGCGAACGGGTGAGTAACACGTGAGTAACCTGCCCTGGACTCTGGGATAAGCGTTGGAAACGACGTCTAATACCGGATAGGACTTCCTTCGGCATCGGAGGGGGTGGAAAGAACTTCGGTTCGGGATGGACTCGCGGCCTATCAGCTTGTTGGTGAGGTAATGGCTCACCAAGGCGACGACGGGTAGCCGGCCTGAGAGGGTGACCGGCCACACTGGGACTGAGACACGGCCCAGACTCCTACGGGAGGCAGCAGTGGGGAATATTGCACAATGGGCGCAAGCCTGATGCAGCAACGCCGCGTGAGGGATGACGGCCTTCGGGTTGTAAACCTCTTTTGGCAGGGAAGAAGCGGAAGTGACGGTACCTGCAGAAAAAGCACCGGCTAACTACGTGCCAGCAGCCGCGGTAATACGTAGGGTGCAAGCGTTGTCCGGAATTATTGGGCGTAAAGAGCTCGTAGGCGGTTTGTCGCGTCTGCTGTGAAAACGCGAGGCTCAACCTCGCGCCTGCAGTGGGTACGGGCAGACTGGAGTGCGGTAGGGGAGATTGGAATTCCTGGTGTAGCGGTGGAATGCGCAGATATCAGGAGGAACACCGATGGCGAAGGCAGATCTCTGGGCCGTTACTGACGCTGAGGAGCGAAAGCGTGGGGAGCGAACAGGATTAGATACCCTGGTAGTCCACGCCGTAAACGTTGGGAACTAGATGTGGGGTCCATTCCACGGATTCCGTGTCGCAGCTAACGCATTAAGTTCCCCGCCTGGGGAGTACGGCCGCAAGGCTAAAACTCAAAGGAATTGACGGGGGCCCGCACAAGCGGCGGAGCATGCGGATTAATTCGATGCAACGCGAAGAACCTTACCAAGGCTTGACATGCACCTGAAACGGCTGGAAACAGTCGCCCCGCAAGGCAGGTGCACAGGTGGTGCATGGTTGTCGTCAGCTCGTGTCGTGAGATGTTGGGTTAAGTCCCGCAACGAGCGCAACCCTCGTTCTATGTTGCCAGCGGGTCATGCCGGGAACTCATAGGAGACTGCCGGGGTCAACTCGGAGGAAGGTGGGGATGACGTCAAATCATCATGCCCCTTATGTCTTGGGCTTCACGCATGCTACAATGGCCGGTACAAAGGGCTGCGATACCGTAAGGTGGAGCGAATCCCAAAAAGCCGGTCTCAGTTCGGATTGAGGTCTGCAACTCGACCTCATGAAGTCGGAGTCGCTAGTAATCGCAGATCAGCAACGCTGCGGTGAATACGTTCCCGGGCCTTGTACACACCGCCCGTCAAGTCATGAAAGTCGGTAACACCCGAAGCCGGTGGCCCAACCCTTGTGGAGGGAGCCGTCGAAGGTGGGATCGGTGATTAGGACTAAGTCGTAACAAGGTAGCCGTACCGGAAGGTGCGG


>Anaeroplasma.NR_029167
GAGAGTTTGATCCTGGCTCAGGATTAACGCTGGCGGCGTGCCTAATACATGCAAGTCGAATGGTAGTAGCAATACAAACCATGGCGAACGGGTGAGTAACACGTAGGCAACCTGTCTTTAAGACGAGGATAACCGTTGGAAACGACGGATAATACTGGATAGGACATCACAAAGGGCATCCTTAGATGTTTAAAGGTTATTATGCCACTTAGAGAGGGGCCTGCGGCGCATTAGCTAGTTGGTGAGATAACAGCCCACCAAGGCGATGATGCGTAGCCGGACTGAGAGGTTGAACGGCCACAATGGAACTGAGAACGGTCCATACTCCTACGGGAGGCAGCAGTAGGGAATTTTCGGCAATGGGCGCAAGCCTGACCGAGCAACGCCGCGTGAACGAAGAAGTTATTCGTAATGTAAAGTTCTTTTATCTGGGAAGAAAAAACAAATTGACTGTACCAGATGAATAAGCTCCGGCTAACTACGTGCCAGCAGCCGCGGTAATACGTAGGGAGCNAGCGTTATCCGGAATTATTGGGCGTAAAGGGTGCGCAGATGGCACATTAAGTTTCTTGTAAAAATGCTGGGCTCAACCCAGTAGAGCAAGAGATACTGATGAGCTAGAGTACGAGAGAGGCAAGTGGAATTCCATGTGTAGCGGTAAAATGCGTAAATATATGGCAGAACACCAGTGGCGAAGGCGGCTTGCTAGCTCGATACTGACATTGAGGCACGAAAGCGTGGGGAGCAAACAGGATTAGATACCCTGGTAGTCCACGCCCTAAACGATGAGTACTAAGTGCTGGGAGGAATCTCGGTGCTGAAGTTAACGCATTAAGTACTCCGCCTGAGTAGTACGTACGCAAGTATGAAACTTAAAGGAATTGACGGGAGCCNGCACAAGCGGTGGAGCATGTTGTTTAATTCGACGNTACGCGAAGAACCTTACCAGGTCTTGACATCCTCTGCGAAGCTATAGAGATATAGTGGAGGTTAGCAGAGAGACAGGTGGTGCATGGTTGTCGTCAGCTCGTGTCGTGAGATGTTGGGTTAAGTCCCGCAACGAGCGCAACCCTTATATCTAGTTACCATCATTCAGTTGGGGACTCTAGATAGACTGCCATTGATAAAATGGAGGAAGGTGGGGATGACGTCAAATCATCATGCCCTATATGACCTGGGCTACAAACGTGCTACAATGGCTGAAACAAAGAGAAGCGAAGCGGTGACGTGGAGCTAACCTCATAAAAGCAGTCTCAGTTCGGATTGAAGTCTGCAACTCGACTTCATGAAGTTGGAATCGCTAGTAATCGCGAATCAGAATGTCGCGGTGAATACGTTCTCGGGCTTTGTACACACCGCCCGTCAAACCATGAGAGTTTGTAATACCCGAAGCCGGTGGCCTAACCGCAAGGAAGGAGCCGTCTAAGGTAGGACAGATGATTGGGG

>Anaerotruncus.LN881593
AGAGTTTGATCCTGGCTCAGGACGAACGCTGGCGGCGCGCCTAACACATGCAAGTCGAACGGAGTTTATCCGACTGAAGTTTTCGGATGGAAGATGGATAAACTTAGTGGCGGACGGGTGAGTAACACGTGAGCAACCTGCCTTTCAGAGGGGGATAACGATTGGAAACGATCGCTAATACCGCATAACATTATGAGGAGACATCTTCTTATAATCAAAGGAGCAATCCGCTGAAAGATGGGCTCGCGGCCGATTAGCTAGATGGTGGGGTAACGGCCCACCATGGCGACGATCGGTAGCCGGACTGAGAGGTTGAACGGCCACATTGGGACTGAGACACGGCCCAGACTCCTACGGGAGGCAGCAGTGGGGGATATTGCACAATGGAGGAAACTCTGATGCAGCGACGCCGCGTGAGGGAAGACGGTCTTCGGATTGTAAACCTCTGTCTTAGGGGAAGAAAATGACGGTACCCTAAGAGGAAGCTCCGGCTAACTACGTGCCAGCAGCCGCGGTAATACGTAGGGAGCGAGCGTTGTCCGGAATTACTGGGTGTAAAGGGAGCGTAGGCGGGATGGCAAGTTGGATGTTTAAACTAACGGCTCAACTGTTAGGTGCATCCAAAACTGCTGTTCTTGAGTGAAGTAGAGGCAGGCGGAATTCCTAGTGTAGCGGTGAAATGCGTAGATATTAGGAGGAACACCAGTGGCGAAGGCGGCCTGCTGGGCTTTAACTGACGCTGAGGCTCGAAAGCGTGGGGAGCAAACAGGATTAGATACCCTGGTAGTCCACGCTGTAAACGATGATTACTAGGTGTGGGGGGACTGACCCCTTCCGTGCCGCAGTTAACACAATAAGTAATCCACCTGGGGAGTACGGYCGCAAGGTTGAAACTCAAAGGAATTGACGGGGGCCCGCACAAGCAGTGGAGTATGTGGTTTAATTCGAAGCAACGCGAAGAACCTTACCAGGTCTTGACATCGGATGCATACCATAGAGATATGGGAAGTCCTTCGGGACATCCAGACAGGTGGTGCATGGTTGTCGTCAGCTCGTGTCGTGAGATGTTGGGTTAAGTCCCGCAACGAGCGCAACCCTTATTATTAGTTGCTACGCAAGAGCACTCTAATGAGACTGCCGTTGACAAAACGGAGGAAGGTGGGGATGACGTCAAATCATCATGCCCCTTATGACCTGGGCTACACACGTACTACAATGGCACTTAAACAAAGGGCAGCAACGTCGCGAGGCGAAGCGAATCCCGAAAAAGTGTCTCAGTTCGGATCGCAGGCTGCAACCCGCCTGCGTGAAGTCGGAATTGCTAGTAATCGCGGATCAGCATGCCGCGGTGAATACGTTCCCGGGCCTTGTACACACCGCCCGTCACACCATGGGAGTCGGTAACACCCGAAGCCAGTAGTCTAACTGTAAAGAGGACGCTGTCGAAGGTGGGATTGATGACTGGGGTGAAGTCGTAACAAGGTAGCCGT

>Anaplasma.KC470064
TTGAGAGTTTGATCCTGGCTCAGAACGAACGCTGGCGGCAAGCTTAACACATGCAAGTCGAACGGATTATCTTTTATAGCTTGCTATGGAGGATAATTAGTGGCAGACGGGTGAGTAATGCATAGGAATCTACCTAGTAGTATGGGATAGCCACTAGAAATGGTGGGTAATACTGTATAATCCCTGCGGGGGAAAGATTTATCGCTATTAGATGAGCCTATGTTAGATTAGCTAGTTGGTAGGGTAAAGGCCTACCAAGGCGATGATCTATAGCTGGTCTGAGAGGATGATCAGCCACACTGGAACTGAGATACGGTCCAGACTCCTACGGGAGGCAGCAGTGGGGAATATTGGACAATGGGCGCAAGCCTGATCCAGCTATGCCGCGTGAGTGAGGAAGGCCTTAGGGTTGTAAAACTCTTTCAGTAGGGAAGATAATGACGGTACCTACAGAAGAAGTCCCGGCAAACTCCGTGCCAGCAGCCGCGGTAATACGGAGGGGGCAAGCGTTGTTCGGAATTATTGGGCGTAAAGGGCATGTAGGCGGTTCGGTAAGTTAAAGGTGAAATGCCAGGGCTTAACCCTGGAGCTGCTTTTAATACTGCCAGACTAGAGTCCGGGAGAGGATAGCGGAATTCCTAGTGTAGAGGTGAAATTCGTAGATATTAGGAGGAACACCAGTGGCGAAGGCGGCTATCTGGTCCGGTACTGACGCTGAGGTGCGAAAGCGTGGGGAGCAAACAGGATTAGATACCCTGGTAGTCCACGCTGTAAACGATGAGTGCTGAATGTGGGGGTTTTTTACCTCTGTGTTGTAGCTAACGCGTTAAGCACTCCGCCTGGGGACTACGGTCGCAAGACTAAAACTCAAAGGAATTGACGGGGACCCGCACAAGCGGTGGAGCATGTGGTTTAATTCGATGCAACGCGAAAAACCTTACCACTCCTTGACATGGAGATTAGATCCTTCTTAACGGAAGGGCGCAGTTCGGCTGGATCTCGCACAGGTGCTGCATGGCTGTCGTCAGCTCGTGTCGTGAGATGTTGGGTTAAGTCCCGCAACGAGCGTAACCCTCATCCTTAGTTGCCAGCGGGTTAAGCCGGGCACTTTAAGGAAACTGCCAGTGGTAAACTGGAGGAAGGTGGGGATGATGTCAAGTCAGCACGGCCCTTATGGGGTGGGCTACACACGTGCTACAATGGTGACTACAATAGGTTGCAATGTCGTAAGGCTGAGCTAATCCGTAAAAGTCATCTCAGTTCGGATTGTCCTCTGCAACTCGAGGGCATGAAGTCGGAATCGCTAGTAATCGTGGATCAGCATGCCACGGTGAATACGTTCTCGGGTCTTGTACACACTGCCCGTCACGCCATGGGAATTGGCTTAACTCGAAGCTGGTGTGCCAACCGAAAGGAGGCAGCCATTTAAGGTTGGGTCAGTGACTAGGGTGAAGTCGTAACAAGGTAGCTGTAGGTGAACCTGCGGCTGGATTACCTCCTTT

>Arthrobacter.X80742
GATCCTGGCTCAGGATGAACGCTGGCGGCGTGCTTAACACATGCAAGTCGAACGATGATCCCCAGCTTGCTGGGGGGATTAGTGGCGAACGGGTGAGTAACACGTGAGTAACCTGCCCTTAACTCTGGGATAAGCCTGGGAAACTGGGTCTAATACCGGATATGACTCCTCATCGCATGGTGGGGGGTGGAAAGCTTTTGTGGTTTTGGATGGACTCGCGGCCTATCAGCTTGTTGGTGAGGTAATGGCTCACCAAGGCGACGACGGGTAGCCGGCCTGAGAGGGTGACCGGCCACACTGGGACTGAGACACGGCCCAGACTCCTACGGGAGGCAGCAGTGGGGAATATTGCACAATGGGCGCAAGCCTGATGCAGCGACGCCGCGTGAGGGATGACGGCCTTCGGGTTGTAAACCTCTTTCAGTAGGGAAGAAGCGAAAGTGACGGTACCTGCAGAAGAAGCGCCGGCTAACTACGTGCCAGCAGCCGCGGTAATACGTAGGGCGCAAGCGTTATCCGGAATTATTGGGCGTAAAGAGCTCGTAGGCGGTTTGTCGCGTCTGCCGTGAAAGTCCGGGGCTCAACTCCGGATCTGCGGTGGGTACGGGCAGACTAGAGTGATGTAGGGGAGACTGGAATTCCTGGTGTAGCGGTGAAATGCGCAGATATCAGGAGGAACACCGATGGCGAAGGCAGGTCTCTGGGCATTAACTGACGCTGAGGAGCGAAAGCATGGGGAGCGAACAGGATTAGATACCCTGGTAGTCCATGCCGTAAACGTTGGGCACTAGGTGTGGGGGACATTCCACGTTTTCCGCGCCGTAGCTAACGCATTAAGTGCCCCGCCTGGGGAGTACGGCCGCAAGGCTAAAACTCAAAGGAATTGACGGGGGCCCGCACAAGCGGCGGAGCATGCGGATTAATTCGATGCAACGCGAAGAACCTTACCAAGGCTTGACATGGACCGGACCGCCGCAGAAATGTGGTTTCCCCTTTGGGGCCGGTTCACAGGTGGTGCATGGTTGTCGTCAGCTCGTGTCGTGAGATGTTGGGTTAAGTCCCGCAACGAGCGCAACCCTCGTTCCATGTTGCCAGCGCGTAATGGCGGGGACTCATGGGAGACTGCCGGGGTCAACTCGGAGGAAGGTGGGGACGACGTCAAATCATCATGCCCCTTATGTCTTGGGCTTCACGCATGCTACAATGGCCGGTACAAAGGGTTGCGATACTGTGAGGTGGAGCTAATCCCAAAAAGCCGGTCTCAGTTCGGATTGGGGTCTGCAACTCGACCCCATGAAGTCGGAGTCGCTAGTAATCGCAGATCAGCAACGCTGCGGTGAATACGTTCCCGGGCCTTGTACACACCGCCCGTCAAGTCACGAAAGTTGGTAACACCCGAAGCCGGTGGCCTAACCCCTTGTGGGAGGGAGCTGTCGAAGGTGGGACTGGCGATTGGGACTAAGTCGTAACAAG

>Aureimonas.JQ864241
GTTTGATCATGGCTCAGAACGAACGCTGGCGGCAGGCTTAACACATGCAAGTCGAGCGCATCCTTCGGGGTGAGCGGCAGACGGGTGAGTAACGCGTGGGAATCTACCCTGAACTACGGAATAGCTCCGGGAAACTGGGATTAATACCGTATGTGTCCTGAGGGACAAAGGTTTACCGGTTCAGGATGGGCCCGCGTCCGATTAGCTAGTTGGTGGGGTAAAGGCCTACCAAGGCGACGATCGGTAGCTGGTCTGAGAGGATGATCAGCCACATTGGGACTGAGACACGGCCCAAACTCCTACGGGAGGCAGCAGTGGGGAATATTGGACAATGGGCGCAAGCCTGATCCAGCCATGCCGCGTGAGTGATGAAGGTCTTAGGATTGTAAAGCTCTTTCGCTGGGGACGATAATGACGGTACCCGGAGAAGAAGCCCCGGCTAACTTCGTGCCAGCAGCCGCGGTAATACGAAGGGGGCTAGCGTTGTTCGGAATTACTGGGCGTAAAGCGCACGTAGGCGGACATTTAAGTCAGGGGTGAAATCCCGGGGCTCAACCCCGGAACTGCCTTTGATACTGGGTGTCTTGAGTGTGGTAGAGGTGAGTGGAATTGCGAGTGTAGAGGTGAAATTCGTAGATATTCGCAGGAACACCGGTGGCGAAGGCGGCTCACTGGACCACAACTGACGCTGAGGTGCGAAAGCGTGGGGAGCAAACAGGATTAGATACCCTGGTAGTCCACGCCGTAAACGATGGAAGCTAGCCGTTGGGGGATTTATCCCTCGGTGGCGCAGCCAACGCATTAAGCTTCCCGCCTGGGGAGTACGGTCGCAAGATTAAAACTCAAAGGAATTGACGGGGGCCCGCACAAGCGGTGGAGCATGTGGTTTAATTCGAAGCAACGCGCAGAACCTTACCAGCTCTTGACATGCCACGACGGCTTCTGGAGACGGAAGCTTTCCTTCGGGACGTGGGCACAGGTGCTGCATGGCTGTCGTCAGCTCGTGTCGTGAGATGTTGGGTTAAGTCCCGCAACGAGCGCAACCCTCGCCCCTAGTTGCCATCATTGGGTTGGGCACTCTAGGGGGACTGCCGGTGATAAGCCGAGAGGAAGGTGGGGATGACGTCAAGTCCTCATGGCCCTTACGGGCTGGGCTACACACGTGCTACAATGGCGGTGACAATGGGCAGCCAACCTGCGAAGGTGCGCTAATCCCCAAAAGCCGTCTCAGTTCGGATTGCACTCTGCAACTCGAGTGCATGAAGTTGGAATCGCTAGTAATCGTGGATCAGCATGCCACGGTGAATACGTTCCCGGGCCTTGTACACACCGCCCGTCACACCATGGGAGTTGGTTCTACCCGAAGGCGTTGCGCTAACTGAGCAATCAGGGGCAGGCGACCACGGTAGGGTCAGCGACTGGGGTGAAGTCGTAACAAGGTAGCCGTAGGGGAACCTGCGGTTGGATCACCTC

>Avibacterium.GU737687
AGAGTTTGATCCTGGCTCAGATTGAACGCTGGCGGCAGGCTTAACACATGCAAGTCGAACGGTAACGGGTTGAAAGCTTGCTTTCGATGCTGACGAGTGGCGGACGGGTGAGTAATGCTTGGGAATCTGGCTTATGGAGGGGGATAACCATTGGAAACGATGGCTAATACCGCATAGTATCGAGAGATTAAAGGGTGGGACGATTTTGCCACCTGCCATAAGATGAGCCCAAGTGGGATTAGGTAGTTGGTGGGGTAAAGGCCTACCAAGCCTGCGATCTCTAGCTGGTCTGAGAGGATGGCCAGCCACACTGGGACTGAGACACGGCCCAGACTCCTACGGGAGGCAGCAGTGGGGAATATTGCGCAATGGGGGGAACCCTGACGCAGCCATGCCACGTGAATGAAGAAGGCCTTCGGGTTGTAAAGTTCTTTCGGTGGTGAGGAAGGCGGTGGTGTTAATAGCACTACTGTTTGACGTTAGCCACAGAAGAAGCACCGGCTAACTCCGTGCCAGCAGCCGCGGTAATACGGAGGGTGCGAGCGTTAATCGGAATAACTGGGCGTAAAGGGCACGCAGGCGGTGACTTAAGTGAGATGTGAAAGCCCCGAGCTTAACTTGGGAATAGCATTTCAGACTGGGTTACTAGAGTACTTTAGGGAGGGGTAGAATTCCACGTGTAGCGGTGAAATGCGTAGAGATGTGGAGGAATACCGAAGGCGAAGGCAGCCCCTTGGGGAGATACTGACGCTCATGTGCGAAAGCGTGGGGAGCAAACAGGATTAGATACCCTGGTAGTCCACGCTGTAAACGCTGTCGATTTGGGGATTGGGCTTTAGGCTTGGTGCCCGTAGCTAACGTGATAAATCGACCGCCTGGGGAGTACGGCCGCAAGGTTAAAACTCAAATGAATTGACGGGGGCCCGCACAAGCGGTGGAGCATGTGGTTTAATTCGATGCAACGCGAAGAACCTTACCTACTCTTGACATCCAAAGAAGAACTCAGAGATGAGTTTGTGCCTTCGGGAGCTTTGAGACAGGTGCTGCATGGCTGTCGTCAGCTCGTGTTGTGAAATGTTGGGTTAAGTCCCGCAACGAGCGCAACCCTTATCCTTTGTTGCCAGCACTTCGGGTGGGAACTCAAAGGAGACTGCCTGTGATAAACTGGAGGAAGGTGGGGATGACGTCAAGTCATCATGGCCCTTACGAGTAGGGCTACACACGTGCTACAATGGTGCATACAGAGGGAAGCGAGCCTGCGAGGGTGAGCGAATCTCAGAAAGTGCATCTAAGTCCGGATTGGAGTCTGCAACTCGACTCCATGAAGTCGGAATCGCTAGTAATCGCGAATCAGAATGTCGCGGTGAATACGTTCCCGGGCCTTGTACACACCGCCCGTCACACCATGGGAGTGGGTTGTACCAGAAGTAGATAGCTTAACCGTAAGGGGGGCGTTTACCACGGTATGATTCATGACTGGGGTGAAGTCGTAACAAGGTAACCGTAGGGGAACCTGCGGTTGGATCACCTCCTT

>Bartonella.AB440636
CAAGTCGAGCGCACTCTTTTAGAGTGAGCGGCAAACGGGTGAGTAACGCGTGGGAATCTACCCATTTCTACGGAATAACACAGAGAAATTTGTGCTAATACCGTATACGTCCTATTAGGAGAAAGATTTATCGGAGATGGATGAGCCCGCGTTGGATTAGCTAGTTGGTGAGGTAAGAGCTCACCAAGGCGACGATCCATAGCTGGTCTGAGAGGATGATCAGCCACACTGGGACTGAGACACGGCCCAGACTCCTACGGGAGGCAGCAGTGGGGAATATTGGACAATGGGGGCAACCCTGATCCAGCCATGCCGCGTGAGTGATGAAGGCCCTAGGGTTGTAAAGCTCTTTCACCGGTGAAGATAATGACGGTAACCGGAGAAGAAGCCCCGGCTAACTTCGTGCCAGCAGCCGCGGTAATACGAAGGGGGCTAGCGTTGTTCGGATTTACTGGGCGTAAAGCGCACGTAGGCGGATATTTAAGTCAGAGGTGAAATCCCAGGGCTCAACCCTGGAACTGCCTTTGATACTGGGTATCTTGAGTGTGGAAGAGGTGAGTGGAATTCCGAGTGTAGAGGTAAAATTCGTAGATATTCGGAGGAACACCAGTGGCGAAGGCGGCTCACTGGTCCATTACTGACGCTGAGGTGCGAAAGCGTGGGGAGCAAACAGGATTAGATACCCTGGTAGTCCACGCCGTAAACGATGAATGTTAGCCGTCGGGTGGTTTACTGCTCGGTGGCGCAGCTAACGCATTAAACATTCCGCCTGGGGAGTACGGTCGCAAGATTAAAACTCAAAGGAATTGACGGGGGCCCGCACAAGCGGTGGAGCATGTGGTTTAATTCGAAGCAACGCGCAGAACCTTACCAGCCCTTGACATCCCGATCGCGGAGAGTGGAGACACCCTCCTTCAGTTAGGCTGGATCGGTGACAGGTGCTGCATGGCTGTCGTCAGCTCGTGTCGTGAGATGTTGGGTTAAGTCCCGCAACGAGCGCAACCCTCGCCCTTAGTTGCCATCATTAAGTTGGGCACTCTAGGGGGACTGCCGGTGATAAGCCGAGAGGAAGGTGGGGATGACGTCAAGTCCTCATGGCCCTTACGGGCTGGGCTACACACGTGCTACAATGGTGGTGACAGTGGGCAGCGAGACCGCGAGGTCGAGCTAATCTCCAAAAGCCATCTCAGTTCGGATTGCACTCTGCAACTCGAGTGCATGAAGTTGGAATCGCTAGTAATCGTGGATCAGCATGCCACGGTGAATACGTTCCCGGGCCTTGTACACACCGCCCGTCACACCATGGGAGTTGGTTTTACCCGAAGGTGCTGTGCTAACCGCAAGGAGGC

>Bdellovibrio.HF912306
AACAAACGCTGGCGGCGTGCCTAATACATGCAAGTCGAACGGGGAAAGCTTTCGGGTGAGTACTAGTGGCGCACGGGTGAGTAACGCGTGGATAATCTGCCTTGAAGAGGGGGATAACCAGTCGAAAGATTGGCTAATACCGCATAAGACCACAGGGACTGAGGTTCTAGGGGTCAAAGGTTTTTCGCTTCAAGATGAGTCCGCGTAAGATTAGCTAGTTGGTAGGGTAATGGCCTACCAAGGCAACGATCTTTAACTGGTCTGAGAGGATGATCAGTCACACTGGAACTGAGACACGGTCCAGACTCCTACGGGAGGCAGCAGTAGGGAATATTGCACAATGGAGGAAACTCTGATGCAGCGACGCCGCGTGAGTGATGAAGGCCTTCGGGTCGTAAAGCTCTGTCGCAGGGGAATAAGACAGTGAATGTACCCTGTAAGAAAGGATCGGCTAACTTCGTGCCAGCAGCCGCGGTAAGACGAGGGATCCTAGCGTTGTTCGGAATCATTGGGCGTAAAGCGGGTGTAGGTGGCTATGTAAGTCGAGTGTGAAAGCCTAGGGCTCAACCCTAGAAGTGCATTCGATACTGCGTAGCTTGAGTGCCGGAGAGGTTAGTAGAATTGTTGGTGTAGTGGTGAAATACGTAGATATCAACAGGAATACCGGAGGCGAAGGCGGCTAACTGGCCGGACACTGACACTCAGACCCGAAAGCGTGGGGATCAAACAGGATTAGATACCCTGGTAGTCCACGCCGTAAGCGATGGATACTTGTTGTTGGAGGTATTGACCCCTTCAGTGACGAAGCTAACGCGTTAAGTATCCCGCCTGGGGAGTACGGTCGCAAGATTAGAACTCAAAGAAATTGACGGGGGCCCGCACAAGCGGTGGAGCATGTGGTTTAATTCGATGCAACGCGAAGAACCTTACCTAGGCTTGACATGTACTGGAAGATTGGCGGAAACGTCGTCGCCCGCAAGGGCCGGTACACAGGTGCTGCATGGCTGTCGTCAGCTCGTGTCGTGAGATGTTGGGTTAAGTCCCGCAACGAGCGCAACCCCTGCATTTAGTTGCCAGCATTCAGTTGGGCACTCTAAATGGACTGCCGGTGTTAAACCGGAGGAAGGTGGGGATGACGTCAAGTCCTCATGGCCCTTATGCCTAGGGCTACACACGTGCTACAATGGTGGTCACAAACTGAAGCGAAGTCGCGAGACGGAGCAAATCGGAGAAAAGCCATCTAAGTTCAGATTGATCTCCGCAACTCGAGATCATGAAGTTGGAATCGCTAGTAATCGCGGATCAGAATGCCGCGGTGAATACGTTCCCGGGCCTTGTACACACCGCCCGTCACACCATGAAAGTCGGCTGTACCAGAAGTCGCTGCGCTAACCGCAAGGGGGCAGGCGCCCAAGGTATGGTCGATGATTGGGGTG

>Bibersteinia.KX261208
TGCAGTCGAACGGTAGCAGGAGGAAGCTTGCTTTCTTGCTGACGAGTGGCGGACGGGTGAGTAATGCTTGGGAATCTGGCTTATGGAGGGGGATAACTACTGGAAACGGTAGCTAATACCGCGTAATATCTTAAGACTAAAGGGTGGGACTTTCGGGCCACCTGCCATAAGATGAGCCCAAGTGGGATTAGGTAGTTGGTGGGGTAAAGGCCTACCAAGCCTGCGATCTCTAGCTGGTCTGAGAGGATGGCCAGCCACACTGGAACTGAGACACGGTCCAGACTCCTACGGGAGGCAGCAGTGGGGAATATTGCACAATGGGGGGAACCCTGATGCAGCCATGCCGCGTGAATGAAGAAGGCCTTCGGGTTGTAAAGTTCTTTCGGTGATGAGGAAGGCGGGTATTTTAATAGAATACTTGATTGACGTTAGTCACAGAAGAAGCACCGGCTAACTCCGTGCCAGCAGCCGCGGTAATACGGAGGGTGCGAGCGTTAATCGGAATAACTGGGCGTAAAGGGCACGCAGGCGGATTGTTAAGTGAGATGTGAAAGCCCCGAGCTTAACTTGGGAATTGCATTTCAGACTGGCAATCTAGAGTATTTTAGGGAGGGGTAGAATTCCACGTGTAGCGGTGAAATGCGTAGAGATGTGGAGGAATACCGAAGGCGAAGGCAGCCCCTTGGGAATATACTGACGCTCATGTGCGAAAGCGTGGGGAGCAAACAGGATTAGATACCCTGGTAGTCCACGCTGTAAACGATGTTGATTTGGGGATTGGGCTTTAAGCTTGGTGCCCGTAGCTAACGTGATAAATCAACCGCCTGGGGAGTACGGCCGCAAGGTTAAAACTCAAATGAATTGACGGGGGCCCGCACAAGCGGTGGAGCATGTGGTTTAATTCGATGCAACGCGAAGAACCTTACCTACTCTTGACATCCAAAGAAGTTCGCAGAGATGTGAATGTGCCTTCGGGAACTTTGAGACAGGTGCTGCATGGCTGTCGTCAGCTCGTGTTGTGAAATGTTGGGTTAAGTCCCGCAACGAGCGCAACCCTTATCCTTTGTTGCCAGCGATTAGGTCGGGAACTCAAAGGAGACTGCCAGTGATAAACTGGAGGAAGGTGGGGATGACGTCAAGTCATCATGGCCCTTACGAGTAGGGCTACACACGTGCTACAATGGTGCATACAGAGGGTAGCAAGCCAGCGATGGTGAGCCAATCTCAGAAAGTGCATCTAAGTCCGGATTGGAGTCTGCAACTCGACTCCATGAAGTCGGAATCGCTAGTAATCGCAAATCAGAATGTTGCGGTGAATACGTTCCCGGGCCTTGTACACACCGCCCGTCACACCATGGGAGTGGGTTGTACCAGAAGTAGATAGCTTAAACCGAGAGGGGGGCGTTACCAC

>Blautia.AB691576
CTGGCTCAGGATGAACGCTGGCGGCGTGCTTAACACATGCAAGTCGAACGGGAAWTATTTTATTGAAACTTCGGTSGATTTAATTTAATTCTAGTGGCGGACGGGTGAGTAACGCGTGGGTAACCTGCCTTATACAGGGGGATAACAGTCAGAAATGACTGCTAATACCGCATAAGCGCACAGAGCTGCATGGCTCAGTGTGAAAAACTCCGGTGGTATAAGATGGACCCGCGTTGGATTAGCTRGTTGGTGGGGTAACGGCCCACCAAGGCGACGATCCATAGCCGGCCTGAGAGGGTGAACGGCCACATTGGGACTGAGACACGGCCCAGACTCCTACGGGAGGCAGCAGTGGGGAATATTGCACAATGGGGGAAACCCTGATGCAGCGACGCCGCGTGAAGGAAGAAGTATCTCGGTATGTAAACTTCTATCAGCAGGGAAGATAGTGACGGTACCTGACTAAGAAGCCCCGGCTAACTACGTGCCAGCAGCCGCGGTAATACGTAGGGGGCAAGCGTTATCCGGATTTACTGGGTGTAAAGGGAGCGTAGACGGTGTGGCAAGTCTGATGTGAAAGGCATGGGCTCAACCTGTGGACTGCATTGGAAACTGYCATACTTGAGTGCCGGAGGGGTAAGCGGAATTCCTAGTGTAGCGGTGAAATGCGTAGATATTAGGAGGAACACCAGTGGCGAAGGCGGCTTACTGGACGGTAACTGACGTTGAGGCTCGAAAGCGTGGGGAGCAAACAGGATTAGATACCCTGGTAGTCCACGCCGTAAACGATGAATACTAGGTGTCGGGGAGCATGGCTCTTCGGTGCCGTCGCAAACGCAGTAAGTATTCCACCTGGGGAGTACGTTCGCAAGAATGAAACTCAAAGGAATTGACGGGGACCCGCACAAGCGGTGGAGCATGTGGTTTAATTCGAAGCAACGCGAAGAACCTTACCAAATCTTGACATCCCTCTGACCGGTCTTTAATCGGACCTTTCCTTCGGGACAGGGGAGACAGGTGGTGCATGGTTGTCGTCAGCTCGTGTCGTGAGATGTTGGGTTAAGTCCCGCAACGAGCGCAACCCCTATCCTCAGTAGCCAGCAAGTTAAGTTGGGCACTCTGTGGAGACTGCCAGGGATAACCTGGAGGAAGGCGGGGATGACGTCAAATCATCATGCCCCTTATGATTTGGGCTACACACGTGCTACAATGGCGTAAACAAAGGGAAGCGAGAKKGTGASATGGAGCAAATCCCAAAAATAACGTCCCAGTTCGGACTGTAGTCTGCAACCCGACTACACGAAGCTGGAATCGCTAGTAATCGCGGATCAGAATGCCGCGGTGAATACGTTCCCGGGTCTTGTACACACCGCCCGTCACACCATGGGAGTCAGTAACGCCCGAAGTCAGTGACCTAACCGAAAGGGAGGAGCTGCCGAAGGCGGGACCGATGACTGGGGTGAAGTCGTAACAAGGTAACC

>Borrelia.AB037126
GCTTAGAACTAACGCTGGCAGTGCGTCTTAAGCATGCAAGTCAAACGGGATGTAGCAATACATCTAGTGGCGAACGGGTGAGTAACGCGTGGATGATCTACCTATGAGATGGGGATAACTATTAGAAATAGTAGCTAATACCGAATAAGGTCAATTAATTTGTTAATTGATGAAAGGAAGCCTTTAAAGCTTCGCTTGTAGATGAGTCTGCGTCTTATTAGTTAGTTGGTGGGGTAAATGCCTACCAAGGCGATGATAAGTAACCGGCCTGAGAGGGTGAACGGTCACACTGGAACTGAGACACGGTCCAGACTCCTACGGGAGGCAGCAGCTAAGAATCTTCCGCAATGGGCGAAAGCTGACGGAGCGACACTGCGTGAATGAAGAAGGTCGAAAGATTGTAAAATTCTTTTATAAATGAGGAATAAGCTTTGTAGGAAATGGCAAAGTGATGACGTTAATTTATGAATAAGCCCCGGCTAATTACGTGCCAGCAGCCGCGGTAATACGTAAGGGGCGAGCGTTGTTCGGGATTATTGGGCGTAAAGGGTGAGTAGGCGGATATGTAAGTCTATGCATAAAATACCACAGCTCAACTGTGGAACTATGTTGGAAACTATATGTCTAGAGTCTGATAGAGGAAGTTAGAATTCCTGGTGTAAGGGTGGAATCTGTTGATATCAGGAAGAATACCGGAGGCGAAGGCGANCTTCTGGGTCAAGACTGACGCTGAGTCACGAAAGCGTAGGGAGCAAACAGGATTAGATACCCTGGTAGTCTACGCTGTAAACGATGCACACTTGGTGTTAACTTAAAGTTAGTACCGAAGCTAACGTGTTAAGTGTGCCNCCTGGGGAGTATGCTCGCAAGAGTGAAACTCAAAGGAATTGACGGGGGCCCGCACAAGCGGTGGAGCATGTGGTTTAATTCGATGATACGCGAGGAACCTTACCAGGGCTTGACATATATAGGATATAGTTAGAGATAATTATTCCCCGTTTGGGGTCTATATACAGGTGCTGCATGGTTGTCGTCAGCTCGTGCTGTGAGGTGTTGGGTTAAGTCCCGCAACGAGCGCAACCCTTGTTATCTGTTACCAGCATGTAATGATGGGGACTCAGATAAGACTGCCGGTGATAAGTCGGAGGAAGGTGAGGATGACGTCAAATCATCATGGCCCTTATGTCCTGGGCTACACACGTGCTACAATGGCCTGTACAAAGCGAAGCGAAACAGTGATGTGAAGCAAAACGCATAAAGCAGGTCTCAGTCCGGATTGAAGTCTGAAACTCGACTTCATGAAGTTGGAATCGCTAGTAATCGTATATCAGAATGATACGGTGAATACGTTCTCGGGCCTTGTACACACCGCCCGTCACACCACCCGAGTTGAGGATACCCGAAGCTATTATTCTAACCCGTAAGGGAGGAAGGTATTTAAGGTATGTTTAGTGAGGGGGGTGAAGTCGTAACAAGGTAGCCGTACTGGAAAGTGCGGCTG

>Bosea.AJ250796
GAGTTTGATCCTGGCTCAGAGCGAACGCTGGCGGCAGGCTTAACACATGCAAGTCGAACGGGCACTTCGGTGCTAGTGGCAGACGGGTGAGTAACACGTGGGAACGTACCTTTCGGTTCGGAATAACTCAGGGAAACTTGAGCTAATACCGGATACGCCCTTCGGGGGAAAGATTTATCGCCGATAGATCGGCCCGCGTCTGATTAGCTAGTTGGTGAGGTAATGGCTCACCAAGGCGACGATCAGTAGCTGGTCTGAGAGGATGATCAGCCACATTGGGACTGAGACACGGCCCAAACTCCTACGGGAGGCAGCAGTGGGGAATATTGGACAATGGGCGCAAGCCTGATCCAGCCATGCCGCGTGAGTGATGAAGGCCTTAGGGTTGTAAAGCTCTTTTGTCCGGGAAGATAATGACTGTACCGGAAGAATAAGCCCCGGCTAACTTCGTGCCAGCAGCCGCGGTAATACGAAGGGGGCTAGCGTTGCTCGGAATCACTGGGCGTAAAGGGCGCGTAGGCGGACTCTTAAGTCGGGGGTGAAAGCCCAGGGCTCAACCCTGGAATTGCCTTCGATACTGGGAGTCTTGAGTTCGGAAGAGGTTGGTGGAACTGCGAGTGTAGAGGTGAAATTCGTAGATATTCGCAAGAACACCAGTGGCGAAGGCGGCCAACTGGTCCGATACTGACGCTGAGGCGCGAAAGCGTGGGGAGCAAACAGGATTAGATACCCTGGTAGTCCACGCCGTAAACGATGAATGCCAGCCGTTGGGGAGCATGCTCTTCAGTGGCGCAGCTAACGCTTTAAGCATTCCGCCTGGGGAGTACGGTCGCAAGATTAAAACTCAAAGGAATTGACGGGGGCCCGCACAAGCGGTGGAGCATGTGGTTTAATTCGAAGCAACGCGCAGAACCTTACCAGCTTTTGACATGTCCGGTTTGATCGGCAGAGATGCCTTTCTTCAGTTCGGCTGGCCGGAACACAGGTGCTGCATGGCTGTCGTCAGCTCGTGTCGTGAGATGTTGGGTTAAGTCCCGCAACGAGCGCAACCCTCGCCCCTAGTTGCCATCATTCAGTTGGGAACTCTAGGGGGACTGCCGGTGATAAGCCGCGAGGAAGGTGGGGATGACGTCAAGTCCTCATGGCCCTTACAGGCTGGGCTACACACGTGCTACAATGGCGGTGACAATGGGCAGCGAAAGGGCGACCTCGAGCTAATCCCAAAAAGCCGTCTCAGTTCAGATTGTACTCTGCAACTCGAGTACATGAAGGTGGAATCGCTAGTAATCGTGGATCAGCATGCCACGGTGAATACGTTCCCGGGCCTTGTACACACCGCCCGTCACACCATGGGAGTTGGGTTTACCCGAAGGCGTCGCGCTAACCGCAAGGAGGCAGGCGACCACGGTAGGCTCAGCGACTGGGGTGAATTCGTAACAAGGTAGCCGTAGGGGAACCTGCGGCT

>Brevibacillus.AB112717
CGAACGCTGGCGGCGTGCCTAATACATGCAAGTCGAGCGGACTTGTTTGGAGCTTGCTCCAGACAGGTTAGCGGCGGACGGGTGAGTAACACGTAGGCAACCTGCCTCTCAGACCGGGATAACATAGGGAAACTTATGCTAATACCGGATAGGTTTTCGGATCGCATGATCCGAAAAGAAAAGGCGGCTTTTCGCTGTCACTGGGAGATGGGCCTGCGGCGCATTAGCTAGTTGGTGGGGTAACGGCCCACCAAGGCGACGATGCGTAGCCGACCTGAGAGGGTGACCGGCCACACTGGGACTGAGACACGGCCCAGACTCCTACGGGAGGCAGCAGTAGGGAATTTTCCACAATGGACGAAAGTCTGATGGAGCAACGCCGCGTGAACGATGAAGGTCTTCGGATTGTAAAGTTCTGTTGTCAGGGACGAACAAGTACCGTTTGAACAAGGCGGTACCTTGACGGTACCTGACGAGAAAGCCACGGCTAACTACGTGCCAGCAGCCGCGGTAATACGTAGGTGGCAAGCGTTGTCCGGAATTATTGGGCGTAAAGCGCGCGCAGGCGGCTATGTAAGTCTGGTGTTAAAGCCCGGGGCTCAACCCCGGTACGCATCGGAAACTGTGTAGCTTGAGTGCAGAAGAGGAAAGCGGTATTCCACGTGTAGCGGTGAAATGCGTAGAGATGTGGAGGAACACCAGTGGCGAAGGCGGCTTTCTGGTCTGTAACTGACGCTGAGGCGCGAAAGCGTGGGGAGCAAACAGGATTAGATACCCTGGTAGTCCACGCCGTAAACGATGAGTGCTAGGTGTTGGGGGTTTCAATACCCTCAGTGCCGCAGCTAACGCAATAAGCACTCCGCCTGGGGAGTACGCTCGCAAGAGTGAAACTCAAAGGAATTGACGGGGGCCCGCACAAGCGGTGGAGCATGTGGTTTAATTCGAAGCAACGCGAAGAACCTTACCAGGTCTTGACATCCCGCTGACCGCTCTGGAGACAGAGCTTCCCTTCGGGGCAGCGGTGACAGGTGGTGCATGGTTGTCGTCAGCTCGTGTCGTGAGATGTTGGGTTAAGTCCCGCAACGAGCGCAACCCTTATCTTTAGTTGCCAGCATTCAGTTGGGCACTCTAGAGAGACTGCCGTCGACAAGACGGAGGAAGGCGGGGATGACGTCAAATCATCATGCCCCTTATGACCTGGGCTACACACGTGCTACAATGGTTGGTACAACGGGACGCTACCTCGCGAGAGGATGCCAATCTCTGAAAACCAATCTCAGTTCGGATTGTAGGCTGCAACTCGCCTACATGAAGTCGGAATCGCTAGTAATCGCGGATCAGCATGCCGCGGTGAATACGTTCCCGGGCCTTGTACACACCGCCCGTCACACCACGGGAGTTTGCAACACCCGAAGTCGGTGAGGTAACCGCAAGGAGCCAGCCGCCGAAGGTGGGGTAGATGACTGGGGTGAAGTCGTAACAAGGTATCCGTACCGGAAGG

>Brevinema.GU993264
GAGTTTGATCATGGCTCAGAGCGAACGCTGGCAGCGTGTTTTAGGCATGCAAGTCGAACGGCAGCGGGATAGAGCTTGCTCTATTGCCGGCGAGTGGCGGACGGGTGAGTAACGCGTAGGAATCTGCCCATAGGACTGGGATAGCCAAGAGAAATTTTGGGTAATACCGGATGATATCGAGAGATCAAAGGGGCGTTTGCCTTACCTGTGGATGAGCCTGCGTCCCATCAGCTAGTTGGTTAGGTAAAGGCTGACCAAGGCTAAGACGGGTAGCCGGCTTGAGAGAGTGGCCGGCCACAAGGGAACTGAGACACGGTCCCTACTCCTACGGGAGGCAGCAGCCAAGAATATTCCGCAATGGGGGAAACCCTGACGGAGCGACGCTGCGTGAAGGAAGAAGGCATTCGTGTTGTAAACTTCTTTTCTAAAGGAAGAATAAGTGTGGGAGGAAATGCCTGCATGATGACGGTACTTTAGGAATAAGCCCCGGCTAATTACGTGCCAGCAGCCGCGGTAATACGTAAGGGGCGAGCGTTGCTCGGAATTACTGGGCGTAAAGGGCGTGTAGGCGGTTTATTAGGCCGAGTGTGAAAGACCGGGGCTCAACTTCGGGAACGCGCTCGGAACCGATAGACTAGAATCTAGGGGAAGGTAGTGGAATTTCCTGTGTAGCGGTGGAATGCATAGATATGGGAAGGAACACCAAAGGCGAAGGCAGCTACCTATGCTAAGATTGCCGCTGAGGCGCGAAAGTGTGGGGATCAAATAGGATTAGATACCCTAGTAGTCCACACTGTAAACGATGTACACTTAGAGTTGCGCGAGAGCGTGGTTCTGCAGCAAACGCGTTAAGTGTACCGCCTGAGGAGTACGGCCGCAAGGCTGAAACTCAAAGAAATTGACGGGGGCCCGCACAAGCGGTGGAGCACGTGGATTAATTCGATGCTAAGCGAAGAACCTTACCAAGGCTTGACATATACTGGAATGTTGTGGAAACATGGCAGCCTTCGGGCCAGTATACAGGTGCTGCATGGCTGTCGTCAGCTCGTGTCGTGAGATGTTGGGTTAAGTCCCGCAACGAGCGCAACCCTTGTTTTCAGTTGCTACTATTAAGTTAGAGGACTCTGGAAAGACTGCCGGCGACAAGTCGGGGGAAGGAGGGGACGACGTCAAGTCATCATGGCCCTTATGTCTTGGGCTTCACACATGCTACAATGGTGCGGACAGCGGGAAGCGAAGTCGCGAGGCGGAGCTAAACCTCCAAACCGTACCTCAATACGGATTGCACTCTGAAACTCGAGTGCATGAAGCCGGAATCGCTAGTAATCGCGGGTCAGCAATACCGCGGTGAATACGTTCTCGGGCCTTGTACACACCGCCCGTCACACCACCCGAGTTGGTTTGTCCTGAAGCGGGTTACCCCAACCGTAAGGAGGGGGCTCGTTAGGGAGAGGCTGGCGAGGGGGGTGAAGTCGTAACAAGTAACCGTA

>Burkholderia.EU053154
ATTGAACGCTGGCGGCATGCCTTACACATGCAAGTCGAACGGCAGCACGGGTGCTTGCACCTGGTGGCGAGTGGCGAACGGGTGAGTAATACATCGGAACATGTCCTGTAGTGGGGGATAGCCCGGCGAAAGCTGGATTAATACCGCATACGATCAACGGATGAAAGCGGGGGACCTTCGGGCCTCGCGCTATAGGGTTGGCCGATGGCTGATTAGCTAGTTGGTGGGGTAAAGGCCCACCAAGGCGACGATCAGTAGCTGGTCTGAGAGGACGACCAGCCACACTGGGACTGAGACACGGCCCAGACTCCTACGGGAGGCAGCAGTGGGGAATTTTGGACAATGGGCGAAAGCCTGATCCAGCAATGCCGCGTGTGTGAAGAAGGCCTTCGGGTTGTAAAGCACTTTTGTCCGGAAAGAAATCCTGAGGGCTAATATCCTTCGGGGATGACGGTACCGGAAGAATAAGCACCGGCTAACTACGTGCCAGCAGCCGCGGTAATACGTAGGGTGCGAGCGTTAATCGGAATTACTGGGCGTAAAGCGTGCGCAGGCGGTTTGTTAAGACCGATGTGAAATCCCCGGGCTCAACCTGGGAACTGCATTGGTGACTGGCAAGCTAGAGTATGGCAGAGGGGGGTAGAATTCCACGTGTAGCAGTGAAATGCGTAGAGATGTGGAGGAATACCGATGGCGAAGGCAGCCCCCTGGGCCAATACTGACGCTCATGCACGAAAGCGTGGGGAGCAAACAGGATTAGATACCCTGGTAGTCCACGCCCTAAACGATGTCAACTAGTTGTTGGGGATTCATTTCCTTAGTAACGTAGCTAACGCGTGAAGTTGACCGCCTGGGGAGTACGGTCGCAAGATTAAAACTCAAAGGAATTGACGGGGACCCGCACAAGCGGTGGATGATGTGGATTAATTCGATGCAACGCGAAAAACCTTACCTACCCTTGACATGGTCGGAATCCTAGAGAGATCTGGGAGTGCTCGAAAGAGAACCGATACACAGGTGCTGCATGGCTGTCGTCAGCTCGTGTCGTGAGATGTTGGGTTAAGTCCCGCAACGAGCGCAACCCTTGTCCTTAGTTGCTACGCAGGAGCACTCTAGGGAGACTGCCGGTGACAAACCGGAGGAAGGTGGGGATGACGTCAAGTCCTCATGGCCCTTATGGGTAGGGCTTCACACGTCATACAATGGTCGGAACAGAGGGTCGCCAACCCGCGAGGGGGAGCTAATCCCAGAAAACCGATCGTAGTCCGGATTGCACTCTGCAACTCGAGTGCATGAAGCTGGAATCGCTAGTAATCGCGGATCAGCATGCCGCGGTGAATACGTTCCCGGGTCTTGTACACACCGCCCGTCACACCATGGGAGTGGGTTTTACCAGAAGTGGCTAGTCTAACCGCAAGGAGGACGGTCACCACGGTAGGATTCATGACTGGGGTGAAGTCGTAACAAGGTA

>Campylobacter.EU559332
TCAGAGTGAACGCTGGCGGCGTGCCTAATACATGCAAGTCGAACGATGAAGCTTTTAGCTTGCTAAAAGTGGATTAGTGGCGCACGGGTGAGTAAGGTATAGTTAATCTGCCCTTTGCTGGGGGACAACACTTAGAAATGAGTGCTAATACCCCATACTCCTACTTCACACAAGTTAAGTAGGGAAAGTTTTTCGGCAAAGGATGAGACTATATAGTATCAGCTAGTTGGTGAGGTAATGGCTTACCAAGGCTATGACGCTTAACTGGTCTGAGAGGATGATCAGTCACATTGGAACTGAGACACGGTCCAAACTCCTACGGGAGGCAGCAGTAGGGAATATTGCGCAATGGGCGAAAGCCTGACGCAGCAACGTCGCGTGGAGGATGACACTTTTCGGAGCGTAAACTCCTTTTCTTAGGGAAGAATTCTGACGGTACCTAAGGAATAAGCACCGGCTAACTCCGTGCCAGCAGCCGCGGTAATACGGAGGGTGCAAGCGTTACTCGGAATCACTGGGCGTAAAGGGCGCGTAGGCGGACTATCAAGTCTCTTGTGAAATCTAGGAGCTTAACTCCTAAACTGCTTGGGAAACTGATAGTCTAGAGTGAGGGAGAGGCAGATGGAATTGGTAGTGTAGGGGTAAAATCCGTAGATATTACCAAGAATACCCATTGCGAAGGCGATCTGCTGGAACTCAACTGACGCTAAGGCGCGAAAGCGTGGGGAGCAAACAGGATTAGATACCCTGGTAGTCCACGCCCTAAACGATGTATGCTAGTTGTTGGGATGCTAGTCATCTCAGTAATGCAGCTAACGCATTAAGCATACCGCCTGGGGAGTACGGTCGCAAGATTAAAACTCAAAGGAATAGACGGGGACCCGCACAAGCGGTGGAGCATGTGGTTTAATTCGATGATACGCGAAGAACCTTACCTGGGCTTGATATCCTAAGAATCTTGTAGAGATACGAGAGTGCTAGCTTGCTAGAACTTAGAGACAGGTGCTGCACGGCTGTCGTCAGCTCGTGTCGTGAGATGTTGGGTTAAGTCCCGCAACGAGCGCAACCCACGTATTTAGTTGCTAACAGTTCGGCTGAGCACTCTAAATAGACTGCCTTCGTAAGGAGGAGGAAGGTGTGGACGACGTCAAGTCATCATGGCCCTTATGCCCAGGGCGACACACGTGCTACAATGGCATATACAATGAGACGCAATAGCGTGAGCTGGAGCAAATCTATAAAATATGTCTTAGTTCGGATTGCTCTCTGCAACTCGAGAGCATGAAGCCGGAATCGCTAGTAATCGTAGATCAGCCATGCTACGGTGAATACGTTCCCGGGTCTTGTACTCACCGCCCGTCACACCATGGGAGTTGATTTCACTCGAAGAGGGGATACTAAACTGGTTACTCTCCACAGTGGAATCAGCGACTGGGGTGAAGTCGTAACAAGGTAACCGTAGGAGAACC

>Captivus.AF533507
ACACATGCAAGTCGAAAGCTCCTATTAATTGTATGGTTTTAATGACAACATTATCATCCTAAACGAAGTAAAGAATCCGAAATGTTGGATCGTCATACTTTGCTTGAGATGAAGAGTAGTGTTTTTAAAACCATACAAAATCCTACTAGTGGCGCTAGTAGGAACTCTATTGACGCGTGAATTTGAGAGTGATACGAGGATTGATCGCCATTTTGTGACGCAGCATAGCTTATGCTATGTGAGGAGCAAAATGGTGAGAAACCGGAGTAGATGCTCAAATTCACAGTCAAGAGGAGCTTGGCAGACGGGTGAGTAATGTAGGGAACGTACCCTTTAGTTCGGAATAACGTTTGGAAACGAACGTAATACCGGATAAGCCAGTCTTTTTAAGTTAAAGACTGGGAAAGGTTTACCGCTAAAGGAGCGGCCCCTATCGGATTAGGTAGTTGGTGAGGTAAAGGCTCACCAAGCCAATGATCTGTAGCTGATCTGAGAGGATGATCAGCCACACTGGGACTGAGACACGGCCCAGACTCCTACGGGAGGCACCACTCGGGAATATTGGACAATGGGGGAAACCCTGATCCAGCGATGCCGCGTTGAGTGAAGAAGGCCTTCGGGTTGTAAAGCTCTTTTATCCGGGACGATAATGACGGAACCGGAGGAATAAGCTCCGGCTAACTTCGTGCCAGCAGGCGCGGTAATACGAAGGGAGCTAGCGTTGTTCGGAATTACTGGGCGTAAAGGGTGTGTAGGTGGTTTTTTAAGTGAGATGTGAAAGCCCCGGGCTTAACCTGGGAATGGCATTTCATACTGGAAGACTAAGTGTGTAAGAGGGGAAAGCGGAATGGCGAGTGGAGCAGTGAAATGCGTTGATATTCGTTGGAACACCAGAGGCGAAGGCGGCTTTCTAGCTTATCACAGACACTAAGGCACTAAAGCGTGGGGAGCAAACAGGATTAGATACCCTGGTAGTCCACGCCCTAAACGATGAGTGCTCGATGTTGGATGTTTTAGACATTCAGTATCTTAGCTAACGCGTTAAGCACTCCGCCTGGGGAGTACCGGTCGCAAGATTAAAACTCAAAGGAATTGACGGGGATCCGCACAAGCGGTGGAGTATGTGGTTTAATTCGAGGCTACGCGAAGAACCTTACCAACCTTTGCATGGGAACAGCGTCTTTCTGAAAGGGAAGAGTCATTTAGTTGGGTTCCACACAGGTGCTGCATGGCTGTCGTCAGTTCGTGTCGTGAGATGTTGGGTTAAGTCCCGCAACGAACGCGACCCTCGTCGCTAGTTGCCAGCGAGTCAAGTCGGGCACTTTAGCGATACTGCCGGTGACAAACCGGAGGAAGGTGGGGATGATGTCAAGTCATCATGGCCCTTATAGGTTGGGCTACACACGTACTACAATGGGAGTGACAGAGGGAAGCAAAGCAGCAATGCGGAGCAAATCCCTAAAAGCTTCCTCAGTTCGGATTGTCCTCTGCAACTCGAGGGCATGAAGTCGGAATCGCTAGTAATCGCAGATCAGCAGGCTGCGGTGAATACGTTCTCGGATCTTGTACACACTGCCCGTCACGCCATGGGAGTTGGTTCTGCCTTAAGGCGGTGTCCTAACCAGCAATGGAGGGAGCCGACTACGGTAGGGTCGATGACTGGGGTGAAGTCGTAACAAGGTAACC

>Methylacidiphilum.EF591088
TTTACGGAGAGTTTGATTCTGGCTCAGAGCGAACGCTGGCGGCGTGGATAAGACATGCAAGTCGAACGAAGCTTGTTCCTTGGCAACAAGGAACAAGTTCAGTGGCGAACGGGTGAGTAACACGTGGGAACTTACCCTGAAGTGGGGAATAGCCCATCGAAAGATGGGGTAATTCCGCATGTGATCGAAAGATCAAAGTAGGGGACCTGCAAAGGCCTTACGCTTCAGGAGAGGCCCGCGGCCCATCAGCTAGTTGGTGAGGTAATGGCCCACCAAGGCTAAGACGGGTAGCTGGCCTGAGAGGGTGGTCAGCCACACTGGGACTGAGACACGGCCCAGACACCTACGGGTGGCAGCAGTCGAGAATTTTTCACAATGGGCGAAAGCCTGATGGAGCGACGCCGCGTGGAGGATGAAGGCCTTCGGGTTGTAAACTCCTGTCACCCTGGACCAAGGCTTTCAAGTTGAATAAACTTGGAAGTTTGATTGTACAGGGAGAGGAAGGGACGGCAAACTCTGTGCCAGCAGCCGCGGTAATACAGAGGTCCCAAGCGTTGCTCGGATTTACTGGGCGTAAAGGGTGTGTAGGAGGTTAGATAAGTCGGATGTGAAATCCCTTTGCTTAACAAAGGAACTGCATTCGATACTGTCTAGCTAGAGGACCGGAGGGGGAAGCGGAACTCTCGGTGTAGCGGTGAAATGCGTGGATATCGAGAGGAACACCGGTGGCGAAGGCGGCTTCCTGGACGGTACCTGACTCTGATACACGAAAGCTAGGGGAGCGAACGGGATTAGATACCCCGGTAGTCCTAGCCGTAAACGGTGTGCGTTAGGCGTTGGCGGAATCGACCCCGCCAGTGCCGTAGCTAACGCGTTAAACGCACCGCCTGAGGAGTACGGCCGCAAGGCTAAAAACTCAAAGAAATTGACGGGGGCCCGCACAAGCGGTGGAGCATGTGGCTTAATTCGATGCAACGCGAAGAACCTTACCAGGCCTTGACATGCCGTGTTCAGTTGCTGAAAGGCAATGGCCCGCAAGGGCGAACGGCACAGGTGCTGCATGGCTGTCGTCAGCTCGTGTCGTGAGATGTTGGGTTAAGTCCCGCAACGAGCGCAACCCCTATGTCCAGTTGCCGAAAGGCTCTCTGAACAGACTGCCTCGTATAACGGGGAGGAAGGTGGGGACGACGTCAAGTCAGGATGGCCCTTATGGCCTGGGCTGCACACGTGTTACAATGCCCGGTACAGAGGGAAGCAAGACCGCGAGGTGGAGCAAATCCCAAAAACCGGGCCCAGTTCAGATCGAAGGCTGCAACTCGCCTTCGTGAAGCCGGAATCGCTAGTAATGGCGCATCAGCTACGGCGCCGTGAATACGTTCCCGGGCCTTGTACACACCGCCCGTCACATCCTGAAAGCTGGTTGTACCCGAAGCCAACCGTAAGGTTGTCGAAGGTATGGCTAGTGATTGGGATGAAGTCGTAACAAGGTAGCCGTAGGGGAACCTGCGGCTGGATCACCTCCTTTCTAAGGAGTAAAGCAGCG

>Midichloria.FM992372
GTTTGATCCTGGCTCAGAGTGAACGCTGGCGGCGTGCTTAACACATGCAAGTCGAACGAGCAAGAGCTGTAGCAATACAGGGTTCTGCTAGTGGCAGACGGGTGAGTAATACATGGGAATCTACCTTGCAGTGCGAAATAACAGTTGGAAGCAATTGCTAATGTCGCATATAGCCGAGAGGTGAAAGGTTTACTGCTGCAAGATGGGCCCATGCAGGATTAGCTAGTTGGTGAGGTAATGGCTCACCAAGGCAACGATCTTTAGTTGGTCTGAGAGGATGATCAGCCACACTGGAACTGAGACACGGTCCAGACTCCTACGGGAGGCAGCAGTGGGGAATATTGGACAATGGGCGCAAGCCTGATCCAGCGACGCCGCGTGAGTGAAGAAGGCCTTCGGGTTGTAAAGCTCTTTTAGTGGGGAAGATAATGACGGTACTCACAGAAAAAGCCCCGGCTAACTTCGTGCCAGCAGCCGCGGTAATACGAAGGGGGCTAGCGTTACTCGGAATTATTGGGCGTAAAGCGTGCGTAGGCTGCTTAGTAAGTCAAAAGTGAAAGCCTTGGGCTCAACCTAAGAATTGCTTTTGAAACTACTAAGCTTGAGTGCTGTAGGGGATAGCGGAATTCCTAGTGTAGGGGTGAAATTCGTAGATATTAGGAGGAACACCGGAGGCGAAAGCGGTTATCTGGACAGTCACTGACGCTGTTGCACGAAAGCGTGGGGAGCAAACAGGATTAGATACCCTGGTAGTCCACGCAGTAAACGATGAGTGCTAGATGTTGGGATTTAAGTCTCAGTGTCGCAGCTAACGCATTAAGCACTCCGCCTGGGGAGTACGGTCGCAAGATTAAAACTCAAAGGAATTGACGGGGACCCGCACAAGCGGTGGAACATGTGGTTTAATTCGATGCTACGCGAAAAACCTTACCAGGCCTTGACATGATGATCGTATAACTATGAAAGTAGTTAGTCGGTTCGGCCGGATCATTACAGGTGTTGCATGGCTGTCGTCAGCTCGTGTCGTGAGATGTTGGGTTAAGTCCCGCAACGAGCGCAACCCTTATCCTTAGTTGCCAGCGAGTAATGTCGGGAACTTTAAGGAAACTGCCGGTGATAAGCCGGAGGAAGGTGGGGATGACGTCAAGTCAGCATGGCCCTTACGGCCTGGGCTACACACGTGTTACAATGGTGGTGACAAAAAGAAGCAATAGGGCGACCTGGAGCAAATCTTATAAAAGCCTCCTCAGTTCGGATTGCACTCTGCAACTCGGGTGCATGAAGTCGGAATCGCTAGTAATCGCAGATCAGCATGCTGCGGTGAATACGTTCCCGGGTCTTGTACACACTGCCCGTCACGCCATGGGAGTTGGTTTTACCTGAAGTAGGTGTGCTAACCGCAAGGAGGCAGCTTGCCACGGTAAGGTTGATGACTGGGGTGAAGTCGTAACAAGGTAGC

>Neoehrlichia.HM439431
TGGCTCAGAACGAACGCTAGCGGCAAGCTTAACACATGCAAGTCGAACGAATTGTAGTTGTAGTTTACTATAGCTGCAGTTAGTGGCAGACGGGTGAGTAATGCATAGGAATCTGCCTAGTAGTATGGAATAGCTGTTAGAAATGACAGGTAATACCATATAATCCCTGCGGGGGAAAGATTTATCGCTATTAGATGAGCCTATGTTAGATTAGCTAGTTGGTAAGGTAATAGCTTACCAAGGCTATGATCTATAGCTGGTCTGAGAGGACGATCAGCCACACTGGAACTGAGATACGGTCCAGACTCCTACGGGAGGCAGCAGTGGGGAATATTGGACAATGGGCGCAAGCCTGATCCAGCTATGCCGCATGAGTGAAGAAGGCCTTAGGGTTGTAAAGCTCTTTCAGCAGGGAAGATAATGACGGTACCTGCAGAAGAAGTCCCGGCAAACTCCGTGCCAGCAGCCGCGGTAATACGGAGGGGGCAAGCGTTGTTCGGAATTATTGGGCGTAAAGGGCATGTAGGCGGTTTAATAAGTTAAAAGTGAAATACCAGGGCTCAACTCTGGAGCTGCTTTTAATACTATTTAAACTAGAGATCGAGAGAGGATAGTGGAATTCCTAGTGTAGAGGTGAAATTCGTAGATATTAGGAGGAACACCAGTGGCGAAGGCGACTATCTGGCTCAGTTCTGACGCTGAGGTGCGAAAGCGTGGGGAGCAAACAGGATTAGATACCCTGGTAGTCCACGCTGTAAACTATGAGTGCTAAATGTGGGGATATTTTATCTCTGTATTGTAGCTAACGCGTTAAGCACTCCGCCTGGGGACTACGGTCGCAAGACTAAAACTCAAAGGAATTGACGGGGACCCGCACAAGCGGTGGAGCATGTGGTTTAATTCGATGCAACGCGAAAAACCTTACCACTTTTTGATATGAAGGTCGTATCTTTTTTAACCGGAAGAGTCAGTTTGGCTGGACCTTACACAGGTGCTGCATGGCTGTCGTCAGCTCGTGTCGTGAGATGTTGGGTTAAGTCCCGCAACGAGCGTAACCCTTGTCCTTAGTTGCCAACAGGTAATGCTGGGAACTCTAAGGAAACTGCCAGTGATAAACTGGAGGAAGGTGAGGATGATGTCAAGTCAGCACGGCCCTTATAAGGTGGGCTACACACGTGCTACAATGGTAACTACAATAGGTTGCAAGATCGCAAGATTGAGCTAATCCATAAAAGTTATCTCAGTTCGGATTGTTCTCTGTAACTCGAGAGCATGAAGCCGGAATCGCTAGTAATCGTGGATCAGCATGCCACGGTGAATACGTTCTCGGGTCTTGTACACACTGCCCGTCATGCCCTGGAAATTGGTTTAACTCGAAGCTGGTGAGCTAACCGTAAGGAGGCAGCCATTTAAGGTTGGG

>Nostocoida.AF255736
GACGAACGCTGGCGGCGTGCCTAATACATGCAAGTCGAACGGTCTTTTCTATGGAAGCTTGCTTCCACTGAGAAGATAGTGGCGAACGGGTGAGTAACACGTGGGTAACCTGCCCATAAGAGGGGGATAACATCCGGAAACGGGTGCTAATACCGCATAGTTTTCTTGATCGCATGATCGGGAAAGGAAAGACGGCCTTTGTGCTGTCGCTTATGGATGGACCCGCGGCGTATTAGTTAGTTGGTGAGGTAACGGCTCACCAAGACGATGATACGTAGCCGACCTGAGAGGGTGATCGGCCACATTGGGACTGAGACACGGCCCAAACTCCTACGGGAGGCAGCAGTAGGGAATCTTCCGCAATGGACGAAAGTCTGACGGAGCAACGCCGCGTGAGTGAAGAAGGTTTTCGGATCGTAAAACTCTGTTGTCAGAGAAGAACAAGTTGGAGAGTAACTGCTCCAGCCTTGACGGTATCTGACCAGAAAGCCACGGCTAACTACGTGCCAGCAGCCGCGGTAATACGTAGGTGGCAAGCGTTGTCCGGATTTATTGGGCGTAAAGCGAGCGCAGGCGGTTCCTTAAGTCTGATGTGAAAGCCCACGGCTCAACCGTGGAAGGTCATTGGAAACTGGGGAACTTGAGTGCAGAAGAGGAGAGTGGAATTCCATGTGTAGCGGTGAAATGCGTAGATATATGGAGGAACACCAGTGGCGAAGGCGACTCTCTGGTCTGTAACTGACGCTGAGGCTCGAAAGCGTGGGGAGCAAACAGGATTAGATACCCTGGTAGTCCACGCCGTAAACGATGAGTGCTAAGTGTTGGAGGGTTTCCACCCTTCAGTGCTGCAGCTAACGCATTAAGCACTCCGCCTGGGGAGTACGGCCGCAAGGCTGAAACTCAAAGGAATTGACGGGGACCCGCACAAGCGGTGGAGCATGTGGTTTAATTCGAAGCAACGCGAAGAACCTTACCAGGTCTTGACATCCTTTGACAATCCTAGAGATAGGACTTTCCCTTCGGGGACAAAGTGACAGGTGGTGCATGGTTGTCGTCAGCTCGTGTCGTGAGATGTTGGGTTAAGTCCCGCAACGAGCGCAACCCCTATTGTTAGTTGCCAGCATTCAGTTGGGCACTCTAATGAGACTGCCGGTGACAAACCGGAGGAAGGTGGGGATGGCGTCAAATCATCATGCCCCTTATGACCTGGGCTACACACGTGCTACAATGGATGGTACAACGAGCAGCAAGACCGCGAGGTCAAGCGAATCTCTTAAAGCCATTCTCAGTTCGGATTGCAGGCTGCAACTCGCCTGCATGAAGCCGGAATCGCTAGTAATCGCGGATCAGCACGCCGCGGTGAATACGTTCCCGGGTCTTGTACACACCGCCCGTCACACCACGAGAGTTTGTAACACCCGAAGTCGGTGAGGTAACCTTTATGGAGCCAGCCGCCTAAGGTGGGACAGATGATTGGGGTGGAGTCGTAACAAGGTAGCCGTATCGGAAGGTGC

>Capnocytophaga.KF851203
GGTCGACGATTAGTTTGATCATGGCTCAGGATGAACGCTAGCGGCAGGCCTAACACATGCGAGTCGAGGGAGAGGTTACCTTCGGGTAACCAAAACCGGCGCACGGGTGCGTAACGCGTATACAATCTGCCTTTCACATAGGGATAGCCCGAAGAAATTTGGATTAATACCTAATGGTATATAAGAGCGGCATCGTTTTTATATTAAAGCTACGGTGGTGAAAGATGAGTATGCGTTCTATTAGCTAGTTGGAGAGGTAACGGCTCCCCAAGGCGACGATAGATAGGGGTTCTGAGAGGGATGTCCCCCACACTGGTACTGAGATACGGACCAGACTCCTACGGGAGGCAGCAGTGAGGAATATTGGACAATGGTCGGAAGACTGATCCAGCCATGCCGCGTGCAGGATGAAGGTCCTATGGATTGTAAACTGCTTTTGTAAGGGAAGAATAAGGAGTACGTGTACTTTGATGACGGTACCTTACGAATAAGCATCGGCTAACTCCGTGCCAGCAGCCGCGGTAATACGGAGGATGCGAGCGTTATCCGGAATCATTGGGTTTAAAGGGTCCGTAGGCGGGCTGATAAGTCAGAGGTGAAAGCGCTTAGCTCAACTAAGCGACTGCCTTTGAAACTGTCAGTCTTGAATGATTGTGAAGTAGTTGGAATGCGTAGTGTAGCGGTGAAATGCTTAGATATTACACAGAACACCGATAGCGAAGGCATATTACTAACAATTTATTGACGCTGATGGACGAAAGCGTGGGGAGCGAACAGGATTAGATACCCTGGTAGTCCACGCTGTAAACGATGGATACTAGCTGTTTGGAGCGATCTGAGTGGCTGAGCGAAAGTGATAAGTATCCCACCTGGGGAGTACGCACGCAAGTGTGAAACTCAAAGGAATTGACGGGGGCCCGCACAAGCGGTGGAGCATGTGGTTTAATTCGATGATACGCGAGGAACCTTACCAAGGTTTAAATGGGAACTGACAGGTGTAGAGATACGCCCTTCTTCGGACAGTTTTCAAGGTGCTGCATGGTTGTCGTCAGCTCGTGCCGTGAGGTGTCAGGTTAAGTCCTATAACGAGCGCAACCCCTGCCATTAGTTGCTAACGAGTCAAGTCGAGCCCTCTAGTGGGACTGCCGGTGCAAACCGTGAGGAAGGTGGGGATGACGTCAAATCATCACGGCCCTTACATCTTGGGCTACACACGTGCTACAATGGCCGTTACAGAGAGCAGCCACTGCGCGAGCAGGAGCGAATCTATAAAGACGGTCACAGTTCGGATCGGAGTCTGCAACTCGACTCCGTGAAGCTGGAATCGCTAGTAATCGGATATCAGCCATGATCCGGTGAATACGTTTCCGGGCCTTGTACACACCGCCCGTCAAGCCATGGAAGCTGGGGGTACCTGAAGACGGTCACCGCAAGGAGCTGTTTAGGGTAAAACTAGTGACTGGGGCT

>Carnobacterium.AM179875
GGCATGCCTAATACATGCAAGTCGAACGCACGAAGTTGAAAAGCTTGCTTTTCGACCAAGTGAGTGGCGGACGGGTGAGTAACACGTGGGTAACCTGCCCATAAGAGGGGGATAACATTCGGAAACGGATGCTAATACCGCATATTTCAAGTGACCGCATGGTCGCTTGATGAAAGGTGGCTTCGGCTACCACTTATGGATGGACCCGCGGTGCATTAGTTAGTTGGTGAGGTAATGGCTCACCAAGACCATGATGCATAGCCGACCTGAGAGGGTGATCGGCCACACTGGGACTGAGACACGGCCCAGACTCCTACGGGAGGCAGCAGTAGGGAATCTTCCGCAATGGACGAAAGTCTGACGGAGCAATGCCGCGTGAGTGAAGAAGGTTTTCGGATCGTAAAACTCTGTTGTTAGAGAAGAACAAGGATGAGAGTAACTGCTCATCCCCTGACGGTATCTAACCAGAAAGCCACGGCTAACTACGTGCCAGCAGCCGCGGTAATACGTAGGTGGCAAGCGTTGTCCGGATTTATTGGGCCTAAAGCGAGCGCAGGCGGTTCTTTAAGTCTGATGTGAAAGCCCCCGGCTCAACCGGGGAGGGTCATTGGAAACTGGAGAACTTGAGTGCAGAAGAGGAGAGTGGAATTCCATGTGTAGCGGTGAAATGCGTAGATATATGGAGGAACACCAGTGGCGAAGGCGACTCTCTGGTCTGTAACTGACGCTGAGGCTCGAAAGCGTGGGGAGCAAACAGGATTAGATACCCTGGTAGTCCACGCTGTAAACGATGAGTGCTAAGTGTTGGAGGGTTTCCGCCCTTCAGTGCTGCAGCTAACGCATTAAGCACTCCGCCTGGGGAGTACGACCGCAAGGTTGAAACTCACAGTAATTGACGGGGACCCGCACAAGCGGTGGAGCATGTGGTTTAATTCGAAGCAACGCGAAGAACCTTACCAGGTCTTGACATCCTTTGACCACTCGAGAGATCGAGCTTTCCCTTCGGGGACAAAGTGACAGGTGGTGCATGGTTGTCGTCAGCTCGTGTCGTGAGATGTTGGGTTAAGTCCCGCAACGAGCGCAACCCTTATTACTAGTTGCCAGCATTCAGTTGGGCACTCTAGTGAGACTGCCGGTGACAAACCCGGAGGAAGGTGGGGATGACGTCAAATCATCATGCCCCTTATGACCTGGGCTACACACGTGCTACAATGGATGGTACAACGAGTCGCGAAGTCGTGAGGCCAAGCTAATCTCTTAAAGCCATTCTCAGTTCGGATTGTAGGCTGCAACTCGCCTACATGAAGCCGGAATCGCTAGTAATCGCGGATCAGAACGCCGCGGTGAATACGTTCCCGGGTCTTGTCACACCGCCGTCACACCACGAGAGTTTGTACACCCGAACCCGTGAGGTACCTTTAGGACCACCGTCTAAGTGGC

>Cellvibrio.LT223125
AGAGTTTGATCCTGGCTCAGATTGAACGCTGGCGGCAGGCCTAACACATGCAAGTCGAGCGCGAAAGTTCTTCGGAATGAGTAAAGCGGCGAACGGGTGAGTAATGCATGGGAATCTGCCTGGTAGTGGGGGACAACGTCTCGAAAGGGACGCTAATACCGCATACGCCCTACGGGGGAAAGAGGGGGATCTTCGGACCTCTTGCTATCAGATGAGCCCATGTCGGATTAGCTTGTTGGTGAGGTAAAGGCTCACCAAGGCGACGATCCGTAACTGGTCTGAGAGGATGATCAGTCACACTGGAACTGAGACGCGGTCCAGACTCCTACGGGAGGCAGCAGTGGGGAATATTGGACAATGGGCGCAAGCCTGATCCAGCCATGCCGCGTGTGTGAAGAAGGCCCTAGGGTTGTAAAGCACTTTCAGTGGGGAGAAAGGCCTTTTACCTAATACGTAAGAGGATTGATGTTACCCACAGAAGAAGCACCGGCTAACTCCGTGCCAGCAGCCGCGGTAATACGGAGGGTGCAAGCGTTAATCGGAATTACTGGGCGTAAAGCGCACGTAGGTGGTTTGTTAAGCTAGCTGTGAAATCCCCGGGCTCAACCTGGGCACTGCAGTTAGAACTGGCAAGCTAGAGTAGGGTAGAGGGGTGTGGAATTCCAGGTGTAGCGGTGAAATGCGTAGATATCTGGAGGAACATCAGTGGCGAAGGCGACACCCTGGACTCATACTGACACTGAGGTGCGAAAGCGTGGGGAGCAAACAGGATTAGATACCCTGGTAGTCCACGCCGTAAACGATGTCTACTAGCCGTTGGGAGCCTTGAGCTCTTAGTGGCGCAGCTAACGCACTAAGTAGACCGCCTGGGGAGTACGGTCGCAAGATTAAAACTCAAATGAATTGACGGGGGCCCGCACAAGCGGTGGAGCATGTGGTTTAATTCGACGCAACGCGAAGAACCTTACCAGGTCTTGACATCCTAGAAACTTTCCAGAGATGGATTGGTGCCTTCGGGAATCTAGAGACAGGTGCTGCATGGCTGTCGTCAGCTCGTGTCGTGAGATGTTGGGTTAAGTCCCGTAACGAGCGCAACCCTTGTCCTTAGTTGCCAGCGCGTAATGGCGGGAACTCTAAGGAGACTGCCGGTGACAAACCGGAGGAAGGTGGGGATGACGTCAAGTCATCATGGCCCTTACGACCTGGGCTACACACGTGCTACAATGGGCGGTACAAAGGGTTGCCAAACCGCGAGGTGGAGCTAATCCCGTAAAACCGTTCGTAGTCCGGATTGGAGTCTGCAACTCGACTCCATGAAGTCGGAATCGCTAGTAATCGCAAATCAGAACGTTGCGGTGAATACGTTCCCGGGCCTTGTACACACCGCCCGTCACACCATGGGAGTGGGTTGCAAAAGAAGTAGCTAGTCTAACCGCAAGGGGGACGGTTACCACTTTGTGATTCATGACTGGGGTGAAGTCGTAACAAGGTAGCCCTAGGGGAACCTGGGGCTGGATCACCTCCTT

>Centipeda.AF458222
TTAGCGGAGAGTTTGATCCTGGCTCAGGACGAACGCTGGCGGCGTGCTTAACACATGCAAGTCGAACGGGATGATCTTAAAGCTTGCTTTTAGAGAATCTAGTGGCAAACGGGTGAGTAACACGTAGGCAACCTGCCGACAGGATGGGGACAACATTCCGAAAGGAATGCTAATACCGAATGAAGCGGAGGAGAGGCATCTCTCCTGCGTGAAAGATGGCCTCTATATATAAGCTATCACCTGTCGATGGGCCTGCGTCTGATTAGCTGGTTGGTGAGGTAACGGCTCACNAAGGCGACGATCAGTAGCCGGTCTGAGAGGATGAACGGCCACATTGGGACTGAGACACGGCCNGGACTCCTACGGGAGGCAGCAGTGGGGAATCTTCCGCAATGGGCGCAAGCCTGACGGAGCAACGCCGCGTGAGTGAAGAAGGTCTTCGGATCGTAAAGCTCTGTTGGTGGGGACGAACGTGCGAAGGGTGAATAATCCTTTGTAATGACGGTACCTGTCGAGGAAGCCACGGCTAACTACGTGCCAGCAGCCGCGGTAATACGTAGGTGGCGAGCGTTGTCCGGAATCATTGGGCGTAAAGGGAGCGCAGGCGGGCATGTAAGTCTTTCTTAAAAGTGCGGGGCTCAACCCCGTGATGGGAAAGAAACTACATGTCTTGAGTACAGGAGAGGAAAGCGGAATTCCCAGTGTAGCGGTGAAATGCGTAGATATTGGNAGGAACACCAGTGGCGAAGGCGGCTTTCTGGACTGCAACTGACGCTGAGGCTCGAAAGCCAGGGGAGCGAACGGGATTAGATACCCCGGTAGTCCTGGCCGTAAACGATGGATACTAGGTGTGGGAGGTATCGACCCCTACCGTGCCGGAGTTAACGCAATAAGTATCCCGCCTGGGGAGTACGGTCGCAAGACTGAAACTCAAAGGAATTGACGGGGACCCGCACAAGCGGTGGAGTATGTGGTTTAATTCGAAGCAACGCGAAGAACCTTACCAGGCCTTGACATTGACTGAAGTTACTAGAGATAGTAATGTTTCTTCGGAAACAGGAAAACAGGTGGTGCATGGCTGTCGTCAGCTCGTGTCGTGAGATGTTGGGTTAAGTCCCGCAACGAGCGCAACCCCTGTNCTTTGTTGCCATCAGGTAGAGCTGGGCACTCAAAGGAGACTGCCGCGGAGAACGCGGAGGAAGGCGGGGATGACGTCAAGTCATCATGCCCCTTATGGTCTGGGCTACACACGTACTACAATGGGACGGACAGAGAGCAGCGAACCCGCGAGGGCGAGCGAACCTCAAAAACCGTTTCTCAGTTCGGATTGCAGGCTGCAACTCGCCTGCATGAAGTCGGAATCGCTAGTAATCGCAGGTCAGCATACTGCGGTGAATACGTTCCCGGGTCTTGTACACACCGCCCGTCACACCACGGAAGTCGTTCACACCCGAAGCCGGCTAAGCCGTCTAAGGTGGGGAAGGTGACTGGGG

>Chroococcidiopsis.AJ344553
GATGAACGCTGGCGGTATGCTTAACACATGCAAGTCGAACGGGAAGTTTTCGGACTTCTAGTGGCGGACGGGTGAGTAACACGTGAGAATCTGCCTTTTGGATCGGGACAACCACTGGAAACGGTGGCTAAGACCGGATGTGCCTGTAGAGGTGAAATATTCATAGCCAAAAGAGGAGCTCGCGACCGATTAGCTAGTTGGTGGGGTAAGAGCCTACCAAGGCTGCGATCGGTAGCCGGTTTGAGAGGACGACCGGCCACACTGGGACTGAGACACGGCCCAGACTCCTACGGGAGGCAGCAGTGGGGAATTTTCCGCAATGGGCGAAAGCCTGACGGAGCAATACCGCGTGAGGGAGGAAGGCTCTTGGGGTCGTAAACCTCTTTTCTCAAGGAAGAATCAATGACGGTACTTGAGGAATCAGCATCGGCTAACTCCGTGCCAGCAGCCGCGGTAATACGGAGGATGCAAGCGTTATCCGGAATGATTGGGCGTAAAGCGTCCGCAGGTGGCATTTCAAGTCTGCTGTCAAAGCCCCCAGCTTAACTGGGAATCGGCAGTTGAAACTGAGAAGCTAGAGAGCAATATGGGTAGAGGGAATTCCCGGTGTAGCGGTGAAATGCGTAGAGATCGGGAAGAACACCAGTGGCGAAAGCGCTCTACTAGGTTGCATCTGACACTGAGGGACGAAAGCTAGGGGAGCGAATGGGATTAGATACCCCAGTAGTCCTAGCCGTAAACGATGGATACTAGGCGTTGAGAGTATCGACCCTCTCAGTGCCGGAGCCAACGCGTTAAGTATCCCGCCTGGGGAGTACGCACGCAAGTTTGAAACTCAAAGGAATTGACGGGGGCCCGCACAAGCGGTGGAGTATGTTGTTTAATTCGATGCAACGCGAAGAACCTTACCAGGGCTTGACATGTCTGGAACCCGAGGGAAACTTTGGGGTGCCGAAAGGAGCCAGAACACAGGTGGTGCATGGCTGTCGTCAGCTCGTGTCGTGAGATGTTGGGTTAAGTCCCGCAACGAGCGCAACCCTCGTGTTTAGTTGCCATCATTCAGTTGGGCACTCTAGACAGACTGCCGGTGACAAACCGGAGGAAGGTGGGGATGACGTCAAGTCAGCATGCCCCTTACGTCCTGGGCGACACACGTACTACAATGCTACGGACAACGGGAAGCCAACCAGCGATGGGGAGCAAATCCCAGCAAACCGTAGCTCAGTTCAGATCGCAGGCTGCAACTCGCCTGCGTGAAGGCGGAATCGCTAGTAATCGCCGGTCAGCCATACGGCGGTGAATACGTTCCCGGGCCTTGTACACACCGCCCGTCACACCATGGAAGCTGGCTACGCCCGAAGTCATTACCCTAACCGCTTGCGGAGGGGGATGCCGAAGGCAGAGCTGGTGACTGGGGTGAAGTCGTAACAAGGTAGCCGTACCGGAAGGTGTGGCTGGATCACCTCCTTT

>Cloacibacterium.AJ575430
AGCGGGAGGCCTAACACATGCAAGCCGAGCGGTATTGTTTCTTCGGAAATGAGAGAGCGGCGTACGGGTGCGGAACACGTGTGCAACCTGCCTTTATCTGGGGGATAGCCTTTCGAAAGGAAGATTAATACTCCATAACATATTGATTGGCATCAATTAATATTGAAAGCTCCGGCGGATAGAGATGGGCACGCGCAAGATTAGCTAGTTGGTGAGGTAACGGCTCACCAAGGCGATGATCTTTAGGGGGCCTGAGAGGGTGATCCCCCACACTGGTACTGAGACACGGACCAGACTCCTACGGGAGGCAGCAGTGAGGAATATTGGTCAATGGGTGCAAGCCTGAACCAGCCATCCCGCGTGAAGGACGACTGCCCTATGGGTTGTAAACTTCTTTTGTATAGGGATAAACCTACCCTCGTGAGGGTAGCTGAAGGTACTATACGAATAAGCACCGGCTAACTCCGTGCCAGCAGCCGCGGTAATACGGAGGGTGCAAGCGTTATCCGGATTTATTGGGTTTAAAGGGTCCGTAGGCGGACTTATAAGTCAGTGGTGAAAGCCTGTCGCTTAACGATAGAACTGCCATTGATACTGTAAGTCTTGAGTATATTTGAGGTAGCTGGAATAAGTAGTGTAGCGGTGAAATGCATAGATATTACTTAGAACACCAATTGCGAAGGCAGGTTACCAAGATATAACTGACGCTGAGGGACGAAAGCGTGGGGAGCGAACAGGATTAGATACCCTGGTAGTCCACGCCGTAAACGATGCTAACTCGTTTTTGGGCTTTAGGGTTCAGAGACCAAGCGAAAGTGATAAGTTAGCCACCTGGGGAGTACGCTCGCAAGAGTGAAACTCAAAGGAATTGACGGGGGCCCGCACAAGCGGTGGATTATGTGGTTTAATTCGATGATACGCGAGGAACCTTACCAAGACTTAAATGGGAATTGACAGTTTTAGAAATAGAACTTTCTTCGGACAATTTTCAAGGTGCTGCATGGTTGTCGTCAGCTCGTGCCGTGAGGTGTTAGGTTAAGTCCTGCAACGAGCGCAACCCCTGTCACTAGTTGCCATCATTCAGTTGGGGACTCTAGTGAGACTGCCTACGCAAGTAGAGAGGAAGGTGGGGATGACGTCAAATCATCACGGCCCTTACGTCTTGGGCCACACACGTAATACAATGGCCGGTACAGAGGGCAGCTACACAGCGATGTGATGCAAATCTCGAAAGCCGGTCTCAGTTCGGATTGGAGTCTGCAACTCGACTCTATGAAGCTGGAATCGCTAGTAATCGCGCATCAGCCATGGCGCGGTGAATACGTTCCCGGGCCTTGTACACACCGCCCGTCAAGCCATGGAAGCTGGGGGTACCTGAAGTCGGTGACCGTAAAAGGAGCTGCCTAGGGTAAAACTAGTAACTAGGGCTAAGTCGTAACAAGGTAGCCGTACCGGAAGGTGCGGCTGGATCACCT

>Coprococcus.AB361624
TGGCTCAGGATGAACGCTGGCGGCGCGCCTAACACATGCAAGTCGAACGGACGATGAAGAGCTTGCTTTTCAAAGTTAGTGGCGGACGGGTGAGTAACGCGTGGGTAACCTGCCTCATACAGGGGAATAGCAGCTGGAAACGGCTGATAAAACCGCATAAGCGCACAGTGCCGCATGGCACAGTGTGAAAAACTCCGGTGGTATGAGATGGACCCGCGTCTGATTAGCTTGTTGGCGGGGTAACGGCCCACCAAGGCGACGATCAGTAGCCGGCCTGAGAGGGTGATCGGCCACATTGGGACTGAGACACGGCCCAAACTCCTACGGGAGGCAGCAGTGGGGAATATTGCACAATGGGGGAAACCCTGATGCAGCGACGCCGCGTGAAGGAAGAAGTATCTCGGTATGTAAACTTCTATCAGCAGGGAAGATAATGACGGTACCTGACTAAGAAGCCCCGGCTAACTACGTGCCAGCAGCCGCGGTAATACGTAGGGGGCAAGCGTTATCCGGATTTACTGGGTGTAAAGGGAGCGTAGGCGGCGGAGCAAGTCAGAAGTGAAAGCCCGGGGCTCAACCCCGGGACGGCTTTTGAAACTGCCCTGCTTGATTTCAGGAGAGGTAAGCGGAATTCCTAGTGTAGCGGTGAAATGCGTAGATATTAGGAGGAACACCAGTGGCGAAGGCGGCTTACTGGACTGACAATGACGCTGAGGCTCGAAAGCGTGGGGAGCAAACAGGATTAGATACCCTGGTAGTCCACGCCGTAAACGATGAATACTAGGTGTCGGGGCTCATAAGAGCTTCGGTGCCGCAGCAAACGCAATAAGTATTCCACCTGGGGAGTACGTTCGCAAGAATGAAACTCAAAGGAATTGACGGGGACCCGCACAAGCGGTGGAGCATGTGGTTTAATTCGAAGCAACGCGAAGAACCTTACCAGGCCTTGACATCCCGGTGACCGACCCGTAATGGGGTCTTCTCTACGGAGCACTGGAGACAGGTGGTGCATGGTTGTCGTCAGCTCGTGTCGTGAGATGTTGGGTTAAGTCCCGCAACGAGCGCAACCCCTATGTTCAGTAGCCAGCATTTAGGATGGGCACTCTGGACAGACTGCCGGGGATAACCCGGAGGAAGGCGGGGATGACGTCAAATCATCATGCCCCTTACGGCCTGGGCTACACACGTGCTACAATGGCGTAAACAAAGGGAAGCAAGAGGGTGACCTGGAGCGAATCCCATAAATAACGTCCCAGTTCGGACTGTAGTCTGCAACCCGACTACACGAAGCTGGAATCGCTAGTAATCGCGAATCAGCATGTCGCGGTGAATACGTTCCCGGGTCTTGTACACACCGCCCGTCACACCATGGGAGTTGGAAATGCCCGAAGTCAGTGACCTGACCGCAAGGAGGGAGCTGCCGAAGGTGGAGCCGATGACTGGGGTGAAGTCGTAACAAGGTAGCCGTATCGGAAGGTGCGGCTGGATCACCTCCT

>Coxiella.D84559
ATTGAACGCTAGCGGCATGCCTAACACATGCAAGTCGAACGGCAGCGGGGGGAGCTTGCTCCCTGACGGCGAGTGGCGGACGGGTGAGTAACACGTAGGAATCTACCTCATTATAGTGGGGGATAACCCGGGGAAACTCGGGCTAATACCGCATAATCTCTTCAAAGCAAAGCGGGGGATCTTCGGACCTCGTGCTATGAGATGAGCCTGCGTCGGATTAGCTAGTTGGTAGGGTAATGGCCTACCAAGGCGACGATCCGTAGCTGGTCTGAGAGGACGATCAGCCACACTGGGACTGAGACACGGCCCAGACTCTACGGGAGGCAGCAGTGGGGAATATTGGACAATGGGGGGAACCCTGATCCAGCAATGCCGCGTGTGTGAAGAAGGCTTCGGGTTGTAAAGCACTTTCAGTGGGGAAGAAATTCTCAAGTCTAATACCCTTGAGCGTTGACGTTACCCACAGAAGAAGCACTGGCTAACTCTGTGCCAGCAGCCGCGGTAATACAGAGAGTGCAAGCGTTAATCGGAATCACTGGGCGTAAAGCGCGCGTAGGTGGATATTTAAGTCGGATGTGAAGGCCCTAGGCTTAACCTGGGAATTACATCCGATACTAGGTATCTCGAGTATGATAGAGGGAAGTGGAATTTCCGGTGTAGCGGTGAAATGCGTAGATATCGGAAAGAACATCAGTGGCGAAGGCGGCTTCCTGGAGCAATACTGACACTGAGGCGCGAAAGCGTGGGGAGCAAACAGGATTAGAGACCCTGGTAGTCCACGCTGTCAACGATGAGAACTAGCTGTTGGAAAGTTTACTTTCTAGTAGCAAAGCTAACGCGTTAAGTTCTCCGCCTGGGGAGTACGGCCGCAAGGTTAAAACTCAAAGAAATTGACGGGGGCCCGCACAAGCGGTGGAGCATGTGGTTTAATTCGATGCAACGCGAAAAACCTTACCTACCCTTGACATCCTCGGAACTTGTCAGAAATGACTTGGTGCCTTTAGGAACCGAGTGACAGGTGCTGCATGGCTGTCGTCAGCTCGTGTCGTGAGATGTTGGGTTAAGTCCCGTAACGAGCGCAACCCTCGTCCTTAGTTGCCAGCGGTTCGGCCGGGAACTCTAAGGAGACTGCCGGTGATAAACCGGAGGAAGGTGAGGATGATGTCAAGTCATCATGGCCCTTACGGGTAGGGCTACACACGTGCTACAATGGGCAGTACAAAGGGTTGCTAAACCGTGAGGTAAGCTAATCCCAAAAAGCTGCTCGTAGTCCGGATTGGAGTCTGCAACTCGACTCCATGAAGCTGGAATCGCTAGTAATCGCGAATCAGAATGTCGCGGTGAATACGTTCTCGGGCCTTGTACACACCGCCCGTCACACCATGGGAGTGAATTGTACCAGAAGCGGGTAGGCTAACTTCGGTAAGCCGCTCACCACGGTATGATTTATGACTGGGGTG

>Curtobacterium.AJ310413
AGAGTTTGATCCTGGCTCAGGACGAACGCTGGCGGCGTGCTTAACACATGCAAGTCGAACGATGATCAGGAGCTTGCTCCTGTGATTAGTGGCGAACGGGTGAGTAACACGTGAGTAACCTGCCCCTGACTCTGGGATAAGCGTTGGAAACGACGTCTAATACTGGATATGATCACTGGTCGCATGGCCTGGTGGTGGAAAGATTTTTTGGTTGGGGATGGACTCGCGGCCTATCAGCTTGTTGGTGAGGTAATGGCTCACCAAGGCGACGACGGGTAGCCGGCCTGAGAGGGTGACCGGCCACACTGGGACTGAGACACGGCCCAGACTCCTACGGGAGGCAGCAGTGGGGAATATTGCACAATGGGCGAAAGCCTGATGCAGCAACGCCGCGTGAGGGATGACGGCCTTCGGGTTGTAAACCTCTTTTAGTAGGGAAGAAGGGGGCTTCGGTTCTTGACGGTACCTGCAGAAAAAGCACCGGCTAACTACGTGCCAGCAGCCGCGGTAATACGTAGGGTGCAAGCGTTGTCCGGAATTATTGGGCGTAAAGAGCTCGTAGGCGGTTTGTCGCGTCTGCTGTGAAATCCCGAGGCTCAACCTCGGGCTTGCAGTGGGTACGGGCAGACTAGAGTGCGGTAGGGGAGATTGGAATTCCTGGTGTAGCGGTGGAATGCGCAGATATCAGGAGGAACACCGATGGCGAAGGCAGATCTCTGGGCCGTAACTGACGCTGAGGAGCGAAAGCATGGGGAGCGAACAGGATTAGATACCCTGGTAGTCCATGCCGTAAACGTTGGGCGCTAGATGTAGGGACCTTTCCACGGTTTCTGTGTCGTAGCTAACGCATTAAGCGCCCCGCCTGGGGAGTACGGCCGCAAGGCTAAAACTCAAAGGAATTGACGGGGGCCGCACAAGCGGCGGAGCATGCGGATTAATTCGATGCAACGCGAAGAACCTTACCAAGGCTTGACATACACCGGAAACGGCCAGAGATGGTCGCCCCCTTGTGGTCGGTGTACAGGTGGTGCATGGTTGTCGTCAGCTCGTGTCGTGAGATGTTGGGTTAAGTCCCGCAACGAGCGCAACCCTCGTTCTATGTTGCCAGCGGGTTATGCCGGGGACTCATAGGAGACTGCCGGGGTCAACTCGGAGGAAGGTGGGGATGACGTCAAATCATCATGCCCCTTATGTCTTGGGCTTCACGCATGCTACAATGGCCGGTACAAAGGGCTGCGATACCGTAAGGTGGAGCGAATCCCAAAAAGCCGGTCTCAGTTCGGATTGAGGTCTGCAACTCGACCTCATGAAGTCGGAGTCGCTAGTAATCGCAGATCAGCAACGCTGCGGTGAATACGTTCCCGGGCCTTGTACACACCGCCCGTCAAGTCATGAAAGTCGGTAACACCCGAAGCCGGTGGCCTAACCCTTGTGGGAGGAGCCGTCGAAGGTGGGATCGGTGATTAGGACTAAGTCGTAACAAGGTAGCGTACCGGAAGGTGCGGCTGGATCACCTCCTT

>Deinococcus.CP002454
AGAGTTTGATCCTGGCTCAGGGTGAACGCTGGCGGCGTGCTTAAGACATGCAAGTCGAACGCAGACCTTCGGGTCTGAGTGGCGCACGGGTGAGTAACGCGTAACTGACGTACCTCAAAGTCTCGGATAACTGGCCGAAAGGTCAGCTAAGACGGGATGTGCAGTCATCTTGTGTGATGCCTGTAAAGATTTATCGCTTTGAGATCGGGTTGCGTCCCATCAGCTAGATGGTGAGGTAAAGGCTCACCATGGCGACGACGGGTAGCCGGCCTGAGAGGGTGGCCGGCCACAGGGGCACTGAGACACGGGCCCCACTCCTACGGGAGGCAGCAGTTAGGAATCTTCCACAATGGGCGAAAGCCTGATGGAGCGACGCCGCGTGAGGGATGAAGGTTTTCGGATCGTAAACCTCTGAACTAGGGACGAAAGATAACCAAAATGACGGTACCTAGGTAATAGCACCGGCTAACTCCGTGCCAGCAGCCGCGGTAATACGGAGGGTGCAAGCGTTACCCGGAATCACTGGGCGTAAAGGGCGTGTAGGCGGGAACTTAAGTCTGGCTTTAAAGACAGGGGCTCAACCCCTGGAGTGGGCTGGATACTGGGTTTCTAGACGGGTGGAGAGGTCACCGGAATTCTTGGTGTAGCGGTGGAATGCGTAGATACCAAGAGGAACACCAATGGCGAAGGCAGGTGACTGGACACTTAGTGACGCTGAGGCGCGAAAGTGTGGGGAGCGAACCGGATTAGATACCCGGGTAGTCCACACCCTAAACGATGTACGTTGGATAACCGCAGGATGCTGTGGTCGTCGAAGCTAACGCGATAAACGTACCGCCTGGGAAGTACGGCCGCAAGGTTGAAACTCAAAGGAATTGACGGGGGCCCGCACAAGCGGTGGAGCATGTGGTTTAATTCGAAGCAACGCGAAGAACCTTACCAGGTCTTGACATGCACGGAACTCGGCGTAACGGCTGAGGTGCCCTTCGGGGAACCGTGACACAGGTGCTGCATGGCTGTCGTCAGCTCGTGTCGTGAGATGTTGGGTTAAGTCCCGCAACGAGCGCAACCCTTACCTTCAGTTGCTAACAGTTCGGCTGAGAACTCTGGAGGGACTGCCCATGAAAGTGGGAGGAAGGCGGGGATGACGTCTAGTCAGCATGGTCCTTACGTCCTGGGCTACACACGTGCTACAATGGTCGGTACAACGCGCAGCAACGCCGCGAGGCGAAGCGAATCGCTGAAAGCCGACCCCAGTTCAGATTGCAGTCTGCAACTCGACTGCATGAAGTTGGAATCGCTAGTAATCGCGGGTCAGCATACCGCGGTGAATACGTTCCCGGGCCTTGTACACACCGCCCGTCACACCATGGGAGTTGATTGCAGCTAAAATCGCCGGGAGCCGCAAGGCAGGCGCCTAGGTTGTGGTCGATGACTGGGGTGAAGTCGTAACAAGGTAACTGTACCGGAAGGTGCGGTTGGATCACCT

>Desemzia.Y17300
GCTCAGGACGAACGCTGGCGGCGTGCCTAATACATGCAAGTCGAACGCTTCCTACCGGTGCTTGCACCGGGAAAGAAGAGTGGCGGACGGGTGAGTAACACGTGGGTAACCTACCTACAAGCGGGGGATAACATTCGGAAACGGATGCTAATACCGCATAGATCTTTTTGTCTCCTGGCAGAAAGAAGAAAGACGGTTTCGGCTGTCACTTGTAGATGGACCCGCGGCGCATTAGTTAGTTGGTGAGGTAATGGCTCACCAAGACGATGATGCGTAGCCGACCTGAGAGGGTGATCGGCCACACTGGGACTGAGACACGGCCCAGACTCCTACGGGAGGCAGCAGTAGGGAATCTTCCGCAATGGACGAAAGTCTGACGGAGCAACGCCGCGTGAGTGAAGAAGGTTTTCGGATCGTAAAACTCTGTTGTTAGAGAAGAACAAGGATGAGAGTAACTGCTCGTCCCTTGACGGTATCTAACCAGAAAGCCATGGCTAACTACGTGCCAGCAGCCGCGGTAATACGTAGATGGCAAGCGTTGTCCGGATTTATTGGGCGTAAAGCGAGCGCAGGCGGTTCTTTAAGTCTGATGTGAAAGCCCCTGGCTCAACCAGGGAGGGTCATTGGAAACTGGAGAACTTGAGTGCAGAAGAGGAAAGTGGAATTCCATGTGTAGCGGTGAAATGCGTAGATATATGGAGGAACACCAGTGGCGAAGGCGACTTTCTGGTCTGTAACTGACGCTGAGGCTCGAAAGCATGGGGAGCAAACAGGATTAGATACCCTGGTAGTCCATGCCGTAAACGATGAGTGCTAAGTGTTGGAGGGTTTCCGCCCTTCAGTGCTGCAGCTAACGCATTAAGCACTCCGCCTGGGGAGTACGACCGCAAGGTTGAAACTCAAAGGAATTGACGGGGGCCCGCACAAGCGGTGGAGCATGTGGTTTAATTCGAAGCAACGCGAAGAACCTTACCAGGTCTTGACATCCTTTGACCACTCTAGAGATAGAGCTTTCCCTTCGGGGACAAAGTGACAGGTGGTGCATGGTTGTCGTCAGCTCGTGTCGTGAGATGTTGGGTTAAGTCCCGCAACGAGCGCAACCCTTATTATTAGTTGCCAGCATTCAGTTGGGCACTCTAGTGAGACTGCCGGTGATAAACCGGAGGAAGGTGGGGATGACGTCAAATCATCATGCCCCTTATGACCTGGGCTACACACGTGCTACAATGGATGGTACAACGAGTCGCAAAACCGCGAGGTTAAGCTAATCTCTTAAAGCCATTCTCAGTTCGGATTGTAGGCTGCAATTCGCCTACATGAAGCCGGAATCGCTAGTAATCGCGGATCAGAACGCCGCGGTGAATACGTTCCCGGGCCTTGTACACACCGCCCGTCACACCACGAGAGTTTCTAACACCCAAAGTCGGTGAGGTAACCTTCGGGAGCCAGCCGCCTAAGGTGGGACAGATAATTGGGGTGAAGTCGTAACAAGGTAGCCGTATCGG

>Desulfovibrio.NC_007519
TAACTGGAGAGTTTGATTCTGGCTCAGATTGAACGCTGGCGGCGTGCTTAACACATGCAAGTCGTACGCGAAAGTTCCTTCGGGAATGAGTAAAGTGGCGCACGGGTGAGTAACGCGTGGATTATCTACCTGCATCACCGGAATAACGGTTGGAAACGACTGCTAATGCCGGATAGTCTTGAAAGGGTAAAGGGGGCCTCTGCTTGCAAGCTTCCGGGTGCTGATGAGTCCGCGTCTGATTAGCTAGTTGGTGAGGTAATGGCTCACCAAGGCAACGATCAGTAGCAGGTTTGAGAGGATGACCTGCCACACTGGGACTGGAACACGGCCCAGACTCCTACGGGAGGCAGCAGTGGGGAATATTGCGCAATGGGCGAAAGCCTGACGCAGCGACGCCGCGTGGAGGATGAAGGCCTTCGGGTCGTAAACTCCTGTCAAGAGGGAAGAACCGTATGCGGAATAATACGCCGCATGCCTGACGGTACCTCTAGAGGAAGCACCGGCTAACTCCGTGCCAGCAGCCGCGGTAATACGGAGGGTGCAAGCGTTAATCGGAATCACTGGGCGTAAAGCGCGCGTAGGCGGCTTGGTAAGTCAGGTGTGAAAGCCCCCGGCCCAACCGGGGAATTGCACTTGATACTGCTAGGCTAGAGTTCAGGAGAGGGTGGCGGAATTCCAGGTGTAGGAGTGAAATCCGTAGATATCTGGAGGAACACCGGTGGCGAAGGCGGCCACCTGGACTGACACTGACGCTGAGGTGCGAAAGCGTGGGTAGCAAACAGGATTAGATACCCTGGTAGTCCACGCCGTAAACGATGGATACTAGGTGTCGGGGACTTGATCCTCGGTGCCGTAGCTAACGCGTTAAGTATCCCGCCTGGGGAGTACGGTCGCAAGGCTGAAACTCAAAGAAATTGACGGGGGCCCGCACAAGCGGTGGAGTATGTGGTTTAATTCGATGCAACGCGAAGAACCTTACCTAGGCTTGACATCCGGAGAATCCCTCCGAAAAGAGGGAGTGCCCTTCGGGGAGCTCCGAGACAGGTGCTGCATGGCTGTCGTCAGCTCGTGCCGTGAGGTGTTGGGTTAAGTCCCGCAACGAGCGCAACCCCTATCTTCAGTTGCCATCAGGTGATGCTGGGCACTCTGGAGAGACTGCCCCGGTTAACGGGGAGGAAGGTGGGGACGACGTCAAGTCATCATGGCCCTTACGCCTAGGGCTACACACGTACTACAATGGCGCATACAAAGGGTTGCGATACCGCGAGGTGGAGCTAATCCCAAAAAGTGCGTCTCAGTCCGGATTGCAGTCTGCAACTCGACTGCATGAAGTCGGAATCGCTAGTAATCCCGTATCATCATGACGGGGTGAATGCGTTCCCGGGCCTTGTACACACCGCCCGTCACACCACGAAAGTTGGTTCTGCCCGACGCCGATGAGCTAACCCGCAAGGGAGGCAGTCGTCTACGGTAGGGCCGATGATTGGGGTGAAGTCGTAACAAGGTAGCCGTAGGGGAACCTGCGGCTGGATCACCTCCTTTAA

>Devosia.NZ.CP012945
AACTTGAGAGTTTGATCCTGGCTCAGAACGAACGCTGGCGGCAGGCTTAACACATGCAAGTCGAACGCCCCGCAAGGGGAGTGGCAGACGGGTGAGTAACGCGTGGGAATCTACCCAGTTCTACGGAACAACTGAGGGAAACTTCAGCTAATACCGTATACGCCCTACGGGGGAAAGATTTATCGGAATTGGATGAGCCCGCGTAAGATTAGCTAGTTGGTGGGGTAATGGCCTACCAAGGCGACGATCTTTAGCTGGTCTGAGAGGATGATCAGCCACACTGGGACTGAGACACGGCCCAGACTCCTACGGGAGGCAGCAGTGGGGAATATTGGACAATGGGCGCAAGCCTGATCCAGCCATGCCGCGTGAGTGATGAAGGCCTTAGGGTTGTAAAGCTCTTTCAGTGGGGACGATAATGACGGTACCCACAGAAGAAGCCCCGGCTAACTTCGTGCCAGCAGCCGCGGTAATACGAAGGGGGCTAGCGTTGTTCGGATTTACTGGGCGTAAAGCGCACGTAGGCGGATCGTTAAGTCGGGGGTGAAATCCTGGAGCTCAACTCCAGAACTGCCTTCGATACTGGCGATCTTGAGTCCGGAAGAGGTGAGTGGAACTCCTAGTGTAGAGGTGGAATTCGTAGATATTAGGAAGAACACCAGTGGCGAAGGCGGCTCACTGGTCCGGTACTGACGCTGAGGTGCGAAAGCGTGGGGAGCAAACAGGATTAGATACCCTGGTAGTCCACGCCGTAAACTATGAGAGCTAGCCGTTGGAGGATTTATCCTTCAGTGGCGCAGCTAACGCATTAAGCTCTCCGCCTGGGGAGTACGGTCGCAAGATTAAAACTCAAAGGAATTGACGGGGGCCCGCACAAGCGGTGGAGCATGTGGTTTAATTCGAAGCAACGCGAAGAACCTTACCAGCCCTTGACATGGCAGGACGGTTACCAGAGATGGTTTCCTTCACTTCGGTGACCTGCACACAGGTGCTGCATGGCTGTCGTCAGCTCGTGTCGTGAGATGTTGGGTTAAGTCCCGCAACGAGCGCAACCCTCGCCCTTAGTTGCCATCATTTAGTTGGGCACTCTAAGGGGACTGCCGGTGATAAGCCGGAGGAAGGTGGGGATGACGTCAAGTCTTCATGGCCCTTACGGGCTGGGCTACACACGTGCTACAATGGCGGTGACAGAGGGTTGCTACACAGCGATGTGATGCTAATCCCTAAAAGCCGTCTCAGTTCGGATTGCACTCTGCAACTCGGGTGCATGAAGTCGGAATCGCTAGTAATCGCAGATCAGCACGCTGCGGTGAATACGTTCCCGGGCCTTGTACACACCGCCCGTCACACCATGGGAGTTGGTTCTACCCGAAGCCGGTGCGCTAACCGCAAGGAAGCAGCCGACCACGGTAGGGTCAGCGACTGGGGTGAAGTCGTAACAAGGTAGCCGTAGGGGAACCTGCGGCTGGATCACCTCCTTTCTAAGG

>Dolosigranulum.NR.026098
TTTGATCCTGGCTCAGGACGAACGCTGGCGGCATGCCTAATACATGCAAGTCGAACGATGATATCACTGCTTGCAGTGATTGATTAGTGGCGAACGGGTGAGTAACACGTGAGGAACTTGCCCATGAGCGGGGGACAACATTCGGAAACGGATGCTAATACCCCATAGGTGGATTGGTCGCATGACGAATTCATTAAAGGTGGCTTTGCTACCACTCATGGATANTCGCGGCGTATTAGCTAGTTGGTAAGGTAATGGCTTACCAAGGCAGTGATACGTAGCCGACTTGAGAGGGTGATCGGCCACACTGGGACTGAGACACGGCCCAGACTCCTACGGGAGGCAGCAGTAGGGAATCTTCCACAATGGGTGCAAACCTGATGGAGCAATGCCGCGTGAGTGAAGAAGGTCTTCGGATCGTAAAGCTCTGTTGTTAGAGAAGAACACGTGCTAGGTAACTACTAGCGCCTTGACGGTATCTAACCAGAAAGTCACGGCTAACTACGTGCCAGCAGCCGCGGTAATACGTAGGTGACAAGCGTTGTCCGGATTTATTGGGCGTAAAGGGAGCGCAGGCGTCTGTTTAGTCTAATGTGAAAGCCCACGGCTTAACCGTGGAACGGCATTGGAAACTGACAGACTTGAATGTAGAAGAGGAAAATGGAATTCCAAGTGTAGCGGTGGAATGCGTAGATATTTGGAGGAACACCAGTGGCGAAGGCGATTTTCTGGTCTAACATTGACGCTGAGGCTCGAAAGCGTGGGGAGCGAACAGGATTAGATACCCTGGTAGTCCACGCCGTAAACGATGAGTGCTAAGTGTTGGGGGCTTTCCGGCCCTCGGTGCTGGAGCTAACGTATTAAGCACTCCGCCTGGGGATTACGACCGCAAGGTTGAAACTCAAAGGAATTGACGGGGACCGCACAAGCGGTGGAGCATGTGGTTTAATTCGAAGCAACGCGAAGAACTTACCAGCTCTTGACATCTTCTGACAACTCTAGAGATAGAGCGTTCTTCGGGGACAGAATGACAGGTGGTGCATGGTTGTCGTCAGCTCGTGTCGTGAGATGTTGGGTTAAGTCCCGTAAGCAGCGCAACCCTTGTTGTTAGTTGCCAGCATTAAGTTGGGCACTTTAACGAGACTGCCGGTGATAAACCGGAGGAAGGCGGGGATGACGTCAAATCATCATGCCCCTTATGAGCTGGGCTACACACGTGCTACAATGGATGGTACAACGAGCAGCGATCCCGCAAGGGCTAGCTAATCTTTCAAAGCCATTCTCAGTTCGGATTGCACTCTGCAACTCGAGTGCATGAAGTCGGAATCGCTAGTAATCGCGAATCAGAATGTCGCGGTGAATCCGTTCCCGGGTCTTGTACACACCGCCCGTCACACCACGAGAGTTTGAAACACCCGAAGTCGGCCGGCCAACCCTATGGGAGGCAGCCGTCGAAGGTGGGTTGAATGATTGGGGTGAAGTCGTAACAAGGTAGCCGTATCGGAAGGTGCGGCTGGATCACC

>Duganella.AB681807
ATTGAACGCTGGCGGCATGCCTTACACATGCAGGTCGAACGGCAGCGCGGGGCAACCTGGCGGCGAGTGGCGAACGGGTGAGTAATATATCGGAACGTACCCTGGAGTGGGGGATAACGTAGCGAAAGTTACGCTAATACCGCATACGATCTAAGGATGAAAGTGGGGGATTCGCAAGAACCTCATGCTCCTGGAGCGGCCGATATCTGATTAGCTAGTTGGTAGGGTAAAAGCCTACCAAGGCATCGATCAGTAGCTGGTCTGAGAGGACGACCAGCCACACTGGAACTGAGACACGGTCCAGACTCCTACGGGAGGCAGCAGTGGGGAATTTTGGACAATGGGCGCAAGCCTGATCCAGCAATGCCGCGTGAGTGAAGAAGGCCTTCGGGTTGTAAAGCTCTTTTGTCAGGGAAGAAACGGGTTTTTCTAATACAGAGATCTAATGACGGTACCTGAAGAATAAGCACCGGCTAACTACGTGCCAGCAGCCGCGGTAATACGTAGGGTGCAAGCGTTAATCGGAATTACTGGGCGTAAAGCGTGCGCAGGCGGTTTTGTAAGACTGTCGTGAAATCCCCGGGCTCAACCTGGGAATGGCGATGGTGACTGCAAGGCTAGAGTTTGGCAGAGGGGGGTAGAATTCCACGTGTAGCAGTGAAATGCGTAGATATGTGGAGGAACACCGATGGCGAAGGCAGCCCCCTGGGTCAAAACTGACGCTCATGCACGAAAGCGTGGGGAGCAAACAGGATTAGATACCCTGGTAGTCCACGCCCTAAACGATGTCTACTAGTTGTCGGGTTTTAATTAACTTGGTAACGCAGCTAACGCGTGAAGTAGACCGCCTGGGGAGTACGGTCGCAAGATTAAAACTCAAAGGAATTGACGGGGACCCGCACAAGCGGTGGATGATGTGGATTAATTCGATGCAACGCGAAAAACCTTACCTACCCTTGACATGGCAGAAATCCTCGAGAGATTGAGGAGTGCTCGAAAGAGAATCTGCACACAGGTGCTGCATGGCTGTCGTCAGCTCGTGTCGTGAGATGTTGGGTTAAGTCCCGCAACGAGCGCAACCCTTGTCATTAGTTGCTACGAAAGAGCACTCTAATGAGACTGCCGGTGACAAACCGGAGGAAGGTGGGGATGACGTCAAGTCCTCATGGCCCTTATGGGTAGGGCTTCACACGTCATACAATGGTACATACAGAGGGCCGCCAACCCGCGAGGGGGAGCTAATCCCAGAAAGTGTATCGTAGTCCGGATTGTAGTCTGCAACTCGACTGCATGAAGTTGGAATCGCTAGTAATCGCGGATCAGCATGTCGCGGTGAATACGTTCCCGGGTCTTGTACACACCGCCCGTCACACCATGGGAGCGGGTTTTACCAGAAGTAGGTAGCTTAACCGTAAGGAGGGCGCTTACCACGGTAGGATTCGTGACTGGGGTGAAG

>Dyadobacter.AB245369
TGGCTCAGGATGAACGCTAGCGGCAGGCTTAATACATGCAAGGCGAGGGGGCAGCAATGTCACCGTCGTACGGGTGCGTAACGCGTATGCAACCTACCTATCACTGGGGGATAGCCCGGGGAAACCCGGATTAATACCGCATAATACAGGGGGCCCACATGGGTCTATTTGTTAAAGATTTATCGGTGGTAGATGGGCATGCGTTCGATTAGCTAGTTGGCAGGGTAACGGCCTACCAAGGCGACGATCGATAGGGGAGCTGAGAGGTTGATCCCCCACACGGGCACTGAGATACGGGCCCGACTCCTACGGGAGGCAGCAGTAGGGAATATTGGGCAATGGATGCAAGTCTGACCCAGCCATGCCGCGTGCCGGATGAAGGCCCTCAGGGTTGTAAACGGCTTTTATTCGGGAAGAAGAGCGGGGATGCGTCCCTGTGTGACGGTACCGAATGAATAAGCACCGGCTAACTCCGTGCCAGCAGCCGCGGTAATACGGAGGGTGCGAGCGTTGTCCGGATTTATTGGGTTTAAAGGGTGCGTAGGTGGCTAATTAAGTCAGTGGTGAAATACAGCCGCTCAACGGTTGAGGTGCCATTGATACTGACTAGCTTGAAATAATTGGAGGCTGCCGGAATGGATGGTGTAGCGGTGAAATGCATAGATATCATCCAGAACACCGATTGCGAAGGCAGGTGGCTACGATTTGTTTGACACTGAGGCACGAAAGCATGGGGAGCAAACAGGATTAGATACCCTGGTAGTCCATGCTGTAAACGATGAGGACTCGCTGTTGGTGTTCACGCATCAGCGGCTTAGGGAAACCGTTAAGTCCTCCACCTGGGGAGTACGCCGGCAACGGTGAAACTCAAAGGAATTGACGGGGGTCCGCACAAGCGGTGGAGCATGTGGTTTAATTCGATGATACGCGAGGAACCTTACCTGGGCTAAATCACAGAGGAATTATGCAGAAATGTGTAAGCTAGCAATAGTCTCTGTGAAGGTGCTGCATGGCTGTCGTCAGCTCGTGTCGTGAGATGTTGGGTTAAGTCCCGCAACGAGCGCAACCCCTATGGTTAGTTGCCAGCACGTAATGGTGGGGACTCTAGCCAGACTGCCTGTGCAAACAGAGAGGAAGGAGGGGACGACGTCAAGTCATCATGGCCCTTACGTCCAGGGCAACACACGTGCTACAATGGGCGGTACAGAGGGTAGCTACACAGCGATGTGATGCCAATCCCAAAAAGCCGTTCTCAGTTCGGATTGGAGTCTGCAACTCGACTCTATGAAGCTGGAATCGCTAGTAATCGCGTATCAGCTATGACGCGGTGAATACGTTCCCGGACCTTGTACACACCGCCCGTCAAGCCATGGGAGTCGGGGAGACCTGAAGCAGTAGGTTAAAGACACTGTTAGGGTAAAATCGGCGACTGGGGCTAAGTCGTAACAGGG

>Empedobacter.AM177497
TAGAGTTTGATCCCTGGCTCAGGATGAACGCTAGCGGGAGGCCTAACACATGCAAGCCGAGGGGTACGATTCTTTCGGGAATCTGAGACCGGCGCACGGGTGCGTAACGCGTATGCAACTTGCCCTACTGAAAAGGATAGCCCTTCGAAAGGAGGATTAATACTTTATAACAGATTGAATGGCATCATTTAATTTTGAAAGATTTATCGCAGTAGGATAGGCATGCGTAAGATTAGTTAGTTGGAGAGGTAACGGCTCACCAAGACGATGATCTTTAGGGGGCCTGAGAGGGTGAACCCCCACACTGGTACTGAGACACGGACCAGACTCCTACGGGAGGCAGCAGTGAGGAATATTGGACAATGGGTGGAAGCCTGATCCAGCCATCCCGCGTGTAGGACGACTGCCTTATGGGTTGTAAACTACTTTTATCTGGGGATAAACCTACTCACGTGTGAGTAGCTGAAGGTACCAGAAGAATAAGCACCGGCTAACTCCGTGCCAGCAGCCGCGGTAATACGGAGGGTGCAAGCGTTATCCGGATTTATTGGGTTTAAAGGGTCCGTAGGCGGATTAATCAGTCAGTGGTGAAATCCCGCAGCTTAACTGTGGAACTGCCATTGATACTGTTAGTCTTGAGTGATGTTGAAGTGGCTGGAATGTGTAGTGTAGCGGTGAAATGCTTAGATATTACGCAGAACACCAATTGCGAAGGCAGGTCACTAAGTATCAACTGACGCTGATGGACGAAAGCGTGGGGAGCGAACAGGATTAGATACCCTGGTAGTCCACGCCGTAAACGATGGATACTTGCTGTTGGGGTTTCGGCTTCAGTGGCTAAGCGAAAGTTATAAGTATCCCACCTGGGGAGTACGTTCGCAAGAATGAAACTCAAAGGAATTGACGGGGGCCCGCACAAGCGGTGGAGCATGTGGTTTAATTCGATGATACGCGAGGAACCTTACCAAGGCTTAAATGCATAATGACAGATCTAGAAATAGATTTTTCTTCGGACAGAATGCAAGGTGCTGCATGGCTGTCGTCAGCTCGTGCCGTGAGGTGTTAGGTTAAGTCCTGCAACGAGCGCAACCCCTATCATTAGTTGCCAGCGTTTAAAGACGGGGACTCTAATGAGACTGCCGGTGCAAACCGCGAGGAAGGTGGGGACGACGTCAAGTCATCACGGCCCTTACGTCTTGGGCTACACACGTGCTACAATGGTAAGTACAGAGGGCAGCTACTTGGCAACAAGATGCGAATCTCGAAAACTTATCTCAGTTCGGATTGGAGTCTGCAACTCGACTCTATGAAGCTGGAATCGCTAGTAATCGCATATCAGCCATGATGCGGTGAATACGTTCCCGGGCCTTGTACACACCGCCCGTCAAGCCATGGAAGCTGGGGGTACCTGAAGTCGGTGACCGTAAAAGGAGCTGCCTAGGGTAAAACTGGTAACTAGGGCTAAGTCGTAACAAGGTAGCCGTA

>Enterococcus.FP929058
AGAGTTTGATCCTGGCTCAGGACGAACGCTGGCGGCGTGCCTAATACATGCAAGTCGAACGCTTCTTTCCTCCCGAGTGCTTGCACTCAATTGGAAAGAGGAGTGGCGGACGGGTGAGTAACACGTGGGTAACCTACCCATCAGAGGGGGATAACACTTGGAAACAGGTGCTAATACCGCATAACAGTTTATGCCGCATGGCATAAGAGTGAAAGGCGCTTTCGGGTGTCGCTGATGGATGGACCCGCGGTGCATTAGCTAGTTGGTGAGGTAACGGCTCACCAAGGCCACGATGCATAGCCGACCTGAGAGGGTGATCGGCCACACTGGGACTGAGACACGGCCCAGACTCCTACGGGAGGCAGCAGTAGGGAATCTTCGGCAATGGACGAAAGTCTGACCGAGCAACGCCGCGTGAGTGAAGAAGGTTTTCGGATCGTAAAACTCTGTTGTTAGAGAAGAACAAGGACGTTAGTAACTGAACGTCCCCTGACGGTATCTAACCAGAAAGCCACGGCTAACTACGTGCCAGCAGCCGCGGTAATACGTAGGTGGCAAGCGTTGTCCGGATTTATTGGGCGTAAAGCGAGCGCAGGCGGTTTCTTAAGTCTGATGTGAAAGCCCCCGGCTCAACCGGGGAGGGTCATTGGAAACTGGGAGACTTGAGTGCAGAAGAGGAGAGTGGAATTCCATGTGTAGCGGTGAAATGCGTAGATATATGGAGGAACACCAGTGGCGAAGGCGGCTCTCTGGTCTGTAACTGACGCTGAGGCTCGAAAGCGTGGGGAGCAAACAGGATTAGATACCCTGGTAGTCCACGCCGTAAACGATGAGTGCTAAGTGTTGGAGGGTTTCCGCCCTTCAGTGCTGCAGCAAACGCATTAAGCACTCCGCCTGGGGAGTACGACCGCAAGGTTGAAACTCAAAGGAATTGACGGGGGCCCGCACAAGCGGTGGAGCATGTGGTTTAATTCGAAGCAACGCGAAGAACCTTACCAGGTCTTGACATCCTTTGACCACTCTAGAGATAGAGCTTTCCCTTCGGGGACAAAGTGACAGGTGGTGCATGGTTGTCGTCAGCTCGTGTCGTGAGATGTTGGGTTAAGTCCCGCAACGAGCGCAACCCTTATTGTTAGTTGCCATCATTTAGTTGGGCACTCTAGCGAGACTGCCGGTGACAAACCGGAGGAAGGTGGGGATGACGTCAAATCATCATGCCCCTTATGACCTGGGCTACACACGTGCTACAATGGGAAGTACAACGAGTCGCTAGACCGCGAGGTCATGCAAATCTCTTAAAGCTTCTCTCAGTTCGGATTGCAGGCTGCAACTCGCCTGCATGAAGCCGGAATCGCTAGTAATCGCGGATCAGCACGCCGCGGTGAATACGTTCCCGGGCCTTGTACACACCGCCCGTCACACCACGAGAGTTTGTAACACCCGAAGTCGGTGAGGTAACCTTTTTGGAGCCAGCCGCCTAAGGTGGGATAGATGATTGGGGTGAAGTCGTAACAAGGTAGCCGTATCGGAAGGTGCGGCTGGATCACCT

>Exiguobacterium.FJ950683
CTATACATGCAAGTCGAGCGCAGGAGATCGACGGAACCCTTCGGGGGGAAGTCGACGGAATGAGCGGCGGACGGGTGAGTAACACGTAAAGAACCTGCCCTCAGGTCTGGGATAACCACGAGAAATCGGGGCTAATACCGGATGGGTCATCGGACCGCATGGTCCGAGGATGAAAGGCGCTTCGGCGTCGCCTGGGGATGGCTTTGCGGTGCATTAGCTAGTTGGTGGGGTAATGGCCCACCAAGGCGACGATGCATAGCCGACCTGAGAGGGTGATCGGCCACACTGGGACTGAGACACGGCCCAGACTCCTACGGGAGGCAGCAGTAGGGAATCTTCCACAATGGACGAAAGTCTGATGGAGCAACGCCGCGTGAACGATGAAGGCCTTCGGGTCGTAAAGTTCTGTTGTAAGGGAAGAACAAGTGCCGCAGGCAATGGCGGCACCTTGAACGGTACCTTGCGAGAAAGCCACGGCTAACTGCGTTGCCAGCAGCCGCGGTAATAGTAGGTGGCAAGCGTTGTCCTGAAATTTATGGGCGTAAAGCGCGCGCAGGCGGCCTCTTAAGTCTGATGTGAAAAGCCCCCGGCTCACCGGGGAGGGCCATTGGAAACTGGGAGGCTTGAGTATAGGAGAGAAGAGTGGAATTCCACGTGTAGCGGTGAAATGCGTAGAGATGTGGAGGAACACCAGTGGCGAAGGCGACTCTTTGGCCTATAACTGACGCTGAGGCGCGAAAGCGTGGGGAGCAAACAGGATTAGATACCCTGGTAGTCCACGCCGTAAACGATGAGTGCTAGGTGTTGGAGGGTTTCCGCCCTTCAGTGCTGAAGCTAACGCATTAAGCACTCCGCCTGGGGAGTACGGTCGCAAGGCTGAAACTCAAAGGAATTGACGGGGACCCGCACAAGCGGTGGAGCATGTGGTTTAATTCGAAGCAACGCGAAGAACCTTACCAACTCTTGACATCCCCCTGACCGGTACAGAGATGTACCTTCCCCTTCGGGGGCAGGGGTGACAGGTGGTGCATGGTTGTCGTCAGCTCGTGTCGTGAGATGTTGGGTTAAGTCCCGCAACGAGCGCAACCCTTGTCCTTAGTTGCCACCATTCAGTTGGGCACTCTAAGGAGACTGCCGGTGACAAACCGGAGGAAGGTGGGGATGACGTCAAATCATCATGCCCCTTATGAGTTGGGCTACACACGTGCTACAATGGACGGTACAAAGGGCAGCGAAGCCGCGAGGTGGAGCCAATCCCAGAAAGCCGTTCTCAGTTCGGATTGCAGGCTGCAACTCGCCTGCATGAAGTCGGAATCGCTAGTAATCGCAGGTCAGCATACTGCGGTGAATACGTTCCCGGGTCTTGTACACACCGCCCGTCACACCACGAGAGTTTGTAACACCCGAAGTCGGTGAGGTAACCTTAGGGAGCCAGCCGCCGAAGG

>Finegoldia.NZ.CM000955
ATTAAATTGAGAGTTTGATCCTGGCTCAGGACGAACGCTGGCGGCGTGCTTAACACATGCAAGTCGAACGGGATTTAGTAAACAGAAGCTTCGGTGGAAGATTACTAATGAGAGTGGCGAACGGGTGAGTAACGCGTGAGCAACCTGCCTATGACAGTGGGATAGCCTCGGGAAACCGGGATTAATACCGCATAAAATCGTAGAAACACATGTTTTAACGGTCAAAGATTTATCGGTCATAGATGGGCTCGCGTCTGATTAGCTAGTTGGTGAGATAACAGCCCACCAAGGCGACGATCAGTAGCCGGTCTGAGAGGATGAACGGCCACATTGGAACTGAGACACGGTCCAAACTCCTACGGGAGGCAGCAGTGGGGAATATTGCACAATGGGGGAAACCCTGATGCAGCGACGCCGCGTGAACGAAGAAGGTATTCGTATCGTAAAGTTCTGTCCTATGGGAAGATAATGACAGTACCATAGAAGAAAGCTCCGGCTAAATACGTGCCAGCAGCCGCGGTAATACGTATGGAGCGAGCGTTGTCCGGAATTATTGGGCGTAAAGGGTACGCAGGCGGTTTAATAAGTCGAATGTTAAAGATCGGGGCTCAACCCCGTAAAGCATTGGAAACTGATAAACTTGAGTAGTGGAGAGGAAAGTGGAATTCCTAGTGTAGTGGTGAAATACGTAGATATTAGGAGGAATACCAGTAGCGAAGGCGACTTTCTGGACACAAACTGACGCTGAGGTACGAAAGCGTGGGGAGCAAACAGGATTAGATACCCTGGTAGTCCACGCCGTAAACGATGAATGCTAGGTGTTGGGGGTCAAACCTCGGTGCCGAAGTTAACACATTAAGCATTCCGCCTGGGGAGTACGCACGCAAGTGTGAAACTCAAAGGAATTGACGGGGACCCGCACAAGCAGCGGAGCATGTGGTTTAATTCGATGCAACGCGAAGAACCTTACCAGGGCTTGACATGTGGGTGAAAGGTATAGAGATATACCCCTCTCTTTATGAGACATCCATACAGGTGGTGCATGGTTGTCGTCAGCTCGTGTCGTGAGATGTTGGGTTAAGTCCCGCAACGAGCGCAACCCCTATACTTAGTTACCAGCGAGTAATGTCGGGGACTCTAAGTAGACTGCCGATGACAAATCGGAGGAAGGTGGGGATGACGTCAAATCATCATGCCCTTTATGTCCTGGGCTACACACGTGCTACAATGGTTGGTACAGAGGGAAGCTATATAGTGATATAATGCAAAACTCCAAAGCCAATCCCAGTTCGGATTGTAGGCTGCAACTCGCCTACATGAAGTCGGAGTTGCTAGTAATCGCGGATCAGAATGTCGCGGTGAATGCGTTCCCGGGTCTTGTACACACCGCCCGTCACACCATGGGAGTTGATAATACCCGAAGCCTGTGACCTAATTGAGGAGCAGTCGAAGGTAGGATTGATGACTGGGGTGAAGTCGTAACAAGGTAGCCGTATCGGAAGGTGCGGCTGGATCACCTCCTTTCTAAGG

>Francisella.NC.006570
TGAAGAGTTTGATCCTGGCTCAGATTGAACGCTGGTGGCATGCTTAACACATGCAAGTCGAACGGTAACAGGTCTTAGGATGCTGACGAGTGGCGGACGGGTGAGTAACGCGTAGGAATCTGCCCATTTGAGGGGGATACCAGTTGGAAACGACTGTTAATACCGCATAATATCTGTGGATTAAAGGTGGCTTTCGGGCTGTCGCAGATGGATGAGCCTGCGTTGGATTAGCTAGTTGGTGGGGTAAGGGCCCACCAAGGCTACGATCCATAGCTGATTTGAGAGGATGATCAGCCACATTGGGACTGAGACACGGCCCAAACTCCTACGGGAGGCAGCAGTGGGGAATATTGGACAATGGGGGCAACCCTGATCCAGCAATGCCATGTGTGTGAAGAAGGCCCTAGGGTTGTAAAGCACTTTAGTTGGGGAGGAAAGCCTCAAGGTTAATAGCCTTGGGGAGGACGTTACCCAAAGAATAAGCACCGGCTAACTCCGTGCCAGCAGCCGCGGTAATACGGGGGGTGCAAGCGTTAATCGGAATTACTGGGCGTAAAGGGTCTGTAGGTGGTTTGTTAAGTCAGATGTGAAAGCCCAGGGCTCAACCTTGGAACTGCATTTGATACTGGCAAACTAGAGTACGGTAGAGGAATGGGGAATTTCTGGTGTAGCGGTGAAATGCGTAGAGATCAGAAGGAACACCAATGGCGAAGGCAACATTCTGGACCGATACTGACACTGAGGGACGAAAGCGTGGGGATCAAACAGGATTAGATACCCTGGTAGTCCACGCTGTAAACGATGAGTACTAGCTGTTGGAGTCGGTGTAAAGGCTCTAGTGGCGCAGCTAACGCGATAAGTACTCCGCCTGGGGACTACGGCCGCAAGGCTAAAACTCAAAGGAATTGACGGGGACCCGCACAAGCGGTGGAGCATGTGGTTTAATTCGATGCAACGCGAAGAACCTTACCTGGTCTTGACATCCTGCGAACTTTCTAGAGATAGATTGGTGCCTTCGGGAACGCAGTGACAGGTGCTGCACGGCTGTCGTCAGCTCGTGTTGTGAAATGTTGGGTTAAGTCCCGCAACGAGCGCAACCCCTATTGATAGTTACCATCATTAAGTTGGGTACTCTATTGAGACTGCCGCTGACAAGGCGGAGGAAGGTGGGGACGACGTCAAGTCATCATGGCCCTTACGACCAGGGCTACACACGTGCTACAATGGGTATTACAGAGGGCTGCGAAGGTGCGAGCTGGAGCGAAACTCAAAAAGGTACTCTTAGTCCGGATTGCAGTCTGCAACTCGACTGCATGAAGTCGGAATCGCTAGTAATCGCAGGTCAGAATACTGCGGTGAATACGTTCCCGGGTCTTGTACACACCGCCCGTCACACCATGGGAGTGGGTTGCTCCAGAAGTAGATAGCTTAACGAATGGGCGTTTACCACGGAGTGATTCATGACTGGGGTGAAGTCGTAACAAGGTAGCCGTAGGGGAACCTGCGGCTGGATCACCTCCTTA

>Frateuria.NC.017033
AAGTGAAGAGTTTGATCCTGGCTCAGATTGAACGCTGGCGGTATGCTTAACACATGCAAGTCGAACGGCAGCACAGCAGAGCTTGCTCTGTGGGTGGCGAGTGGCGGACGGGTGAGTAATACATCGGGACCTACCCAGACGTGGGGGATAACGTAGGGAAACTTACGCTAATACCGCATACGTCCTACGGGAGAAAGCAGGGGATCTTCGGACCTTGCGCGGTTGGACGGACCGATGTTCGATTAGCTTGTTGGTGAGGTAATGGCTCACCAAGGCGACGATCGATAGCTGGTCTGAGAGGATGATCAGCCACACTGGGACTGAGACACGGCCCAGACTCCTACGGGAGGCAGCAGTGGGGAATATTGGACAATGGGCGCAAGCCTGATCCAGCAATACCGCGTGTGTGAAGAAGGCCTTCGGGTTGTAAAGCACTTTTATCAGGAACGAAACGCTGTCGGTTAATACCCGGCGGAACTGACGGTACCTGAGGAATAAGCACCGGCTAACTTCGTGCCAGCAGCCGCGGTAATACGAAGGGTGCAAGCGTTAATCGGAATTACTGGGCGTAAAGCGTGCGTAGGCGGTTTGTTAAGTCTGTTGTGAAATCCCCGGGCTCAACCTGGGAATGGCAATGGATACTGGCAAGCTAGAGTGTGATAGAGGATGGTGGAATTCCCGGTGTAGCGGTGAAATGCGTAGAGATCGGGAGGAACATCAGTGGCGAAGGCGGCCATCTGGATCAACACTGACGCTGAGGCACGAAAGCGTGGGGAGCAAACAGGATTAGATACCCTGGTAGTCCACGCCCTAAACGATGCGAACTGGATGTTGGTCTCAACTCGGAGATCAGTGTCGAAGCTAACGCGTTAAGTTCGCCGCCTGGGGAGTACGGTCGCAAGACTGAAACTCAAAGGAATTGACGGGGGCCCGCACAAGCGGTGGAGTATGTGGTTTAATTCGATGCAACGCGAAGAACCTTACCTGGCCTTGACATGTCTGGAATCCTGTAGAGATACGGGAGTGCCTTCGGGAATCAGAACACAGGTGCTGCATGGCTGTCGTCAGCTCGTGTCGTGAGATGTTGGGTTAAGTCCCGCAACGAGCGCAACCCTTGTCCTTAGTTGCCAGCACGTAATGGTGGGAACTCTAAGGAGACTGCCGGTGACAAACCGGAGGAAGGTGGGGATGACGTCAAGTCATCATGGCCCTTACGGCCAGGGCTACACACGTACTACAATGGTCGGTACAGAGGGTTGCAATACCGCGAGGTGGAGCCAATCCCAGAAAGCCGATCCCAGTCCGGATCGAAGTCTGCAACTCGACTTCGTGAAGTCGGAATCGCTAGTAATCGCGGATCAGCTATGCCGCGGTGAATACGTTCCCGGGCCTTGTACACACCGCCCGTCACACCATGGGAGTGAGCTGCTCCAGAAGCCGTTAGTCTAACCGCAAGGGGGACGACGACCACGGAGTGGTTCATGACTGGGGTGAAGTCGTAACAAGGTAGCCGTATCGGAAGGTGCGGCTGGATCACCTCCTTTC

>Frondihabitans.FM998017
GGCTCAGGACGAACGCTGGCGGCGTGCTTAACACATGCAAGTCGAACGATGAACTGGAGCTTGCTCCAGGGATTAGTGGCGAACGGGTGAGTAACACGTGAGTAACCTGCCCTTGACTCTGGGATAAGCGTTGGAAACGACGTCTAATACCGGATATGAACTGTGACGGCATCGTCTGCAGTTGGAAAGAATTTTGGTCAAGGATGGACTCGCGGCCTATCAGGTAGTTGGTGAGGTAATGGCTCACCAAGCCGACGACGGGTAGCCGGCCTGAGAGGGTGACCGGCCACACTGGGACTGAGACACGGCCCAGACTCCTACGGGAGGCAGCAGTGGGGAATATTGCACAATGGGCGAAAGCCTGATGCAGCAACGCCGCGTGAGGGACGACGGCCTTCGGGTTGTAAACCTCTTTTAGTAGGGAAGAAGCGAAAGTGACGGTACCTGCAGAAAAAGCACCGGCTAACTACGTGCCAGCAGCCGCGGTAATACGTAGGGTGCAAGCGTTGTCCGGAATTATTGGGCGTAAAGAGCTCGTAGGCGGTTTGTCGCGTCTGCTGTGAAATCTGGGGGCTCAACCCCCAGCCTGCAGTGGGTACGGGCAGACTAGAGTGCGGTAGGGGAGATTGGAATTCCTGGTGTAGCGGTGGAATGCGCAGATATCAGGAGGAACACCGATGGCGAAGGCAGATCTCTGGGCCGTAACTGACGCTGAGGAGCGAAAGCATGGGGAGCGAACAGGATTAGATACCCTGGTAGTCCATGCCGTAAACGTTGGGAACTAGATGTAGGGGCCATTCCACGGTTTCTGTGTCGCAGCTAACGCATTAAGTTCCCCGCCTGGGGAGTACGGCCGCAAGGCTAAAACTCAAAGGAATTGACGGGGGCCCGCACAAGCGGCGGAGCATGCGGATTAATTCGATGCAACGCGAAGAACCTTACCAAGGCTTGACATATACCGGAAACGTCCAGAGATGGTCGCCCCGCAAGGTCGGTATACAGGTGGTGCATGGTTGTCGTCAGCTCGTGTCGTGAGATGTTGGGTTAAGTCCCGCAACGAGCGCAACCCTCGTTCTATGTTGCCAGCACGTTATGGTGGGAACTCATAGGAGACTGCCGGGGTCAACTCGGAGGAAGGTGGGGATGACGTCAAATCATCATGCCCCTTATGTCTTGGGCTTCACGCATGCTACAATGGCCGATACAAAGGGCTGCGATACCGTAAGGTGGAGCGAATCCCAAAAAGTCGGTCTCAGTTCGGATTGAGGTCTGCAACTCGACCTCATGAAGTCGGAGTCGCTAGTAATCGCAGATCAGCAACGCTGCGGTGAATACGTTCCCGGGCCTTGTACACACCGCCCGTCAAGTCATGAAAGTCGGTAACACCCGAAGCCGGTGGTCCCAACCCCTTGTGGGAGGGAGCTGTCGAA

>Fusobacterium.NC_022196
TAAATTAAAGATAGCAAAATGGGCTATAAGAAAAGATTGAACGAAGAGTTTGATCCTGGCTCAGGATGAACGCTGACAGAATGCTTAACACATGCAAGTCAACTTGAATTTGGGTTTTTAACTTAGGTTTGGGTGGCGGACGGGTGAGTAACGCGTAAAGAACTTGCCTCACAGCTAGGGACAACATTTGGAAACGAATGCTAATACCTAATATTATGATAATAGGGCATCCTATAATTATGAAAGCTATAAGCGCTGTGAGAGAGCTTTGCGTCCCATTAGCTAGTTGGAGAGGTAACAGCTCACCAAGGCGATGATGGGTAGCCGGCCTGAGAGGGTGATCGGCCACAAGGGGACTGAGACACGGCCCTTACTCCTACGGGAGGCAGCAGTGGGGAATATTGGACAATGGACCAAGAGTCTGATCCAGCAATTCTGTGTGCATGATGAAGTTTTTCGGAATGTAAAGTGCTTTCAGTTGGGAAGAAAAAAATGACGGTACCAACAGAAGAAGTGACGGCTAAATACGTGCCAGCAGCCGCGGTAATACGTATGTCACGAGCGTTATCCGGATTTATTGGGCGTAAAGCGCGTCTAGGTGGTTATGTAAGTCTGATGTGAAAATGCAGGGCTCAACTCTGTATTGCGTTGGAAACTGTATAACTAGAGTACTGGAGAGGTAAGCGGAACTACAAGTGTAGAGGTGAAATTCGTAGATATTTGTAGGAATGCCGATGGGGAAGCCAGCTTACTGGACAGATACTGACGCTGAAGCGCGAAAGCGTGGGTAGCAAACAGGATTAGATACCCTGGTAGTCCACGCCGTAAACGATGATTACTAGGTGTTGGGGGTCGAACCTCAGCGCCCAAGCAAACGCGATAAGTAATCCGCCTGGGGAGTACGTACGCAAGTATGAAACTCAAAGGAATTGACGGGGACCCGCACAAGCGGTGGAGCATGTGGTTTAATTCGACGCAACGCGAGGAACCTTACCAGCGTTTGACATCTTAGGAGTGAGATAGAGATATTTCAGTGTCCCTTTGGGGAAACCTAAAGACAGGTGGTGCATGGCTGTCGTCAGCTCGTGTCGTGAGATGTTGGGTTAAGTCCCGCAACGAGCGCAACCCCTTTCGTATGTTACCATCATTAAGTTGGGGACTCATGCGATACTGCCTACGATGAGTAGGAGGAAGGTGGGGATGACGTCAAGTCATCATGCCCCTTATACGCTGGGCTACACACGTGCTACAATGGGTAGAACAGAGAGTTGCAAAGCTGTGAAGTGGAGCTAATCTCAGAAAACTATTCTTAGTTCGGATTGTACTCTGCAACTCGAGTACATGAAGTTGGAATCGCTAGTAATCGCGAATCAGCAATGTCGCGGTGAATACGTTCTCGGGTCTTGTACACACCGCCCGTCACACCACGAGAGTTGGTTGCACCTGAAGTAGCAGGCCTAACCGTAAGGAGGGATGCTCCGAGGGTGTGATTAGCGATTGGGGTGAAGTCGTAACAAGGTATCCGTACGGGAACGTGCGGATGGATCACCTCCTTTCTAAGGAGAAA

>Gemella.NZ.CP014233
GGAGAGTTTGATCCTGGCTCAGGACGAACGCTGGCGGCGTGCCTAATACATGCAAGTCGAGCGAAGAATTATTGGTGCTTGCACCGATAATTCTTAGCGGCGAACGGGTGAGTAACACGTAAAGAACCTGCCTTATAGACCGGGATAACTATGGGAAACTGTAGCTAATACCGGATAACAGTATTTTCCGCATGGGAGATATTTAAAAGTCGGTCATGCTGACACTATAAGATGGCTTTGCGGAGCATTAGCTAGTTGGTGGGATAAAAGCCTACCAAGGCGACGATGCATAGCCGACCTGAGAGGGTGAACGGCCACATTGGGACTGAGACACGGCCCAAACTCCTACGGGAGGCAGCAGTAGGGAATCTTCCGCAATGGACGAAAGTCTGACGGAGCAACGCCGCGTGAGTGAAGAAGGATTTCGGTTCGTAAAGCTCTGTTGTTAGGGAAGAAAGGTTGTGTAGTAACTATACACAAAACAGACGGTACCTAACCAGAAAGCCACGGCTAACTACGTGCCAGCAGCCGCGGTAATACGTAGGTGGCAAGCGTTGTCCGGAATTATTGGGCGTAAAGCGCGCGCAGGTGGTTTAGAAAGTCTGATGTGAAAGCTCACGGCTCAACCGTGGAAGGTCATTGGAAACTGATAAACTTGAGTGCAGGAGAGAAAAGTGGAATTCCTAGTGTAGCGGTGAAATGCGTAGAGATTAGGAGGAACACCAGTGGCGAAGGCGGCTTTTTGGCCTGCAACTGACACTGAGGCGCGAAAGCGTGGGGAGCAAACAGGATTAGATACCCTGGTAGTCCACGCCGTAAACGATGAGTGCTAAGTGTTGGTCTCAAAAGAGATCAGTGCTGCAGCAAACGCATTAAGCACTCCGCCTGGGGAGTACGACCGCAAGGTTGAAACTCAAAGGAATTGACGGGGACCCGCACAAGCGGTGGAGCATGTGGTTTAATTCGAAGCAACGCGAAGAACCTTACCAAGTCTTGACATACTGTGAGGGCGTGAGAGATCACGTTGTTTGTCTCTTTGAGACAACACAGATACAGGTGGTGCATGGTTGTCGTCAGCTCGTGTCGTGAGATGTTGGGTTAAGTCCCGCAACGAGCGCAACCCTTATATCTAGTTGCCAGCAGTAAGATGGGGACTCTAGATAGACTGCCAGTGACAAACTGGAGGAAGGTGGGGATGACGTCAAATCATCATGCCCCTTATGACTTGGGCTACACACGTGCTACAATGGATAGGGACAAAGAGAAGCGAGCTTGTAAAAGTAAGCCAATCTCATAAAACTATTCTCAGTTCGGATTGTAGTCTGCAACTCGACTACATGAAGCTGGAATCGCTAGTAATCGCGAATCAGAATGTCGCGGTGAATACGTTCCCGGGTCTTGTACACACCGCCCGTCACACCACGAGAGTTTGTAACACCTGAAGACGGTGACCTAACCGAAAGGGAGGAGCCGGTCACGGTGGGACAGATGATTGGGGTGAAGTCGTAACAAGGTAGCCGTATCGGAAGGTGCGGCTGGATCACCTCCTTTCTA

>Gemmata.AM902601
GGATTAGGCATGCAAGTCGAGGGATCCCAGCAATGGGGTACCGGCGTAAGGGACAGTAAGGCATGGGTATCTACCCGGGGGTTCGGGATAGCCACCAGAGATGGTGGGTAATACCGGATGACGTCGTGAGACCAAAGATTTATCGCCCTCGGAGGAGCCCATGTGATATTAGCTAGTTGGTGAGGTAACGGCTCACCAAGGCAAAGATGTCTAGCGGGTGTGAGAGCACGACCCGCGCCACTCGCACTGAGACACTGGCGAGACACCTACGGGTGGCTGCAGTCGAGGATCTTCGTCAATGGGGGCAACCCTGAACGAGCGATGCCGCGTGCGCGATGAAGGCCTTCGGGTTGTAAAGCGCGAAAGTGGGGAGAAAAGCGAAAGTTTGATCTATCCACAGTAAGCTCGGGCTAAGTTCGTGCCAGCAGCCGCGGTAAGACGAACCGAGCGAACGTTGTTCGGAATCACTGGGCTTAAAGGGCGCGTAGGCGGGCTGTCAAGTTTGGGGTGAAATCCCGCGGCTCAACCGTGGAACTGCCTCAAATACTGACGGTCTCGAGGGAGGTAGGGGCGAGCGGAACTAATGGTGGAGCGGTGAAATGCGTTGATATCATTAGGAACTCCGGTGGCGAAGGCGGCTCGCTGGACCTTTTCTGACGCTGAGGCGCGAAAGCTAGGGGAGCAAACGGGATTAGATACCCCGGTAGTCCTAGCCCTAAACGTTGGGTACTAGATAGTAGACTAGACATGGGTTTACTGTCGAAGCAAAAGTGCTAAGTACCCCGCCTGGGGAGTATGGTCGCAAGGCTGAAACTCAAAGGAATTGACGGGGGCTCACACAAGCGGTGGAGCATGTGGCTTAATTCGAGGCTACGCGAAGAACCTTATCCTGGACTTGACATGTTCGAAAGAGACAGCAGGTAGAACCCGGAAACGGGAACGAACGGTATCCAACCCGGAAGCTGTCACAGGTGCTGCATGGCTGTCGTCAGCTCGTGTCGTGAGATGTCGGGTTAAGTCCCATAACGAGCGAAACCCTTACCCTTAGTTGCTACCGAAAGGGCACTCTAGGGGGACTGCCGGTGTTAAACCGGAGGAAGGTGGGGATGACGTCAAGTCCTCATGGCCTTTATGTCCAGGGCTGCACACGTGCTACAATGGCGTGTACAAAGCGACGCGACCACGCGAGTGGAAGCTAATCGCAAAAAACACGCCCCAGTTCAGATCGAAGGCTGCAACTCGCCTTCGTGAAGCCGGAATCGCTAGTAATCGCGGGTCAGCAACACCGCGGTGAATGTGTTCCTGAGCCTTGTACACACCGCCCGTCAAGCCACGAAAGGGGGGAGAGCCCGAAGTCACCTTTACCGGTGCCGAAGGTTATACCCCTGATTGGGACTAAGTCGTAACAAGGTAACC

>Gluconobacter.CP016328
TGAACCTGAGAGTTTGATCCTGGCTCAGAGCGAACGCTGGCGGCATGCTTAACACATGCAAGTCGCACGGATCTTTCGGGATTAGTGGCGGACGGGTGAGTAACGCGTAGGGATCTATCCACGGGTGGGGGACAACTCCGGGAAACTGGAGCTAATACCGCATGATACCTGAGGGTCAAAGGCGCAAGTCGCCTGTGGAGGAACCTGCGTTCGATTAGCTAGTTGGTGGGGTAAAGGCCTACCAAGGCGATGATCGATAGCTGGTTTGAGAGGATGATCAGCCACACTGGGACTGAGACACGGCCCAGACTCCTACGGGAGGCAGCAGTGGGGAATATTGGACAATGGGCGAAAGCCTGATCCAGCAATGCCGCGTGTGTGAAGAAGGTCTTCGGATTGTAAAGCACTTTCGACGGGGACGATGATGACGGTACCCGTAGAAGAAGCCCCGGCTAACTTCGTGCCAGCAGCCGCGGTAATACGAAGGGGGCTAGCGTTGCTCGGAATGACTGGGCGTAAAGGGCGCGTAGGCGGTTGATGCAGTCAGATGTGAAATCCCCGGGCTTAACCTGGGAACTGCATTTGAGACGCATTGACTAGAGGTCGAGAGAGGGTTGTGGAATTCCCAGTGTAGAGGTGAAATTCGTAGATATTGGGAAGAACACCGGTGGCGAAGGCGGCAACCTGGCTCGATACTGACGCTGAGGCGCGAAAGCGTGGGGAGCAAACAGGATTAGATACCCTGGTAGTCCACGCTGTAAACGATGTGTGCTGGATGTTGGGTAACTTAGTTACTCAGTGTCGAAGCTAACGCGCTAAGCACACCGCCTGGGGAGTACGGCCGCAAGGTTGAAACTCAAAGGAATTGACGGGGGCCCGCACAAGCGGTGGAGCATGTGGTTTAATTCGAAGCAACGCGCAGAACCTTACCAGGGCTTGCATGGGGAGGACGTACTCAGAGATGGGTATTTCTTCGGACCTCCCGCACAGGTGCTGCATGGCTGTCGTCAGCTCGTGTCGTGAGATGTTGGGTTAAGTCCCGCAACGAGCGCAACCCTTGTCTTTAGTTGCCAGCACTTTCAGGTGGGCACTCTAGAGAGACTGCCGGTGACAAGCCGGAGGAAGGTGGGGATGACGTCAAGTCCTCATGGCCCTTATGTCCTGGGCTACACACGTGCTACAATGGCGGTGACAGTGGGAAGCTATGTGGTGACACAGTGCTGATCTCTAAAAGCCGTCTCAGTTCGGATTGTACTCTGCAACTCGAGTACATGAAGGTGGAATCGCTAGTAATCGCGGATCAGCATGCCGCGGTGAATACGTTCCCGGGCCTTGTACACACCGCCCGTCACACCATGGGAGTTGGTTCGACCTTAAGCCGGTGAGCGAACCGCAAGGACGCAGCCGACCACGGACGGGTCAGCGACTGGGGTGAAGTCGTAACAAGGTAGCCGTAGGGGAACCTGCGGCTGGATCACCTCCTTTCAAG

>Granulicatella.LN907750
GTTTGATCCTGGCTCAGGACGAACGCTGGCGGCGTGCCTAATACATGCAAGTCGAACGAGAGCGACCGGTGCTTGCACTGGTCAATCTAGTGGCGAACGGGTGAGTAACACGTGGGTAACCTGCCCATCAGAGGGGGATAACATTCTGAAACGGATGCTAAAACCGCATAGGTCTTCGAACCGCATGGTTTGAAGAGGAAAAGAGGCGCAAGCTTCTGCTGATGGATGGACCCGCGGTGCATTAGCTAGTTGGTGAGGTAACGGCTCACCAAGGCCGTGATGCATAGCCGACCTGAGAGGGTGATCGGCCACATTGGGACTGAGACACGGCCCAAACTCCTACGGGAGGCAGCAGTAGGGAATCTTCCGCAATGGACGCAAGTCTGACGGAGCAACGCCGCGTGAGTGAAGAAGGTTTTCGGATCGTAAAACTCTGTTGTTAGAGAAGAACAAGTGCTAGAGTAACTGTTAGCGCCTTGACGGTATCTAACCAGAAAGCCACGGCTAACTACGTGCCAGCAGCCGCGGTAATACGTAGGTGGCAAGCGTTGTCCGGATTTATTGGGCGTAAAGCGAGCGCAGGCGGTTCCTTAAGTCTGATGTGAAAGCCCCCGGCTCAACCGGGGAGGGTCATTGGAAACTGGGGAACTTGAGTGCAGAAGAGGAGAGTGGAATTCCATGTGTAGCGGTGAAATGCGTAGATATATGGAGGAACACCAGTGGCGAAGGCGACTCTCTGGTCTGTAACTGACGCTGAGGCTCGAGAGCGTGGGTAGCAAACAGGATTAGATACCCTGGTAGTCCACGCCGTAAACGATGAGTGCTAAGTGTTGGAGGGTTTCCGCCCTTCAGTGCTGCAGTTAACGCATTAAGCACTCCGCCTGGGGAGTACGACCGCAAGGTTGAAACTCAAAGGAATTGACGGGGACCCGCACAAGCGGTGGAGCATGTGGTTTAATTCGAAGCAACGCGAAGAACCTTACCAAGTCTTGACATCCTTTGACCACTCTAGAGATAGAGCTTTCCCTTCGGGGACAAAGTGACAGGTGGTGCATGGTTGTCGTCAGCTCGTGTCGTGAGATGTTGGGTTAAGTCCCGCAACGAGCGCAACCCTTATTACTAGTTGCCAGCATTGAGTTGGGCACTCTAGTGAGACTGCCGGTGACAAACCGGAGGAAGGTGGGGATGACGTCAAATCATCATGCCCCTTATGACTTGGGCTACACACGTGCTACAATGGATGGTACAACGAGCAGCGAACTCGCGAGGGTAAGCGAATCTCTTAAAGCCATTCTCAGTTCGGATTGTAGGCTGCAACTCGCCTACATGAAGCCGGAATCGCTAGTAATCGCGGATCAGCACGCCGCGGTGAATACGTTCCCGGGTCTTGTACACACCGCCCGTCACACCACGAGAGTTTGTAACACCCAAAGTCGGTGAGGTAACCTTTTGGAGCCAGCCGCCTAAGGTGGGATAGATGATTGGGGTGAAGTCGTAACAAGGTAGCCG

>Hafnia.CP015379
TTTAATTGAAGAGTTTGATCATGGCTCAGATTGAACGCTGGCGGCAGGCCTAACACATGCAAGTCGAGCGGTAGCACAAGAGAGCTTGCTCTCTGGGTGACGAGCGGCGGACGGGTGAGTAATGTCTGGGAAACTGCCTGATGGAGGGGGATAACTACTGGAAACGGTAGCTAATACCGCATGACGTCTTCGGACCAAAGTGGGGGACCTTCGGGCCTCACGCCATCAGATGTGCCCAGATGGGATTAGCTAGTAGGTGGGGTAATGGCTCACCTAGGCGACGATCTCTAGCTGGTCTGAGAGGATGACCAGCCACACTGGAACTGAGACACGGTCCAGACTCCTACGGGAGGCAGCAGTGGGGAATATTGCACAATGGGCGCAAGCCTGATGCAGCCATGCCGCGTGTATGAAGAAGGCCTTCGGGTTGTAAAGTACTTTCAGCGAGGAGGAAGGCATTGTGGTTAATAACCACAGTGATTGACGTTACTCGCAGAAGAAGCACCGGCTAACTCCGTGCCAGCAGCCGCGGTAATACGGAGGGTGCAAGCGTTAATCGGAATTACTGGGCGTAAAGCGCACGCAGGCGGTTGATTAAGTCAGATGTGAAATCCCCGAGCTTAACTTGGGAACTGCATTTGAAACTGGTCAGCTAGAGTCTTGTAGAGGGGGGTAGAATTCCAGGTGTAGCGGTGAAATGCGTAGAGATCTGGAGGAATACCGGTGGCGAAGGCGGCCCCCTGGACAAAGACTGACGCTCAGGTGCGAAAGCGTGGGGAGCAAACAGGATTAGATACCCTGGTAGTCCACGCTGTAAACGATGTCGACTTGGAGGTTGTGCCCTTGAGGCGTGGCTTCCGGAGCTAACGCGTTAAGTCGACCGCCTGGGGAGTACGGCCGCAAGGTTAAAACTCAAATGAATTGACGGGGGCCCGCACAAGCGGTGGAGCATGTGGTTTAATTCGATGCAACGCGAAGAACCTTACCTACTCTTGACATCCAGAGAATTTGCTAGAGATAGCTTAGTGCCTTCGGGAACTCTGAGACAGGTGCTGCATGGCTGTCGTCAGCTCGTGTTGTGAAATGTTGGGTTAAGTCCCGCAACGAGCGCAACCCTTATCCTTTGTTGCCAGCGCGTAATGGCGGGAACTCAAAGGAGACTGCCGGTGATAAACCGGAGGAAGGTGGGGATGACGTCAAGTCATCATGGCCCTTACGAGTAGGGCTACACACGTGCTACAATGGCATATACAAAGAGAAGCGAACTCGCGAGAGCAAGCGGACCTCATAAAGTATGTCGTAGTCCGGATTGGAGTCTGCAACTCGACTCCATGAAGTCGGAATCGCTAGTAATCGTAGATCAGAATGCTACGGTGAATACGTTCCCGGGCCTTGTACACACCGCCCGTCACACCATGGGAGTGGGTTGCAAAAGAAGTAGGTAGCTTAACCTTCGGGAGGGCGCTTACCACTTTGTGATTCATGACTGGGGTGAAGTCGTAACAAGGTAACCGTAGGGGAACCTGCGGTTGGATCACCTCCTTACCTAAAGA

>Helicobacter.AE017125
AGAGTTTGATCCTGGCTCAGAGTGAACGCTGGCGGCGTGCCTAATACATGCAAGTCGAACGATGAATCTTCTAGCTTGCTAGAAGTGGATTAGTGGCGCACGGGTGAGTAATGCATAGGTTATGTGCCCTTTAGTCTGGGATAGCCACTGGAAACGGTGATTAATACTGGATACTCCCTACGGGGGAAAGTTTTTCGCTAAAGGATCAGCCTATGTCCTATCAGCTTGTTGGTGAGGTAATGGCTCACCAAGGCTATGACGGGTATCCGGCCTGAGAGGGTGATCGGACACACTGGAACTGAGACACGGTCCAGACTCCTACGGGAGGCAGCAGTAGGGAATATTGCTCAATGGGGGAAACCCTGAAGCAGCAACGCCGCGTGGAGGATGAAGGTTTTAGGATTGTAAACTCCTTTTGTTAGAGAAGATTATGACGGTATCTAACGAATAAGCACCGGCTAACTCCGTGCCAGCAGCCGCGGTAATACGGAGGGTGCAAGCGTTACTCGGAATCACTGGGCGTAAAGAGTGCGTAGGCGGGGTAATAAGTCAGATGTGAAATCCTGTAGCTTAACTACAGAACTGCATTTGAAACTGTTACTCTGGAGTGTGGGAGAGGTAGGTGGAATTCTTGGTGTAGGGGTAAAATCCGTAGAGATCAAGAGGAATACTCATTGCGAAGGCGACCTGCTGGAACATTACTGACGCTGATGCACGAAAGCGTGGGGAGCAAACAGGATTAGATACCCTGGTAGTCCACGCCCTAAACGATGGATGCTAGTTGTTGCCTTGCTTGTCAGGGCAGTAATGCAGCTAACGCATTAAGCATCCCGCCTGGGGAGTACGGTCGCAAGATTAAAACTCAAAGGAATAGACGGGGACCCGCACAAGCGGTGGAGCATGTGGTTTAATTCGAAGATACGCGAAGAACCTTACCTAGGCTTGACATTGATAGAATCTACTAGAGATAGTGGAGTGCCCTTCGGGGAGCTTGAAAACAGGTGCTGCACGGCTGTCGTCAGCTCGTGTCGTGAGATGTTGGGTTAAGTCCCGCAACGAGCGCAACCCTCGTCCTTAGTTGCTAGCAGTTCGGCTGAGCACTCTAAGGAGACTGCCTTCGTAAGGAGGAGGAAGGTGAGGACGACGTCAAGTCATCATGGCCCTTACGCCTAGGGCTACACACGTGCTACAATGGGGCGCACAAAGAGGAGCAATATCGCGAGGTGGAGCAAATCTCAAAAACGTCTCTCAGTTCGGATTGTAGTCTGCAACTCGACTACATGAAGCTGGAATCGCTAGTAATCGTGAATCAGCCATGTCACGGTGAATACGTTCCCGGGTCTTGTACTCACCGCCCGTCACACCATGGGAGTTGTATTCGCCTTAAGTCGGGATACTAAATTGGTTACCGCCCACGGCGGATGCAGCGACTGGGGTGAAGTCGTAACAAGGTAACC

>Intestinimonas.LN866996
AGAGTTTTATCCTGGCTCAGGATGAACGCTGGCGGCGTGCTTAACACATGCAAGTCGAACGGAGTGCCTTAGAAAGAGGATTCGTCCAATTGATAAGGTTACTTAGTGGCGGACGGGTGAGTAACGCGTGAGGAACCTGCCTCGGAGTGGGGAATAACAGACCGAAAGGCCTGCTAATACCGCATGATGCAGTTGGACCGCATGGTCCTGACTGCCAAAGATTTATCGCTCTGAGATGGCCTCGCGTCTGATTAGCTTGTTGGCGGGGTAATGGCCCACCAAGGCGACGATCAGTAGCCGGACTGAGAGGTTGGCCGGCCACATTGGGACTGAGACACGGCCCAGACTCCTACGGGAGGCAGCAGTGGGGAATATTGGGCAATGGGCGCAAGCCTGACCCAGCAACGCCGCGTGAAGGAAGAAGGCTTTCGGGTTGTAAACTTCTTTTCTCAGGGACGAACAAATGACGGTACCTGAGGAATAAGCCACGGCTAACTACGTGCCAGCAGCCGCGGTAATACGTAGGTGGCAAGCGTTATCCGGATTTACTGGGTGTAAAGGGCGTGTAGGCGGGAAGGCAAGTCAGATGTGAAAACTATGGGCTCAACCCATAGCCTGCATTTGAAACTGTTTTTCTTGAGTGCTGGAGAGGCAATCGGAATTCCGTGTGTAGCGGTGAAATGCGTAGATATACGGAGGAACACCAGTGGCGAAGGCGGATTGCTGGACAGTAACTGACGCTGAGGCGCGAAAGCGTGGGGAGCAAACAGGATTAGATACCCTGGTAGTCCACGCTGTAAACGATGGATACTAGGTGTGGGGGGTCTGACCCCCTCCGTGCCGCAGTTAACACAATAAGTATCCCACCTGGGGAGTACGATCGCAAGGTTGAAACTCAAAGGAATTGACGGGGGCCCGCACAAGCGGTGGAGTATGTGGTTTAATTCGAAGCAACGCGAAGAACCTTACCAGGGCTTGACATCCTACTAACGAAGCAGAGATGCATTAGGTGCCCTTCGGGGAAAGTAGAGACAGGTGGTGCATGGTTGTCGTCAGCTCGTGTCGTGAGATGTTGGGTTAAGTCCCGCAACGAGCGCAACCCTTATTGTTAGTTGCTACGCAAGAGCACTCTAGCGAGACTGCCGTTGACAAAACGGAGGAAGGCGGGGACGACGTCAAATCATCATGCCCCTTATGTCCTGGGCTACACACGTACTACAATGGTGGTAAACAGAGGGAAGCAAGACCGCGAGGTGGAGCAAATCCCTAAAAGCCATCCCAGTTCGGATTGCAGGCTGAAACCCGCCTGTATGAAGTTGGAATCGCTAGTAATCGCGGATCAGCATGCCGCGGTGAATACGTTCCCGGGCCTTGTACACACCGCCCGTCACACCATGAGAGTCGGGAACACCCGAAGTCCGTAGTCTAACCGCAAGGGGGACGCGGCCGAAGGTGGGTTCGATAATTGGGGTGAAGTCGTAACAAGGAGCCGTAGGGT

>Janibacter.FR749912
GTTGATCCTGGCTCAGGACGAACGCTGGCGGCGTGCTTAACACATGCAAGTCGAACGGTGATGCTCCAGCTTGCTGGAGTGGATCAGTGGCGAACGGGTGAGTAACACGTGAGCAACCTGCCCCAGACTCTGGAATAAGCGCTGGAAACGGCGTCTAATACTGGATACGAAACTGGCCCGCATGGGCATGGTTTGGAAAGTTTTTCGGTTTGGGATGGGCTCGCGGCCTATCAGCTTGTTGGTGAGGTAATGGCTCACCAAGGCGACGACGGGTAGCCGGCCTGAGAGGGCGACCGGCCACACTGGGACTGAGACACGGCCCAGACTCCTACGGGAGGCAGCAGTGGGGAATATTGCACAATGGGCGAAAGCCTGATGCAGCGACGCCGCGTGAGGGATGACGGCCTTCGGGTTGTAAACCTCTTTCAGCAGGGAAGAAGCGAAAGTGACGGTACCTGCAGAAGAAGCACCGGCTAACTACGTGCCAGCAGCCGCGGTAATACGTAGGGTGCGAGCGTTGTCCGGAATTATTGGGCGTAAAGAGCTTGTAGGCGGTTTGTCGCGTCTGCTGTGAAAATCCGGGGCTCAACCCCGGACTTGCAGTGGGTACGGGCAGACTAGAGTGTGGTAGGGGAGACTGGAATTCCTGGTGTAGCGGTGAAATGCGCAGATATCAGGAGGAACACCGATGGCGAAGGCAGGTCTCTGGGCCACTACTGACGCTGAGAAGCGAAAGCATGGGGAGCGAACAGGATTAGATACCCTGGTAGTCCATGCCGTAAACGTTGGGCGCTAGGTGTGGGACTCATTCCACGAGTTCCGTGCCGCAGCTAACGCATTAAGCGCCCCGCCTGGGGAGTACGGCCGCAAGGCTAAAACTCAAAGGAATTGACGGGGGCCCGCACAAGCGGCGGAGCATGCGGATTAATTCGATGCAACGCGAAGAACCTTACCAAGGCTTGACATATATCGGAAACATCCAGAGATGGGTGCCCCTTTTAGGTCGGTATACAGGTGGTGCATGGTTGTCGTCAGCTCGTGTCGTGAGATGTTGGGTTAAGTCCCGCAACGAGCGCAACCCTCGTTCTATGTTGCCAGCACGTTATGGTGGGGACTCATGGAAGACTGCCGGGGTCAACTCGGAGGAAGGTGGGGATGACGTCAAATCATCATGCCCCTTATGTCTTGGGCTTCACGCATGCTACAATGGCCGGTACAAAGGGCTGCGAAACCGTAAGGTGGAGCGAATCCCAAAAAACCGGTCTCAGTTCGGATTGGGGTCTGCAACTCGACCCCATGAAGTCGGAGTCGCTAGTAATCGCAGATCAGCAACGCTGCGGTGAATACGTTCCCGGGCCTTGTACACACCGCCCGTCAAGTCACGAAAGTCGGTAACACCCGAAGCCGGTGGCCCAACCCTTGTGGAGGGAGCCGTCGAAGGTGGGACTGGCGATTGGGACTAAGTCGTAACAAGGTAGCCGTACCGGAAGGTGCGGCTGGATCACCTCCTTAA

>Jatrophihabitans.KY176939
CAGGACGAACGCTGGCGGCGTGCTTAACACATGCAAGTCGAGCGAGGCCTCTCCTTCGGGAGAGTGTCCTAGCGGCGAACGGGTGAGTAACACGTGGGCAACCTGCCCCTAGCACTGGGATAACCCCGGGAAACCGGGGCTAATACCGGATACGACTTCAGAGGGCATCCTCCGAAGTGGAAAAGGTTCACTGGCTAGGGATGGGCCCGCGGCCTATCAGCTTGTTGGTGGGGTAATGGCCCACCAAGGCGACGACGGGTAGCCGGCCTGAGAGGGCGACCGGCCACACTGGGACTGAGACACGGCCCAGACTCCTACGGGAGGCAGCAGTGGGGAATATTGCACAATGGGCGAAAGCCTGATGCAGCGACGCCGCGTGAGGGATGACTGCCTTCGGGTTGTAAACCTCTTTCAGCAGGGACGAAGCGAAAGTGACGGTACCTGCAGAAGAAGCACCGGCCAACTACGTGCCAGCAGCCGCGGTAATACGTAGGGTGCAAGCGTTGTCCGGAATTATTGGGCGTAAAGAGCTCGTAGGCGGCTCGTCGCGTCGGCTGTGAAAACCTGGGGCTCAACCCCGGGCCTGCAGCCGATACGGGCGAGCTAGAATTCGGTAGGGGAGACTGGAATTCCTGGTGTAGCGGTGAAATGCGCAGATATCAGGAGGAACACCGGTGGCGAAGGCGGGTCTCTGGGCCGATATTGACGCTGAGGAGCGAAAGCGTGGGGAGCGAACAGGATTAGATACCCTGGTAGTCCACGCCGTAAACGTTGGGAACTAGGTGTGGGCCACATTCCACGTGGTCTGTGCCGCAGCTAACGCATTAAGTTCCCCGCCTGGGGAGTACGGCCGCAAGGCTAAAACTCAAAGGAATTGACGGGGGCCCGCACAAGCGGCGGAGCATGTGGCTTAATTCGATGCAACGCGAAGAACCTTACCTGGGCTTGACATGCAGGGAAATCTCGTAGAGATACGGGGTCCGCAAGGGCCTTGCACAGGTGGTGCATGGCTGTCGTCAGCTCGTGTCGTGAGATGTTGGGTTAAGTCCCGCAACGAGCGCAACCCTCGTCCTATGTTGCCAGCGAGTAATGTCGGGGACTCATAGGAGACTGCCGGGGTCAACTCGGAGGAAGGTGGGGATGACGTCAAGTCATCATGCCCCTTATGTCCAGGGCTGCACACATGCTACAATGGCCGGTACAAAGGGCTGCGATACCGCAAGGTGGAGCGAATCCCATAAAGCCGGTCTCAGTTCGGATTGGGGTCTGCAACTCGACCCCATGAAGTCGGAGTCGCTAGTAATCGCAGATCAGCAACGCTGCGGTGAATACGTTCCCGGGCCTTGTACACACCGCCCGTCACGTCACGAAAGTCGGTAACACCCGAAGCCGGTGGCCCAACCCTTGTGGAGGGAGCCGTCGAAGGTGGGATTGGCGATTGGGACGAAGTCGTAACAAGGTAGCCGTACCGGAAGGTGCGGCTGGATCCCTTCCTTTCTAAA

>Jeotgalicoccus.HG931342
AGAGTTTGATCCTGGCTCAGGATGAACGCTGGCGGCGTGCCTAATACATGCAAGTCGAGCGCGAGATTGAGGAGCTTGCTCCTCATGATCGAGCGGCGGACGGGTGAGTAACACGTAGGCAACCTACCCTTGAGATTGGGATAACTACCGGAAACGGTAGCTAATACCGGATACGACATAGTCACATAAGTGACTGTGTTAAAAGGCGGATTTATCTGCCGCTCATGGATGGGCCTGCGGTGCATTAGCTAGTTGGTGAGATAGAAGCTCACCAAGGCGACGATGCATAGCCGACCTGAGAGGGTGATCGGCCACACTGGGACTGAGACACGGCCCAGACTCCTACGGGAGGCAGCAGTAGGGAATCTTCCGCAATGGACGAAAGTCTGACGGAGCAACGCCGCGTGAGTGATGAAGGGTTTCGGCTCGTAAAACTCTGTTGTTAAGGAAGAATACTTGAGGTAGTAACTGGCCTTGAGATGACGGTACTTAACCAGAAAGCCACGGCTAACTACGTGCCAGCAGCCGCGGTAATACGTAGGTGGCAAGCGTTATCCGGAATTATTGGGCGTAAAGCGCGCGTAGGCGGTAAAATAAGTCTGATGTGAAAGCCCCCGGCTCAACCGGGGAGGGTCATTGGAAACTGTTTTACTTGAGTACAGAAGAGGAGAGTGGAATTCCATGTGTAGCGGTGAAATGCGCAGAGATATGGAGGAACACCAGTGGCGAAGGCGGCTCTCTGGTCTGTAACTGACGCTGAGGTGCGAAAGCGTGGGGATCAAACAGGATTAGATACCCTGGTAGTCCACGCCGTAAACGATGAGTGCTAAGTGTTGGGGGGTTTCCGCCCCTCAGTGCTGCAGCTAACGCATTAAGCACTCCGCCTGGGGAGTACGGCCGCAAGGCTGAAACTCAAAGGAATTGACGGGGACCCGCACAAGCGGTGGAGCATGTGGTTTAATTCGAAGCAACGCGAAGAACCTTACCAAATCTTGACATCCTCTGACAACTGTAGAGATACAGCTTCCCTTCGGGGCAGAGTGACAGGTGGTGCATGGTTGTCGTCAGCTCGTGTCGTGAGATGTTGGGTTAAGTCCCGCAACGAGCGCAACCCTTAAGTTTAGTTGCCATCATTAAGTTGGGCACTCTAGACTGACTGCCGGTGACAAACCGGAGGAAGGTGGGGACGACGTCAAATCATCATGCCCCTTATGATTTGGGCTACACACGTGCTACAATGGACAGGTTACAAAGGGCAGCAACGCCGCGAGGCCAAGCGAATCCCATAAAACTGTTCTCAGTTCGGATTGGAGTCTGCAACTCGACTCCATGAAGCTGGAATCGCTAGTAATCGTAGATCAGCATGCTACGGTGAATACGTTCCCGGGTCTTGTACACACCGCCCGTCACACCACGGAAGTCGATAACACCTGAAGCCGGTGGGCCAACCTTTTGGAGGCAGCCGTCGAAGGTGGGATTGATGACTGGGGTGAAGTCGTAAC

>Kineococcus.AB522099
GACGAACGCTGGCGGCGTGCTTAACACATGCAAGTCGAACGGTGAAGCCCTTCGGGGTGGATCAGTGGCGAACGGGTGAGTAACACGTGAGCAACCTGCCCCTGGCTCTGGGATAACCACCGGAAACGGTGGCTAATACTGGATGTGACGCCTGCACGCATGTGCTGGGTGTGGAAAGATTTTTCGGCTGGGGATGGGCTCGCGGCCTATCAGCTTGTTGGTGGGGTGATGGCCTACCAAGGCGACGACGGGTAGCCGGCCTGAGAGGGCGACCGGCCACACTGGGACTGAGACACGGCCCAGACTCCTACGGGAGGCAGCAGTGGGGAATATTGCACAATGGGCGCAAGCCTGATGCAGCGACGCCGCGTGAGGGATGACGGCCTTCGGGTTGTAAACCTCTTTCAGCAGGGAAGAAGCTTCGGTGACGGTACCTGCAGAAGAAGCACCGGCTAACTACGTGCCAGCAGCCGCGGTAATACGTAGGGTGCAAGCGTTGTCCGGAATTATTGGGCGTAAAGAGCTCGTAGGCGGTGTGTCGCGTCTGCTGTGAAAACTCAGGGCTTAACTCTGAGCTTGCAGTGGGTACGGGCATACTTGAGTGCTGTAGGGGAGACTGGAATTCCTGGTGTAGCGGTGAAATGCGCAGATATCAGGAGGAACACCGGTGGCGAAGGCGGGTCTCTGGGCAGTTACTGACGCTGAGGAGCGAAAGCATGGGGAGCGAACAGGATTAGATACCCTGGTAGTCCATGCCGTAAACGTTGGGCGCTAGGTGTGGGGTCCATTCCACGGATTCCGTGCCGCAGCTAACGCATTAAGCGCCCCGCCTGGGGAGTACGGCCGCAAGGCTAAAACTCAAAGGAATTGACGGGGGCCCGCACAAGCGGCGGAGCATGCGGATTAATTCGATGCAACGCGAAGAACCTTACCAAGGCTTGACATGCGCAGTGGAATCCCAGAGATGGGGTGTCATTTAGTTGGTTGCGTACAGGTGGTGCATGGTTGTCGTCAGCTCGTGTCGTGAGATGTTGGGTTAAGTCCCGCAACGAGCGCAACCCTCGTTCCATGTTGCCAGCACTTCGGGTGGGGACTCATGGGAGACTGCCGGGGTCAACTCGGAGGAAGGTGGGGATGACGTCAAATCATCATGCCCCTTATGTCTTGGGCTTCACGCATGCTACAATGGCCGGTACAGAGGGCTGCGATACCGTGAGGTGGAGCGAATCCCTTAAAGCTGGTCTCAGTTCGGATCGGGGTCTGCAACTCGACCCCGTGAAGTCGGAGTCGCTAGTAATCGCAGATCAGCAACGCTGCGGTGAATACGTTCCCGGGCCTTGTACACACCGCCCGTCACGTCATGAAAGTCGGTAACACCCGAAGCCGGTGGCCTAACCCTTGTGGGGGGAGCCGTCGAAGGTGGGACTGGCGATTGGGACGAAGTCGTAACAAGGTAGCCGTACCGGAAGGTGC

>Knoellia.AJ294413
GCTCAGGACGAACGCTGGCGGCGTGCTTAACACATGCAAGTCGAACGGTGATCCTCGGAGCTTGCTTCGGGGTGAGCAGTGGCGAACGGGTGAGTAACACGTGAGTAACCTGCCCCTGACTCTGGAATAAGCGCTGGAAACGGCGTCTAATACCGGATATGACACGCTTCCGCATGGGGTGCGTGTGGAAAGTTTTTTCGGTTGGGGATGGACTCGCGGCCTATCAGCTTGTTGGTGAGGTAATGGCTCACCAAGGCGATGACGGGTAGCCGGCCTGAGAGGGCGATCGGCCACACTGGGACTGAGACACGGCCCAGACTCCTACGGGAGGCAGCAGTGGGGAATATTGCACAATGGGCGAAAGCCTGATGCAGCGACGCCGCGTGAGGGATGACGGCCTTCGGGTTGTAAACCTCTTTCAGCAGGGAAGAAGCGCAAGTGACGGTACCTGCAGAAGAAGCACCGGCTAACTACGTGCCAGCAGCCGCGGTAATACGTAGGGTGCGAGCGTTGTCCGGAATTATTGGGCGTAAAGAGCTTGTAGGCGGTTTGTCGCGTCTGCTGTGAAAATCCGGGGCTCAACCCCGGACTTGCAGTGGGTACGGGCAGACTAGAGTGTGGTAGGGGAGACTGGAATTCCTGGTGTAGCGGTGAAATGCGCAGATATCAGGAGGAACACCGATGGCGAAGGCAGGTCTCTGGGCCACTACTGACGCTGAGAAGCGAAAGCATGGGGAGCGAACAGGATTAGATACCCTGGTAGTCCATGCCGTAAACGTTGGGAACTAGGTGTGGGTCTCATTCCACGAGATCCGTGCCGCAGCTAACGCATTAAGTTCCCCGCCTGGGGAGTACGGCCGCAAGGCTAAAACTCAAAGGAATTGACGGGGGCCCGCACAAGCGGCGGAGCATGTGGATTAATTCGATGCAACGCGAAGAACCTTACCAAGGCTTGACATATACCGGAAACATTCAGAGATGGGTGCCCCGCAAGGTCGGTATACAGGTGGTGCATGGTTGTCGTCAGCTCGTGTCGTGAGATGTTGGGTTAAGTCCCGCAACGAGCGCAACCCTCGTTCTATGTTGCCAGCACGTGATGGTGGGGACTCATAGGAGACTGCCGGGGTCAACTCGGAGGAAGGTGGGGATGAGGTCAAATCATCATGCCCCTTATGTCTTGGGCTTCACACATGCTACAATGGCCGGTACAAAGGGCTGCGAAACCGTGAGGTGGAGCGAATCCCAAAAAACCGGTCTCAGTTCGGATTGGGGTCTGCAACTCGACCCCATGAAGTTGGAGTCGCTAGTAATCACAGATCAGCAACGCTGCGGTGAATACGTTCCCGGGCCTTGTACACACCGCCCGTCAAGTCACGAAAGTCGGTAACACCCGAAGCCGGTGGCCCAACCCTTGTGGAGGGAGCCGTCGAAGGTGGGACTGGCGATTGGGACTAAGTCGTAACAAGGTAGCCGTACCGG

>Kocuria.NZ.CP013254
TTTGACGGAGAGTTTGATCCTGGCTCAGGACGAACGCTGGCGGCGTGCTTAACACATGCAAGTCGAACGCTGAAGCTCCAGCTTGCTGGGGTGGATGAGTGGCGAACGGGTGAGTAATACGTGAGTAACCTGCCCTTGACTCTGGGATAAGCCTGGGAAACCGGGTCTAATACTGGATACGACGTCCTACCGCATGGTGGGGGGTGGAAAGGGTTTTACTGGTTTTGGATGGGCTCACGGCCTATCAGCTTGTTGGTGGGGTAATGGCCTACCAAGGCGACGACGGGTAGCCGGCCTGAGAGGGTGACCGGCCACACTGGGACTGAGACACGGCCCAGACTCCTACGGGAGGCAGCAGTGGGGAATATTGCACAATGGGCGCAAGCCTGATGCAGCGACGCCGCGTGAGGGATGACGGCCTTCGGGTTGTAAACCTCTTTCAGCAGGGAAGAAGCCACAAGTGACGGTACCTGCAGAAGAAGCGCCGGCTAACTACGTGCCAGCAGCCGCGGTAATACGTAGGGCGCAAGCGTTGTCCGGAATTATTGGGCGTAAAGAGCTCGTAGGCGGTTTGTCGCGTCTGCTGTGAAAGCCCGGGGCTCAACCCCGGGTCTGCAGTGGGTACGGGCAGACTAGAGTGCAGTAGGGGAGACTGGAATTCCTGGTGTAGCGGTGAAATGCGCAGATATCAGGAGGAACACCGATGGCGAAGGCAGGTCTCTGGGCTGTTACTGACGCTGAGGAGCGAAAGCATGGGGAGCGAACAGGATTAGATACCCTGGTAGTCCATGCCGTAAACGTTGGGCACTAGGTGTGGGGGACATTCCACGTTCTCCGCGCCGTAGCTAACGCATTAAGTGCCCCGCCTGGGGAGTACGGCCGCAAGGCTAAAACTCAAAGGAATTGACGGGGGCCCGCACAAGCGGCGGAGCATGCGGATTAATTCGATGCAACGCGAAGAACCTTACCAAGGCTTGACATCCACCGGACCGCACTGGAGACAGTGCTTCCCTTCGGGGCTGGTGGACAGGTGGTGCATGGTTGTCGTCAGCTCGTGTCGTGAGATGTTGGGTTAAGTCCCGCAACGAGCGCAACCCTCGTTCTATGTTGCCAGCACGTGATGGTGGGGACTCATAGGAGACTGCCGGGGTCAACTCGGAGGAAGGTGGGGATGACGTCAAATCATCATGCCCCTTATGTCTTGGGCTTCACGCATGCTACAATGGCCGGTACAAAGGGTTGCGATACTGTGAGGTGGAGCTAATCCCAAAAAGCCGGTCTCAGTTCGGATTGAGGTCTGCAACTCGACCTCATGAAGTCGGAGTCGCTAGTAATCGCAGATCAGCAACGCTGCGGTGAATACGTTCCCGGGCCTTGTACACACCGCCCGTCAAGTCACGAAAGTTGGTAACACCCGAAGCCGGTGGCCTAACCCCTTGTGGGAGGGAGCCGTCGAAGGTGGGACCGGCGATTGGGACTAAGTCGTAACAAGGTAGCCGTACCGGAAGGTGCGGCTGGATCACCTCCTTTCTAAGGAG

>Lactococcus.NC.002662
TTTATTTGAGAGTTTGATCCTGGCTCAGGACGAACGCTGGCGGCGTGCCTAATACATGCAAGTTGAGCGCTGAAGGTTGGTACTTGTACCGACTGGATGAGCAGCGAACGGGTGAGTAACGCGTGGGGAATCTGCCTTTGAGCGGGGGACAACATTTGGAAACGAATGCTAATACCGCATAAAAACTTTAAACACAAGTTTTAAGTTTGAAAGATGCAATTGCATCACTCAAAGATGATCCCGCGTTGTATTAGCTAGTTGGTGAGGTAAAGGCTCACCAAGGCGATGATACATAGCCGACCTGAGAGGGTGATCGGCCACATTGGGACTGAGACACGGCCCAAACTCCTACGGGAGGCAGCAGTAGGGAATCTTCGGCAATGGACGAAAGTCTGACCGAGCAACGCCGCGTGAGTGAAGAAGGTTTTCGGATCGTAAAACTCTGTTGGTAGAGAAGAACGTTGGTGAGAGTGGAAAGCTCATCAAGTGACGGTAACTACCCAGAAAGGGACGGCTAACTACGTGCCAGCAGCCGCGGTAATACGTAGGTCCCGAGCGTTGTCCGGATTTATTGGGCGTAAAGCGAGCGCAGGTGGTTTATTAAGTCTGGTGTAAAAGGCAGTGGCTCAACCATTGTATGCATTGGAAACTGGTAGACTTGAGTGCAGGAGAGGAGAGTGGAATTCCATGTGTAGCGGTGAAATGCGTAGATATATGGAGGAACACCGGTGGCGAAAGCGGCTCTCTGGCCTGTAACTGACACTGAGGCTCGAAAGCGTGGGGAGCAAACAGGATTAGATACCCTGGTAGTCCACGCCGTAAACGATGAGTGCTAGATGTAGGGAGCTATAAGTTCTCTGTATCGCAGCTAACGCAATAAGCACTCCGCCTGGGGAGTACGACCGCAAGGTTGAAACTCAAAGGAATTGACGGGGGCCCGCACAAGCGGTGGAGCATGTGGTTTAATTCGAAGCAACGCGAAGAACCTTACCAGGTCTTGACATACTCGTGCTATTCCTAGAGATAGGAAGTTCCTTCGGGACACGGGATACAGGTGGTGCATGGTTGTCGTCAGCTCGTGTCGTGAGATGTTGGGTTAAGTCCCGCAACGAGCGCAACCCCTATTGTTAGTTGCCATCATTAAGTTGGGCACTCTAACGAGACTGCCGGTGATAAACCGGAGGAAGGTGGGGATGACGTCAAATCATCATGCCCCTTATGACCTGGGCTACACACGTGCTACAATGGATGGTACAACGAGTCGCGAGACAGTGATGTTTAGCTAATCTCTTAAAACCATTCTCAGTTCGGATTGTAGGCTGCAACTCGCCTACATGAAGTCGGAATCGCTAGTAATCGCGGATCAGCACGCCGCGGTGAATACGTTCCCGGGCCTTGTACACACCGCCCGTCACACCACGGGAGTTGGGAGTACCCGAAGTAGGTTGCCTAACCGCAAGGAGGGCGCTTCCTAAGGTAAGACCGATGACTGGGGTGAAGTCGTAACAAGGTAGCCGTATCGGAAGGTGCGGCTGGATCACCTCCTTT

>Leptospira.NC.004342
ACACGGAGAGTTTGATCCTGGCTCAGAACTAACGCTGGCGGCGCGTCTTAAACATGCAAGTCAAGCGGAGTAGCAATACTCAGCGGCGAACGGGTGAGTAACACGTGGGTAATCTTCCTCTGAGTCTGGGATAACTTTCCGAAAGGGAAGCTAATACTGGATGGTCCCGAGAGATCATAAGATTTTTCGGGTAAAGATTTATTGCTCGGAGATGAGCCCGCGTCCGATTAGCTAGTTGGTGAGGTAAAGGCTCACCAAGGCGACGATCGGTAGCCGGCCTGAGAGGGTGTTCGGCCACAATGGAACTGAGACACGGTCCATACTCCTACGGGAGGCAGCAGTTAAGAATCTTGCTCAATGGGGGGAACCCTGAAGCAGCGACGCCGCGTGAACGATGAAGGTCTTCGGATTGTAAAGTTCAGTAAGCAGGGAAAAATAAGCAGCAATGTGATGATGGTACCTGCCTAAAGCACCGGCTAACTACGTGCCAGCAGCCGCGGTAATACGTATGGTGCAAGCGTTGTTCGGAATCATTGGGCGTAAAGGGTGCGTAGGCGGACATGTAAGTCAGGTGTGAAAACTGCGGGCTCAACTCGCAGCCTGCACTTGAAACTATGTGTCTGGAGTTTGGGAGAGGCAAGTGGAATTCCAGGTGTAGCGGTGAAATGCGTAGATATCTGGAGGAACACCAGTGGCGAAGGCGACTTGCTGGCCTAAAACTGACGCTGAGGCACGAAAGCGTGGGTAGTGAACGGGATTAGATACCCCGGTAATCCACGCCCTAAACGTTGTCTACCAGTTGTTGGGGGTTTTAACCCTCAGTAACGAACCTAACGGATTAAGTAGACCGCCTGGGGACTATGCTCGCAAGAGTGAAACTCAAAGGAATTGACGGGGGTCCGCACAAGCGGTGGAGCATGTGGTTTAATTCGATGATACGCGAAAAACCTCACCTAGGCTTGACATGGAGTGGAATCATGTAGAGATACATGAGCCTTCGGGCCGCTTCACAGGTGCTGCATGGTTGTCGTCAGCTCGTGTCGTGAGATGTTGGGTTAAGTCCCGCAACGAGCGCAACCCTCACCTTATGTTGCCATCATTCAGTTGGGCACTCGTAAGGAACTGCCGGTGACAAACCGGAGGAAGGCGGGGATGACGTCAAATCCTCATGGCCTTTATGTCTAGGGCAACACACGTGCTACAATGGCCGGTACAAAGGGTAGCCAACTCGCGAGGGGGAGCTAATCTCAAAAATCCGGTCCCAGTTCGGATTGGAGTCTGCAACTCGACTCCATGAAGTCGGAATCGCTAGTAATCGCGGATCAGCATGCCGCGGTGAATACGTTCCCGGACCTTGTACACACCGCCCGTCACACCACCTGAGTGGGGAGCACCCGAAGTGGTCTTTGCCAACCGCAAGGAAGCAGACTACTAAGGTGAAACTCGTGAAGGGGGTGAAGTCGTAACAAGGTAGCCGTATCGGAAGGTGCGGCTGGATCACCTCCTTT

>Leptotrichia.NC.013192
TATGAAAATATATTGAATGAAGAGTTTGATCCTGGCTCAGGATGAACGCTGACAGAATGCTTAACACATGCAAGTCTTTGGCAAATCTGTGCTTGCACAGCCTAGCCAAGGCGGACGGGTGAGTAACGCGTAAAGAACTTGCCCTGCAGACAGGGATAACAGACGGAAACGACTGATAATACCTGATATAATTGCCAGCACGCATGTGCCCGGCAATGAAAAGTGATGCTGCAGGAGAGCTTTGCGTCCTATTAGCTTGTTGGTGAGGTAATGGCTCACCAAGGCGATGATAGGTAGCCGGCCTGAGAGGGTGAACGGCCACAAGGGGACTGAGATACGGCCCTTACTCCTACGGGAGGCAGCAGTGGGGAATATTGGACAATGGGGGCAACCCTGATCCAGCAATTCTGTGTGCACGAAGAAGGTTTTCGGATTGTAAAGTGCTTTCAGCAGGGAAGAAGAAAGTGACGGTACCTGCAGAAGAAGCGACGGCTAAATACGTGCCAGCAGCCGCGGTAATACGTATGTCGCAAGCGTTATCCGGAATTATTGGGCATAAAGGGCATCTAGGCGGCCAGACAAGTCTGGGGTGAAAACTTGCGGCTCAACCGCAAGCCTGCCCTGGAAACTGTTTGGCTAGAGTGCTGGAGAGGTGGACGGAACTGCACGAGTAGAGGTGAAATTCGTAGATATGTGCAGGAATGCCGATGATGAAGATAGTTCACTGGACGGTAACTGACGCTGAAGTGCGAAAGCTGGGGGAGCGAACAGGATTAGATACCCTGGTAGTCCCAGCCGTAAACGATGATTACTGGGTGTGGGCATGAAGAGTGTCCGTGCCGAAGCTAATGCGATAAGTAATCCGCCTGGGGAGTACGGCCGCAAGGCTGAAACTCAAAGGAATTGACGGGGACCCGCACAAGCGGTGGAGCATGTGGTTTAATTCGACGCAACGCGAGGAACCTTACCAGATCTTGACATCCTACGAATGCCTGTGAGAACAGGCAGTGCCTTCGGGAACGTAGAGACAGGTGGTGCATGGCTGTCGACAGCTCGTGTCGTGAGATGTTGGGTTAAGTCCCGCAACGAGCGCAACCCCTATCGCTAGTTGCCATCATTAAGTTGGGGACTCTAGCGAGACTGCCTGCGAAGAGCAGGAGGAAGGTGGGGATGACGTCAAGTCATCATGCCCCTTATGATCTGGGCTACACACGTGCTACAATGGCCGGTACAAAGAGCTGCAAAACGGTAACGTTTAGCCAATCTTTAAAGCCGGTCCAAGTTCGGATTGAAGTCTGCAACTCGACTTCATGAAGCCGGAATCGCTAGTAATCGCAGATCAGCAATGCTGCGGTGAATACGTTCTCGGGTCTTGTACACACCGCCCGTCACACCACGAGAGTTGTTTGCACCTGAAGCCGCCGGTCCAACCGTAAGGAGGAAGGCGTCTAAGGTGTGGATAGTGATTGGGGTGAAGTCGTAACAAGGTATCCGTACCGGAAGGTGCGGATGGATCACCTCCTTTCT

>Leuconostoc.NC.018631
TTTAAATTGAGAGTTTGATCCTGGCTCAGGATGAACGCTGGCGGCGTGCCTAATACATGCAAGTCGAACGCACAGCGAAAGGTGCTTGCACCTTTCAAGTGAGTGGCGAACGGGTGAGTAACACGTGGATAACCTACCTCAAGGTTGGGGATAACATTTGGAAACAGATGCTAATACCGAATAAAACTTCGTATCGCATGATACAAGGTTAAAAGGCGCTACGGCGTCACCTAGAGATGGATCCGCGGTGCATTAGTTAGTTGGTGGGGTAAAGGCCTACCAAGACAATGATGCATAGCCGAGTTGAGAGACTGATCGGCCACATTGGGACTGAGACACGGCCCAAACTCCTACGGGAGGCTGCAGTAGGGAATCTTCCACAATGGGCGAAAGCCTGATGGAGCAACGCCGCGTGTGTGATGAAGGCTTTCGGGTCGTAAAGCACTGTTGTATGGGAAGAACAGCTAGAGTAGGGAATGACTTTAGTTTGACGGTACCATACCAGAAAGGGACGGCTAAATACGTGCCAGCAGCCGCGGTAATACGTATGTCCCGAGCGTTATCCGGATTTATTGGGCGTAAAGCGAGCGCAGACGGTTGATTAAGTCTGATGTGAAAGCCCGGAGCTCAACTCCGGAAAGGCATTGGAAACTGGTCAACTTGAGTGCAGTAGAGGTAAGTGGAACTCCATGTGTAGCGGTGGAATGCGTAGATATATGGAAGAACACCAGCGGCGAAGGCGGCTTACTGGACTGTAACTGACGTTGAGGCTCGAAAGTGTGGGTAGCAAACAGGATTAGATACCCTGGTAGTCCACACCGTAAACGATGAACACTAGGTGTTAGGAGGTTTCCGCCTCTTAGTGCCGAAGCTAACGCATTAAGTGTTCCGCCTGGGGAGTACGACCGCAAGGTTGAAACTCAAAGGAATTGACGGGGACCCGCACAAGCGGTGGAGCATGTGGTTTAATTCGAAGCAACGCGAAGAACCTTACCAGGTCTTGACATCCTTTGAAGCTTTTAGAGATAGAAGTGTTCTCTTCGGAGACAAAGTGACAGGTGGTGCATGGTCGTCGTCAGCTCGTGTCGTGAGATGTTGGGTTAAGTCCCGCAACGAGCGCAACCCTTATTGTTAGTTGCCAGCATTCAGATGGGCACTCTAGCGAGACTGCCGGTGACAAACCGGAGGAAGGCGGGGACGACGTCAGATCATCATGCCCCTTATGACCTGGGCTACACACGTGCTACAATGGCGTATACAACGAGTTGCCAACCTGTGAAGGTGAGCTAATCTCTTAAAGTACGTCTCAGTTCGGACTGCAGTCTGCAACTCGACTGCACGAAGTCGGAATCGCTAGTAATCGCGGATCAGCACGCCGCGGTGAATACGTTCCCGGGTCTTGTACACACCGCCCGTCACACCATGGGAGTTTGTAATGCCCAAAGCCGGTGGCCTAACCGTAAGGAGGGAACCGTCTAAGGCAGGACAGATGACTGGGGTGAAGTCGTAACAAGGTAGCCGTAGGAGAACCTGCGGCTGGATCACCTCCTTTCTAAGGA

>Listeria.CP014790
TATTTTAAAGAGAGTTTGATCCTGGCTCAGGACGAACGCTGGCGGCGTGCCTAATACATGCAAGTCGAACGAACGGAGGAAGAGCTTGCTCTTCCAAAGTTAGTGGCGGACGGGTGAGTAACACGTGGGCAACCTGCCTGTAAGTTGGGGATAACTCCGGGAAACCGGGGCTAATACCGAATGATAAAGTGTGGCGCATGCCACGCTTTTGAAAGATGGTTTCGGCTATCGCTTACAGATGGGCCCGCGGTGCATTAGCTAGTTGGTAGGGTAATGGCCTACCAAGGCAACGATGCATAGCCGACCTGAGAGGGTGATCGGCCACACTGGGACTGAGACACGGCCCAGACTCCTACGGGAGGCAGCAGTAGGGAATCTTCCGCAATGGACGAAAGTCTGACGGAGCAACGCCGCGTGTATGAAGAAGGTTTTCGGATCGTAAAGTACTGTTGTTAGAGAAGAACAAGGATAAGAGTAACTGCTTGTCCCTTGACGGTATCTAACCAGAAAGCCACGGCTAACTACGTGCCAGCAGCCGCGGTAATACGTAGGTGGCAAGCGTTGTCCGGATTTATTGGGCGTAAAGCGCGCGCAGGCGGTCTTTTAAGTCTGATGTGAAAGCCCCCGGCTTAACCGGGGAGGGTCATTGGAAACTGGAAGACTGGAGTGCAGAAGAGGAGAGTGGAATTCCACGTGTAGCGGTGAAATGCGTAGATATGTGGAGGAACACCAGTGGCGAAGGCGACTCTCTGGTCTGTAACTGACGCTGAGGCGCGAAAGCGTGGGGAGCAAACAGGATTAGATACCCTGGTAGTCCACGCCGTAAACGATGAGTGCTAAGTGTTAGGGGGTTTCCGCCCCTTAGTGCTGCAGCTAACGCATTAAGCACTCCGCCTGGGGAGTACGACCGCAAGGTTGAAACTCAAAGGAATTGACGGGGGCCCGCACAAGCGGTGGAGCATGTGGTTTAATTCGAAGCAACGCGAAGAACCTTACCAGGTCTTGACATCCTTTGACCACTCTGGAGACAGAGCTTTCCCTTCGGGGACAAAGTGACAGGTGGTGCATGGTTGTCGTCAGCTCGTGTCGTGAGATGTTGGGTTAAGTCCCGCAACGAGCGCAACCCTTGATTTTAGTTGCCAGCATTTAGTTGGGCACTCTAAAGTGACTGCCGGTGCAAGCCGGAGGAAGGTGGGGATGACGTCAAATCATCATGCCCCTTATGACCTGGGCTACACACGTGCTACAATGGATAGTACAAAGGGTCGCGAAGCCGCGAGGTGGAGCTAATCCCATAAAACTATTCTCAGTTCGGATTGTAGGCTGCAACTCGCCTACATGAAGCCGGAATCGCTAGTAATCGTGGATCAGCATGCCACGGTGAATACGTTCCCGGGCCTTGTACACACCGCCCGTCACACCACGAGAGTTTGTAACACCCGAAGTCGGTAGGGTAACCTTTATGGAGCCAGCCGCCGAAGGTGGGACAGATAATTGGGGTGAAGTCGTAACAAGGTAGCCGTATCGGAAGGTGCGGCTGGATCACCTCCTTTCTAAGGAA

>Luteibacter.NZ.JUHO01000001
TAAGTGAAGAGTTTGATCCTGGCTCAGATTGAACGCTGGCGGCATGCTTAACACATGCAAGTCGAACGGCAGCACAGCAGAGCTTGCTCTGTGGGTGGCGAGTGGCGGACGGGTGAGTAATGCATCGGGACCTACCCAGACGTGGGGGATAACGTAGGGAAACTTACGCTAATACCGCATACGTCCTACGGGAGAAAGCGGGGGATCGCAAGACCTCGCGCGGTTGGATGGACCGATGTGCGATTAGCTAGTTGGTAAGGTAACGGCTTACCAAGGCGACGATCGCTAGCTGGTCTGAGAGGATGATCAGCCACACTGGGACTGAGACACGGCCCAGACTCCTACGGGAGGCAGCAGTGGGGAATATTGGACAATGGGCGCAAGCCTGATCCAGCAATGCCGCGTGTGTGAAGAAGGCCCTCGGGTTGTAAAGCACTTTTATCAGGAGCGAAATCTGCAAGGTTAATACCTTTGCAGTCTGACGGTACCTGAGGAATAAGCACCGGCTAACTCCGTGCCAGCAGCCGCGGTAATACGGAGGGTGCAAGCGTTAATCGGAATTACTGGGCGTAAAGCGTGCGTAGGCGGTTCGTTAAGTCTGTTGTGAAAGCCCCGGGCTCAACCTGGGAATGGCAATGGATACTGGCGAGCTAGAGTGTGTCAGAGGATGGTGGAATTCCCGGTGTAGCGGTGAAATGCGTAGAGATCGGGAGGAACATCAGTGGCGAAGGCGGCCATCTGGGACAACACTGACGCTGAGGCACGAAAGCGTGGGGAGCAAACAGGATTAGATACCCTGGTAGTCCACGCCCTAAACGATGCGAACTGGATGTTGGTCTCAACTCGGAGATCAGTGTCGAAGCTAACGCGTTAAGTTCGCCGCCTGGGGAGTACGGTCGCAAGACTGAAACTCAAAGGAATTGACGGGGGCCCGCACAAGCGGTGGAGTATGTGGTTTAATTCGATGCAACGCGAAGAACCTTACCTGGCCTTGACATGTCCGGAATCCAGCAGAGATGCAGGAGTGCCTTCGGGAATCGGAACACAGGTGCTGCATGGCTGTCGTCAGCTCGTGTCGTGAGATGTTGGGTTAAGTCCCGCAACGAGCGCAACCCTTGTCCTTAGTTGCCAGCGAGTAATGTCGGGAACTCTAAGGAGACTGCCGGTGACAAACCGGAGGAAGGTGGGGATGACGTCAAGTCATCATGGCCCTTACGGCCAGGGCTACACACGTACTACAATGGTCGGTACAGAGGGTTGCGATACCGCGAGGTGGAGCTAATCCCAGAAAGCCGATCCCAGTCCGGATTGGAGTCTGCAACTCGACTCCATGAAGTCGGAATCGCTAGTAATCGCAGATCAGCTATGCTGCGGTGAATACGTTCCCGGGCCTTGTACACACCGCCCGTCACACCATGGGAGTGAGCTGCTCCAGAAGCCGTTAGTCTAACCGCAAGGGGGACGACGACCACGGAGTGGTTCATGACTGGGGTGAAGTCGTAACAAGGTAGCCGTATCGGAAGGTGCGGCTGGATCACCTCCTTTC

>Luteolibacter.AB331893
CCTGGCTCAGAACGAACGCTGGCGGCGTGTTTAAGACATGCAAGTCGCACGGAATGAATCGAGTAGTAATACCTGATGATTTTAGTGGCGCACGGGTGAGTAACACGTGAATTACATGCCCTATAGAGGGGAATAGCCCAGGGAAACTTGGATTAATACCCCATAGTCTCGCAAGAGTAAAGGTGGCCGCAAGGCTGTCGCTATAGGATTGGTTCGCGCCCTATCAGCTAGTTGGAGAGGTAACGGCTCACCAAGGCAACGACGGGTAACTGGTCTGAGAGGACGATCAGTCACACTGGAACTGAGACACGGTCCAGACACCTACGGGTGGCAGCAGTCGAGAATAATTCACAATGGGGGCAACCCTGATGGTGCAACGCCGCGTGGAGGATGACGGTCTTCGGATTGTAAACTCCTGTCATCTGGGAGAAAGACCTGGGGGTTAATAGCTCACAGGGTTGATAGTACCAGAAGAGGAAGGGACGGCTAACTTCGTGCCAGCAGCCGCGGTAATACGAAGGTCCCGAGCGTTGTTCGGAATCACTGGGCGTAAAGGGAGCGTAGGCGGCGCGGTAAGTCAGATGTGAAATCCCGGGGCTCAACCCCGGAACTGCATCCGATACTGCCGTGCTAGAGTAATGGAGGGGTAGCTGGAATTCTCGGTGTAGCAGTGAAATGCGTAGATATCGAGAGGAACACTCGTGGCGAAAGCGAGCTACTGGACATTTACTGACGCTGAGGCTCGAAGGCTAGGGGAGCGAAAGGGATTAGATACCCCTGTAGTCCTAGCAGTAAACGGTGCACGCTTGGTGTGAGGGGAATCGACCCCCCTTGTGCCGGAGCTAACGCGTTAAGCGTGCCGCCTGGGAAGTACGGTCGCAAGACTAAAACTCAAAGAAATTGACGGGGACCCGCACAAGCGGTGGAGTATGTGGCTTAATTCGATGCAACGCGAAGAACCTTACCTAGGCTTGACATGCATCTCTAAGCGCGTGAAAGCGCGTGACCCTTCGGGGAATTTGCACAGGTGCTGCATGGCCGTCGTCAGCTCGTGTCGTGAGATGTTGGGTTAAGTCCCGCAACGAGCGCAACCCTTGTGATTAGTTGCCAGCACGTTAAGGTGGGAACTCTAATCAGACTGCCCAGATCAACTGGGAGGAAGGTGGGGACGACGTCAGGTCAGTATGGCCCTTACGCCTAGGGCTGCACACGTACTACAATGCTCAGTACAATTAGAACCGATACCGCGAGGTGGAGGAAATCTGTAAAACTGGGCTCAGTTCGGATTGGAGGCTGCAACTCGCCTCCATGAAGTTGGAATCGCTAGTAATGGGGCATCATCTACGGCCCCGTGAATACGTTCCCGGGTCTTGTACACACCGCCCGTCACATCATGGAAGCCGGTCGCACCCGAAGTATGCGCGCCAACCGCAAGGAGGCAGCGTCCTAAGGTAAGGCTGGTAACTGGGATGAAGTCGTAC

>Lysobacter.NZ.CP011129
TTTAAGTGAAGAGTTTGATCCTGGCTCAGAGTGAACGCTGGCGGCAGGCCTAACACATGCAAGTCGAACGGCAGCACAGAGGAGCTTGCTCCTTGGGTGGCGAGTGGCGGACGGGTGAGGAATACGTCGGAATCTGCCTATTTGTGGGGGATAACGTAGGGAAACTTACGCTAATACCGCATACGACCTACGGGTGAAAGCGGAGGACCTTCGGGCTTCGCGCAGATAGATGAGCCGACGTCGGATTAGCTAGTTGGCGGGGTAAAGGCCCACCAAGGCGACGATCCGTAGCTGGTCTGAGAGGATGATCAGCCACACTGGAACTGAGACACGGTCCAGACTCCTACGGGAGGCAGCAGTGGGGAATATTGGACAATGGGCGCAAGCCTGATCCAGCCATGCCGCGTGTGTGAAGAAGGCCTTCGGGTTGTAAAGCACTTTTGTCCGGAAAGAAAAGCTTCGGGTTAATACCCCGAGGTCATGACGGTACCGGAAGAATAAGCACCGGCTAACTTCGTGCCAGCAGCCGCGGTAATACGAAGGGTGCAAGCGTTACTCGGAATTACTGGGCGTAAAGCGTGCGTAGGTGGTTTGTTAAGTCTGATGTGAAAGCCCTGGGCTCAACCTGGGAATGGCATTGGAAACTGGCTTACTAGAGTGCGGTAGAGGGTAGTGGAATTCCCGGTGTAGCAGTGAAATGCGTAGATATCGGGAGGAACATCTGTGGCGAAGGCGACTACCTGGACCAGCACTGACACTGAGGCACGAAAGCGTGGGGAGCAAACAGGATTAGATACCCTGGTAGTCCACGCCCTAAACGATGCGAACTGGATGTTGGGAGCAACTTGGCTCTCAGTATCGAAGCTAACGCGTTAAGTTCGCCGCCTGGGAAGTACGGTCGCAAGACTGAAACTCAAAGGAATTGACGGGGGCCCGCACAAGCGGTGGAGTATGTGGTTTAATTCGATGCAACGCGAAGAACCTTACCTGGTCTTGACATCCACGGAACTTTCCAGAGATGGATTGGTGCCTTCGGGAACCGTGAGACAGGTGCTGCATGGCTGTCGTCAGCTCGTGTCGTGAGATGTTGGGTTAAGTCCCGCAACGAGCGCAACCCTTGTCCTTAGTTGCCAGCACGTAATGGTGGGAACTCTAAGGAGACCGCCGGTGACAAACCGGAGGAAGGTGGGGATGACGTCAAGTCATCATGGCCCTTACGACCAGGGCTACACACGTACTACAATGGTAGGGACAGAGGGCTGCAAACCCGCGAGGGCAAGCCAATCCCAGAAACCCTATCTCAGTCCGGATCGGAGTCTGCAACTCGACTCCGTGAAGTCGGAATCGCTAGTAATCGCAGATCAGCATTGCTGCGGTGAATACGTTCCCGGGCCTTGTACACACCGCCCGTCACACCATGGGAGTTTGTTGCACCAGAAGCAGGTAGCTTAACCTTCGGGAGGGCGCTTGCCACGGTGTGGCCGATGACTGGGGTGAAGTCGTAACAAGGTAGCCGTATCGGAAGGTGCGGCTGGATCACCTCCTTTAGA

>Macrococcus.Y15713
AGAGTTTGATNNGGGCTCAGGATGAACGCTGGCGGCGTGCCTAATACATGCAAGTCGAGCGGACAGACAGGAGTGCTTGCACTCCTTGAAGTCAGCGGCGGACGGGTGAGTAACACGTGGGTAACCTACCTATAAGACTGGGATAACTTCGGGAAACCGGAGCTAATACCGGATAATATTTTCCACCTCATGGTGGAATAGTGAAAGACGGTTCTGCTGTCACTTATAGATGGACCCGCGGCGCATTAGCTAGTTGGTGAGGTAACGGCTCACCAAGGCGACGATGCGTAGCCGACCTGAGAGGGTGATCGGCCACACTGGGACTGAGACACGGCCCAGACTCCTACGGGAGGCAGCAGTAGGGAATCTTCCGCAATGGACGAAAGTCTGACGGAGCAACGCCGCGTGAGTGAAGAAGGTTTTCGGATCGTAAAACTCTGTTGTAAGGGAAGAACAAGTACGTTAGTAACTGAACGTACCTTGACGGTACCTTACCAGAAAGCCACGGCTAACTACGTGCCAGCAGCCGCGGTAATACGTAGGTGGCAAGCGTTATCCGGAATTATTGGGCGTAAAGCGCGCGTAGGCGGTTTCTTAAGTCTGATGTGAAAGCCCCCGGCTCAACCGGGGAGGGTCATTGGAAACTGGGAGACTTGAGTGCAGAAGAGGAGAGTGGAATTCCATGTGTAGCGGTGAAATGCGCAGAGATATGGAGGAACACCAGTGGCGAAGGCGGCTCTCTGGTCTGTAACTGACGCTGAGGTGCGAAAGCGTGGGGATCAAACAGGATTAGATACCCTGGTAGTCCACGCCGTAAACGATGAGTGCTAAGTGTTGGGGGGTTTCCGCCCCTCAGTGCTGCAGCTAACGCATTAAGCACTCCGCCTGGGGAGTACGGTCGCAAGACTGAAACTCAAAGGAATTGACGGGGACCCGCACAAGCGGTGGAGCATGTGGTTTAATTCGAAGCAACGCGAAGAACCTTACCAAATCTTGACATCCTCTGACAACTCTGGAGACAGAGCGTTCCCCTTCGGGGGACAGAGTGACAGGTGGTGCATGGTTGTCGTCAGCTCGTGTCGTGAGATGTTGGGTTAAGTCCCGCAACGAGCGCAACCCTTATCTTTAGTTGCCATCATTCAGTTGGGCACTCTAGAGAGACTGCCGGTGACAAACCGGAGGAAGGTGGGGATGACGTCAAATCATCATGCCCCTTATGATTTGGGCTACACACGTGCTACAATGGATGGTACAAAGGGCAGCAAAACCGCGAGGTCAAGCAAATCCCATAAAACCATTCTCAGTTCGGATTGTAGTCTGCAACTCGACTACATGAAGCTGGAATCGCTAGTAATCGTAGATCAGCATGCTACGGTGAATACGTTCCCGGGTCTTGTACACACCGCCCGTCACACCACGAGAGTTTGTAACACCCGAAGCCGGTGGAGTAACCTTTTAGGAGCTAGCCGTCGAAGGTGGGACAGATGATTGGGGTGAAGTCGTAACAAGGTAGCCGTATCGGAAGGTGCGGCTGGATCACCTCCTTTCT

>Marmoricola.NR.135875
TCAGGACGAACGCTGGCGGCGTGCTTAACACATGCAAGTCGAGCGGTAAGGCTCCTTCGGGAGTACACGAGCGGCGAACGGGTGAGTAACACGTGAGCAATCTGCCCTTCACTTTGGGATAACCCTCGGAAACGAGAGCTAATACCGAATACGACCACTTCAGGCATCTGATGGTGGTGGAAAGTTCCGGCGGTGAAGGATGAGCTCGCGGCCTATCAGCTTGTTGGTGAGGTAATGGCTCACCAAGGCTTCGACGGGTAGCCGGCCTGAGAGGGTGACCGGCCACACTGGGACTGAGACACGGCCCAGACTCCTACGGGAGGCAGCAGTGGGGAATATTGGACAATGGGCGAAAGCCTGATCCAGCAACGCCGCGTGAGGGATGACTGCCTTCGGGTTGTAAACCTCTTTCAGCGGGGACGAAGCGCAAGTGACGGTACCCGCAGAAGAAGCACCGGCCAACTACGTGCCAGCAGCCGCGGTAATACGTAGGGTGCGAGCGTTGTCCGGAATTATTGGGCGTAAAGGGCTCGTAGGCGGTTTGTCACGTCGGGAGTGAAAACTCAGGGCTTAACCCTGAGCCTGCTTCCGATACGGGCAGACTAGAGGTATGCAGGGGAGAACGGAATTCCTGGTGTAGCGGTGAAATGCGCAGATATCAGGAGGAACACCGGTGGCGAAGGCGGTTCTCTGGGCATTACCTGACGCTGAGGAGCGAAAGTGTGGGGAGCGAACAGGATTAGATACCCTGGTAGTCCACACCGTAAACGTTGGGCGCTAGGTGTGGGACTCATTCCACGAGTTCCGTGCCGCAGCTAACGCATTAAGCGCCCCGCCTGGGGAGTACGGCCGCAAGGCTAAAACTCAAAGGAATTGACGGGGGCCCGCACAAGCGGCGGAGCATGCGGATTAATTCGATGCAACGCGAAGAACCTTACCTAGGTTTGACATATACGAGAAGCCTCTAGAGATAGAGGTCTCTTTGGACACTCGTATACAGGTGGTGCATGGCTGTCGTCAGCTCGTGTCGTGAGATGTTGGGTTAAGTCCCGCAACGAGCGCAACCCTCGTCTTATGTTGCCAGCACGTAATGGTGGGGACTCATAAGAGACTGCCGGGGTCAACTCGGAGGAAGGTGGGGATGACGTCAAGTCATCATGCCCCTTATGCCTAGGGCTTCACGCATGCTACAATGGCCGGTACAAAGGGCTGCGATACCGCAAGGTGGAGCGAATCCCAAAAAGCCGGTCTCAGTTCGGATTGGGGTCTGCAACTCGACCCCATGAAGTCGGAGTCGCTAGTAATCGCAGATCAGCAACGCTGCGGTGAATACGTTCCCGGGCCTTGTACACACCGCCCGTCACGTCACGAAAGTTGGCAACACCCGAAGCCAGTGGCCCAACCGTTTACGGAGGGAGCTGTCGAAGGTGGGGCGAGCGATTGGGACGAAGTCGT

>Micrococcus.NC.012803
TTTTACGGAGAGTTTGATCCTGGCTCAGGATGAACGCTGGCGGCGTGCTTAACACATGCAAGTCGAACGATGAAGCCCAGCTTGCTGGGTGGATTAGTGGCGAACGGGTGAGTAACACGTGAGTAACCTGCCCTTAACTCTGGGATAAGCCTGGGAAACTGGGTCTAATACCGGATAGGAGCGTCCACCGCATGGTGGGTGTTGGAAAGATTTATCGGTTTTGGATGGACTCGCGGCCTATCAGCTTGTTGGTGAGGTAATGGCTCACCAAGGCGACGACGGGTAGCCGGCCTGAGAGGGTGACCGGCCACACTGGGACTGAGACACGGCCCAGACTCCTACGGGAGGCAGCAGTGGGGAATATTGCACAATGGGCGAAAGCCTGATGCAGCGACGCCGCGTGAGGGATGACGGCCTTCGGGTTGTAAACCTCTTTCAGTAGGGAAGAAGCGAAAGTGACGGTACCTGCAGAAGAAGCACCGGCTAACTACGTGCCAGCAGCCGCGGTAATACGTAGGGTGCGAGCGTTATCCGGAATTATTGGGCGTAAAGAGCTCGTAGGCGGTTTGTCGCGTCTGTCGTGAAAGTCCGGGGCTTAACCCCGGATCTGCGGTGGGTACGGGCAGACTAGAGTGCAGTAGGGGAGACTGGAATTCCTGGTGTAGCGGTGGAATGCGCAGATATCAGGAGGAACACCGATGGCGAAGGCAGGTCTCTGGGCTGTAACTGACGCTGAGGAGCGAAAGCATGGGGAGCGAACAGGATTAGATACCCTGGTAGTCCATGCCGTAAACGTTGGGCACTAGGTGTGGGGACCATTCCACGGTTTCCGCGCCGCAGCTAACGCATTAAGTGCCCCGCCTGGGGAGTACGGCCGCAAGGCTAAAACTCAAAGGAATTGACGGGGGCCCGCACAAGCGGCGGAGCATGCGGATTAATTCGATGCAACGCGAAGAACCTTACCAAGGCTTGACATGTTCCCGATCGCCGTAGAGATACGATTTCCCCTTTGGGGCGGGTTCACAGGTGGTGCATGGTTGTCGTCAGCTCGTGTCGTGAGATGTTGGGTTAAGTCCCGCAACGAGCGCAACCCTCGTTCCATGTTGCCAGCACGTAATGGTGGGGACTCATGGGAGACTGCCGGGGTCAACTCGGAGGAAGGTGAGGACGACGTCAAATCATCATGCCCCTTATGTCTTGGGCTTCACGCATGCTACAATGGCCGGTACAATGGGTTGCGATACTGTGAGGTGGAGCTAATCCCAAAAAGCCGGTCTCAGTTCGGATTGGGGTCTGCAACTCGACCCCATGAAGTCGGAGTCGCTAGTAATCGCAGATCAGCAACGCTGCGGTGAATACGTTCCCGGGCCTTGTACACACCGCCCGTCAAGTCACGAAAGTCGGTAACACCCGAAGCCGGTGGCCTAACCCTTGTGGGAGGGAGCCGTCGAAGGTGGGACCAGCGATTGGGACTAAGTCGTAACAAGGTAGCCGTACCGGAAGGTGCGGCTGGATCACCTCCTTTCTAAGGA

>Mycobacterium.CP007027
TTTTGTTTGGAGAGTTTGATCCTGGCTCAGGACGAACGCTGGCGGCGTGCTTAACACATGCAAGTCGAACGGAAAGGTCTCTTCGGAGATACTCGAGTGGCGAACGGGTGAGTAACACGTGGGTGATCTGCCCTGCACTTCGGGATAAGCCTGGGAAACTGGGTCTAATACCGGATAGGACCACGGGATGCATGTCTTGTGGTGGAAAGCGCTTTAGCGGTGTGGGATGAGCCCGCGGCCTATCAGCTTGTTGGTGGGGTGACGGCCTACCAAGGCGACGACGGGTAGCCGGCCTGAGAGGGTGTCCGGCCACACTGGGACTGAGATACGGCCCAGACTCCTACGGGAGGCAGCAGTGGGGAATATTGCACAATGGGCGCAAGCCTGATGCAGCGACGCCGCGTGGGGGATGACGGCCTTCGGGTTGTAAACCTCTTTCACCATCGACGAAGGTCCGGGTTCTCTCGGATTGACGGTAGGTGGAGAAGAAGCACCGGCCAACTACGTGCCAGCAGCCGCGGTAATACGTAGGGTGCGAGCGTTGTCCGGAATTACTGGGCGTAAAGAGCTCGTAGGTGGTTTGTCGCGTTGTTCGTGAAATCTCACGGCTTAACTGTGAGCGTGCGGGCGATACGGGCAGACTAGAGTACTGCAGGGGAGACTGGAATTCCTGGTGTAGCGGTGGAATGCGCAGATATCAGGAGGAACACCGGTGGCGAAGGCGGGTCTCTGGGCAGTAACTGACGCTGAGGAGCGAAAGCGTGGGGAGCGAACAGGATTAGATACCCTGGTAGTCCACGCCGTAAACGGTGGGTACTAGGTGTGGGTTTCCTTCCTTGGGATCCGTGCCGTAGCTAACGCATTAAGTACCCCGCCTGGGGAGTACGGCCGCAAGGCTAAAACTCAAAGGAATTGACGGGGGCCCGCACAAGCGGCGGAGCATGTGGATTAATTCGATGCAACGCGAAGAACCTTACCTGGGTTTGACATGCACAGGACGCGTCTAGAGATAGGCGTTCCCTTGTGGCCTGTGTGCAGGTGGTGCATGGCTGTCGTCAGCTCGTGTCGTGAGATGTTGGGTTAAGTCCCGCAACGAGCGCAACCCTTGTCTCATGTTGCCAGCACGTAATGGTGGGGACTCGTGAGAGACTGCCGGGGTCAACTCGGAGGAAGGTGGGGATGACGTCAAGTCATCATGCCCCTTATGTCCAGGGCTTCACACATGCTACAATGGCCGGTACAAAGGGCTGCGATGCCGCGAGGTTAAGCGAATCCTTAAAAGCCGGTCTCAGTTCGGATCGGGGTCTGCAACTCGACCCCGTGAAGTCGGAGTCGCTAGTAATCGCAGATCAGCAACGCTGCGGTGAATACGTTCCCGGGCCTTGTACACACCGCCCGTCACGTCATGAAAGTCGGTAACACCCGAAGCCAGTGGCCTAACCCTCGGGAGGGAGCTGTCGAAGGTGGGATCGGCGATTGGGACGAAGTCGTAACAAGGTAGCCGTACCGGAAGGTGCGGCTGGATCACCTCCTTTCT

>Mycoplasma.U26053
CTGGCGGCATGCCTAATACATGCAAGTCGAACGGGGGTGCTTGCACCTCAGTGGCGAACGGGTGAGTAACACGTATCTAACCTACCTTATAGCGGGGGATAACTTTTGGAAACGAAAGATAATACCGCATGTAGATCTTATTATCGCATGAGAAAAGATCAAAAGAACCGTTTGGTTCACTATGAGATGGGGATGCGGCGTATTAGCTAGTAGGTGAGATAATAGCCCACCTAGGCGATGATACGTAGCCGAACTGAGAGGTTGATCGGCCACATTGGGACTGAGATACGGCCCAGACTCCTACGGGAGGCAGCAGTAGGGAATTTTTCACAATGGACGAAAGTCTGATGAAGCAATGCCGCGTGAGTGATGACGGCCTTCGGGTTGTAAAGCTCTGTTGTAAGGGAAGAAAAAATAAAGTAGGAAATGACTTTATCTTGACAGTACCTTACCAGAAAGCCACGGCTAACTATGTGCCAGCAGCCGCGGTAATACATAGGTGGCAAGCGTTATCCGGATTTATTGGGCGTATAGGGTGCGTAGGCGGTTTTGCAAGTTTGAGGTTAAAGTCCGGAGCTCAACTCCGGTTCGCCTTGAAAACTGTTTTACTAGAATGCAAGAGAGGTAAGCGGAATTCCATGTGTAGCGGTGAAATGCGTAGATATATGGAAGAACACCTGTGGCGAAAGCGGCTTACTGGCTTGTTATTGACGCTGAGGCACGAAAGCGTGGGGAGCAAATAGGATTAGATACCCTAGTAGTCCACGCCGTAAACGATGAGTACTAAGTGTTGGGGTAACTCAGCGCTGCAGCTAACGCATTAAGTACTCCGCCTGAGTAGTATGCTCGCAAGAGTGAAACTCAAAGGAATTGACGGGGACCCGCACAAGTGGTGGAGCATGTGGTTTAATTCGAAGCAACACGAAGAACCTTACCAGGGCTTGACATCCAGTGCAAAGCTATAGAGATATAGTAGAGGTTAACATTGAGACAGGTGGTGCATGGTTGTCGTCAGTTCGTGCCGTGAGGTGTTGGGTTAAGTCCCGCAACGAACGCAACCCTTGTCGTTAGTTACTAACATTAAGTTGAGAACTCTAACGAGACTGCTAGTGTAAGCTAGAGGAAGGTGGGGATGACGTCAAATCATCATGCCCCTTATGTCCTGGGCTACACACGTGCTACAATGGCTGGTACAAAGAGTTGCAATCCTGTGAAGGGGAGCTAATCTCAAAAAACCAGTCTCAGTTCGGATTGAAGTCTGCAACTCGACTTCATGAAGCCGGAATCACTAGTAATCGCGAATCAGCTATGTCGCGGTGAATACGTTCTCGGGTCTTGTACACACCGCCCGTCACACCATGAGAGTTGGTAATACCAGAAGTAGGTAGATTAACCATTTGGAGAGCGCTTCCCAAGGTAGGACTAGCGATTGGGGTGAAGTCGTAACAAGGTATCCGTACGGGAAC

>Nakamurella.NC.013235
TTCGATGGAGAGTTTGATCCTGGCTCAGGACGAACGCTGGCGGCGTGCTTAACACATGCAAGTCGAACGGAAAGGCCCTTCGGGGTACTCGAGTGGCGAACGGGTGAGTAACACGTGGGTAACCTGCCCTCAGCTTCGGGATAACTCCGGGAAACCGGGGCTAATACCGGATATTCATTGTCTGCCGCATGGTGGGTGGTGGAAAGTTTTTTCGGCTGGGGATGGGCCCGCGGCCTATCAGCTTGTTGGTGGGGTGATGGCCTACCAAGGCGTCGACGGGTAGCCGGCCTGAGAGGGCGACCGGCCACACTGGGACTGAGACACGGCCCAGACTCCTACGGGAGGCAGCAGTGGGGAATATTGCGCAATGGGCGGAAGCCTGACGCAGCGACGCCGCGTGAGGGATGACGGCCTTCGGGTTGTAAACCTCTTTCAGCAGGGACGAATGTAGACGGTACCTGTAGAAGAAGCACCGGCCAACTACGTGCCAGCAGCCGCGGTAATACGTAGGGTGCGAGCGTTGTCCGGAATTATTGGGCGTAAAGAGCTCGTAGGCGGTCTGTCGCGTCGAATGTGAAAACCCGGGGCTCAACTCCGGGCTTGCATTCGATACGGGCAGGCTAGAGTTCGGTAGGGGAGTCTGGAATTCCTGGTGTAGCGGTGAAATGCGCAGATATCAGGAGGAACACCGGTGGCGAAGGCGGGACTCTGGGCCGATACTGACGCTGAGGAGCGAAAGCGTGGGGAGCGAACAGGATTAGATACCCTGGTAGTCCACGCCGTAAACGTTGGGCGCTAGGTGTGGGGGTCCTTCCACGATCTCCGTGCCGCAGCTAACGCATTAAGCGCCCCGCCTGGGGAGTACGGCCGCAAGGCTAAAACTCAAAGGAATTGACGGGGGCCCGCACAAGCGGCGGAGCATGCGGATTAATTCGATGCAACGCGAAGAACCTTACCAAGGCTTGACATGCACGGGAAAGTTCCAGAGATGGTTCCCCCGCAAGGTCCGTGCACAGGTGGTGCATGGTTGTCGTCAGCTCGTGTCGTGAGATGTTGGGTTAAGTCCCGCAACGAGCGCAACCCTTGTCTTATGTTGCCAGCACGTGATGGTGGGGACTCATAAGAGACTGCCGGGGTCAACTCGGAGGAAGGTGGGGATGACGTCAAATCATCATGCCCCTTATGTCTTGGGCTTCACGCATGCTACAATGGCCGGTACAAAGGGCTGCGAAACCGTGAGGTGGAGCGAATCCCAAAAAGCCGGTCTCAGTTCGGATTGGGGTCTGCAACTCGACCCCATGAAGTCGGAGTCGCTAGTAATCGCAGATCAGCAACGCTGCGGTGAATACGTTCCCGGGCCTTGTACACACCGCCCGTCACGTCACGAAAGTCGGTAACACCCGAAGCCAGTGGCTCAACCCCCTTGTGGGGAGGGAGCTGTCGAAGGTGGGATCGGCGATTGGGACGAAGTCGTAACAAGGTAGCCGTACCGGAAGGTGCGGCTGGATCACCTCCTTTCTAAGGAG

>Odoribacter.LT558826
AAGGCCGGCGGTAGAATTTGATCCTGGCTCAGGATGAACGCTAGCGACAGGCTTAACACATGCAAGTCGAGGGGCAGCATGAGGTAGCAATACCTTGATGGCGACCGGCGCACGGGTGAGTAACGCGTATGCAACCTGCCTGATACCGGGGTATAGCCCATGGAAACGTGGATTAACACCCCATAGTACTTTTATCCTGCATGGGATGTGAGTTAAATGTTTAAGGTATCGGATGGGCATGCGTCCTATTAGTTAGTTGGGCGGGGTAACAGCCCACCAAGACGATGATAGGTAGGGGTTCTGAGAGGAAGGTCCCCCACATTGGAACTGAGACACGGTCCAAACTCCTACGGGAGGCAGCAGTGAGGAATATTGGTCAATGGACGAGAGTCTGAACCAGCCAAGTCGCGTGAGGGAAGACTGCCCTATGGGTTGTAAACCTCTTTTATAAGGGAAGAATAAGTTCTACGTGTAGAATGATGCCTGTACCTTATGAATAAGCATCGGCTAACTCCGTGCCAGCAGCCGCGGTAATACGGAGGATGCGAGCGTTATCCGGATTTATTGGGTTTAAAGGGTGCGTAGGCGGTTTATTAAGTTAGTGGTTAAATATTTGAGCTAAACTCAATTGTGCCATTAATACTGGTAAACTGGAGTACAGACGAGGTAGGCGGAATAAGTTAAGTAGCGGTGAAATGCATAGATATAACTTAGAACTCCGATAGCGAAGGCAGCTTACCAGACTGTAACTGACGCTGATGCACGAGAGCGTGGGTAGCGAACAGGATTAGATACCCTGGTAGTCCACGCCGTAAACGATGCTCACTGGTTCTGTGCGATATATTGTACGGGATTAAGCGAAAGTATTAAGTGAGCCACCTGGGGAGTACGTCGGCAACGATGAAACTCAAAGGTATTGACGGGGGCCCGCACTAGCGGAGGAACATGTGGTTTAATTCGATGATACGCGAGGAACCTTACCTGGGTTTAGATGGGAAATGTCGTATTTGGAAACAGATATTCTCTTCGGAGCGTTTTTCAAGGTGCTGCATGGTTGTCGTCAGCTCGTGCCGTGAGGTGTCGGGTTAAGTCCCATAACGAGCGCAACCCTTACCGTTAGTTGCTAGCATGTAATGATGAGCACTCTAACGGGACTGCCACCGTAAGGTGAGAGGAAGGCGGGGATGACGTCAAATCAGCACGGCCCTTACACCCAGGGCTACACACGTGTTACAATGGCCGGTACAGAGGGCCGCTACCAGGTGACTGGATGCCAATCTCAAAAGCCGGTCGTAGTTCGGATTGGAGTCTGTAACCCGACTCCATGAAGTTGGATTCGCTAGTAATCGCGCATCAGCCATGGCGCGGTGAATACGTTCCCGGGCCTTGTACACACCGCCCGTCAAGCCATGGAAGCCGGGGGTGCCTGAAGTCCGTAACCGCGAGGATCGGCCTAGGGCAAAACTGGTAACTGGGGCTAAGTCGTAACAAGGTAGCC

>Orientia.NC.010793
AGTATCAAACTTAAGAGTTTGATCCTGGCTCAGAACGAACGCTGGCGGCATGCCTAACACATGCAAGTCGAACGAATTAATGCTGAGCTTGCTTAGCATTAATTAGTGGCAAACGGGTGAGTAACACGTGGGAATCTGCCCATCAGTACGGAATAACATTTAGAAATAAGTGCTAATACCGTATGCCCTCTACAAGGAGGAAAGATTTATCGCTGATGGATGAGCCCGCGGCAGATTAGGTAGTTGGTAAGGTAATGGCTTACCAAGCCTGTGATCTGTAGCTGGTCTGAGAGGACGAACAGCCACACTGGGACTGAGACACGGCCCAGACTCCTACGGGGGGCAGCAGTGGGGAATATTGGACAATGGGCGAAAGCCTGATCCAGCAATGCCGCGTGAGTGATGAAGGCCTTAGGGTTGTAAAGCTCTTTTAGTAGGGATGATAATGACAGTACCTACAGAAAAAGCCCCGGCTAACTCCGTGCCAGCAGCCGCGGTAAGACGGAGGGGGCTAGCGTTGTTCGGAATTACTGGGCGTAAAGGGCGCGTAGGCGGTTTAATAAGTTAGGAGTGAAATCCCGGGGCTTAACCCTGGAACTGCTTCTAAAACTGTTAGGCTAGAGTGTGGTAGAGGATGATGGAATTTCTAGTGTAGAGGTAAAATTCTTAGATATTAGAAGGAACACCAGTGGCGAAAGCTGTCATCTGGGCCATTACTGACGCTGAGGCGCGAAAGCGTGGGGAGCAAACAGGATTAGATACCCTGGTAGTCCACGCTGTAAACGATGAGTGCTAGATATTGGGGGATTTTTCTTTCAGTTTCGTAGCTAACGCATTAAGCACTCCGCCTGGGGAGTACGGTCGCAAGATTAAAACTCAAAGGAATTGACGGGGGCCCGCACAAGCGGTGGAGCATGCGGTTTAATTCGATGATCCGCGAAAAACCTTACCAACTCTTGACATGGTAGTCGCGAAAAATGGAGACATTTTTCTTCAGTTTGGCTGGACTACACACAGGTGTTGCATGGCTGTCGTCAGCTCGTGTCGTGAGATGTTGGGTTAAGTCCCGCAACGAGCGCAACCCTTATTCTTATTTGCCAGCGGGTAATGCCGGGAACTATAGGAAAACTGCCGGTGCTAAGCCGGAGGAAGGTGGGGATGAGGTCAAGTCATCATGGCCCTTATGAGTTGGGCTACACGCGTGCTACAATGGTACCTACAGAATGATGCAATACGGTAACGTGGAGCTAATCATTAAAAGGTATCTCAGTTCGGATTGCACTCTGCAACTCGAGTGCATGAAGTCGGAATCGCTAGTAATCGCGGATCAGCATGCCGCGGTGAATACGTTCTCGGGCCTTGTACACACTGCCCGTCGCACCATGGGAGTCAGTGGTACCTGAAGTTGGTGAGCTAACGTAAGAGGCAGCTAACCACGGTAGAACTGGTGACTGGGGTAAAGTCGTAACAAGGTAGCCGTAGGGGAACCTGCGGCTGGATTACCTCCTTTAAAG

>Oscillibacter.LT558848
AGAGTTTGATCCTGGCTCAGGACGAACGCTGGCGGCGTGCTTAACACATGCAAGTCGAACGGAGCACCCTTGACTGAGGTTTCGGCCAAATGATAGGAATGCTTAGTGGCGGACTGGTGAGTAACGCGTGAGGAACCTGCCTTCCAGAGGGGGACAACAGTTGGAAACGACTGCTAATACCGCATGACGCATGACCGGGGCATCCCGGGCATGTCAAAGATTTTATCGCTGGAAGATGGCCTCGCGTCTGATTAGCTAGATGGTGGGGTAACGGCCCACCATGGCGACGATCAGTAGCCGGACTGAGAGGTTGACCGGCCACATTGGGACTGAGATACGGCCCAGACTCCTACGGGAGGCAGCAGTGGGGAATATTGGGCAATGGACGCAAGTCTGACCCAGCAACGCCGCGTGAAGGAAGAAGGCTTTCGGGTTGTAAACTTCTTTTGTCAGGGAAGAGTAGAAGACGGTACCTGACGAATAAGCCACGGCTAACTACGTGCCAGCAGCCGCGGTAATACGTAGGTGGCAAGCGTTGTCCGGATTTACTGGGTGTAAAGGGCGTGCAGCCGGGCCGGCAAGTCAGATGTGAAATCTGGAGGCTTAACCTCCAAACTGCATTTGAAACTGTAGGTCTTGAGTACCGGAGAGGTTATCGGAATTCCTTGTGTAGCGGTGAAATGCGTAGATATAAGGAAGAACACCAGTGGCGAAGGCGGATAACTGGACGGCAACTGACGGTGAGGCGCGAAAGCGTGGGGAGCAAACAGGATTAGATACCCTGGTAGTCCACGCTGTAAACGATGGATACTAGGTGTGCGGGGACTGACCCCCTGCGTGCCGCAGTTAACACAATAAGTATCCCACCTGGGGAGTACGATCGCAAGGTTGAAACTCAAAGGAATTGACGGGGGCCCGCACAAGCGGTGGATTATGTGGTTTAATTCGAAGCAACGCGAAGAACCTTACCAGGGCTTGACATCCTACTAACGAAGTAGAGATACATYAGGTGCCCTTCGGGGAAAGTAGAGACAGGTGGTGCATGGTTGTCGTCAGCTCGTGTCGTGAGATGTTGGGTTAAGTCCCGCAACGAGCGCAACCCCTATTGTTAGTTGCTACGCAAGAGCACTCTAGCGAGACTGCCGTTGACAAAACGGAGGAAGGTGGGGACGACGTCAAATCATCATGCCCCTTATGTCCTGGGCTACACACGTAATACAATGGCGGTCAACAGAGGGAGGCAAAGCCGCGAGGCAGAGCAAACCCCCAAAAGCCGTCCCAGTTCGGATCGCAGGCTGCAACCCGCCTGCGTGAAGTCGGAATCGCTAGTAATCGCGGATCAGCATGCCGCGGTGAATACGTTCCCGGGCCTTGTACACACCGCCCGTCACACCATGAGAGTCGGGAACACCCGAAGTCCGTAGCCTAACCGCAAGGAGGGCGCGGCCGAAGGTGGGTTCGATAATTGGGGTGAAGTCGTAACAAGGTAGCCGT

>Patulibacter.AB193261
TGGAGAGTTTGATCCTGGCTCAGGACGAACGCTGGCGGCGTGCCTAACACATGCAAGTGGAGCGACGAACCGGGGCTTGCCCCGGGGCAGAGCCGCGAACGGGTGAGTAACACGTGGGTTACCTGCCCCGATGACTGGGACAACCCGTCGAAAGACGGGCTAATACCGGATGTGCCCCTTGGGGGAAAGGAAGCTTCGGCCTCCGCATCGGGATGGGCCCGCGGCGCATTAGCTTGTTGGTGGGGTAATGGCTTACCAAGGCGACGATGCGTAGCTGGTCTGAGAGGACGATCAGCCACACTGGGACTGAGACACGGCCCAGACTCCTACGGGAGGCAGCAGTGGGGAATCTTGCACAATGCGCGAAAGCGTGATGCAGCAACGCCGCGTGCGGGAAGAAGGCCTTAGGGTTGTAAACCGCTTTCAGTTGGGACGAAGCTTCAGTCGTTAATAGCGGTTTGGAGTGACGGTACCTTCAGAAGAAGCGCCGGCTAACTACGTGCCAGCAGCCGCGGTAATACGTAGGGCGCGAGCGTTGTCCGGAATCATTGGGCGTAAAGCGCGTGTAGGCGGCTGAGTAAGTCTGCTGTGAAAGTCCAGGGCTCAACCCTGGAATGTCGGCGGATACTGCTCAGCTGGAGTACGGGAGGGGCGAGTGGAATTCCTGGTGTAGCGGTGGAATGCGCAGATATCAGGAGGAACACCTATGGCGAAGGCAGCTCGCTGGAACGTTACTGACGCTGAGACGCGAAAGCGTGGGGAGCAAACAGGATTAGATACCCTGGTAGTCCACGCTGTAAACGATGGATACTAGGTGTGGGGGGTGTCAACTCCCTCCGTGCCGAAGCTAACGCATTAAGTATCCCGCCTGGGGAGTACGGCCGCAAGGCTAAAACTCAAAGGAATTGACGGGGGCCCGCACAAGCAGCGGAGCATGTGGTTTAATTCGACGCAACGCGAAGAACCTTACCTGGGCTTGACATGTTCTTGATCGGCGTGGAAACACGTCTTCCCTCACGGGCAAGATCACAGGTGGTGCATGGCTGTCGTCAGCTCGTGTCGTGAGATGTTGGGTTAAGTCCCGCAACGAGCGCAACCCCCGTCGTATGTTGCCAGCATTTAGTTGGGGACTCATGCGAGACTGCCGGTGGCAAACCGGAGGAAGGTGGGGATGACGTCAAGTCATCATGCCCCTTATGTCCAGGGCTACACACGTGCTACATTGGCGTATACAAAGGGTTGCGATACCGCGAGGTGGAGCGAATCTCACAAAGTACGTCTCGGTTCGGATTGCAGGCTGAAACTCGCCTGCATGAAGGTGGAGTTGCTAGTAATCGTGGATCAGCAATGCCGCGGTGAATACGTTCCCGGGCCTTGTACACACCGCCCGTCACACCACGGGAGTGAGCAACACCCGAAGCCGGTGGCCTAACCCGCAAGGGAGGGAGCCGTCGAAGGTGGGGCTCGTGACTGGGGTGAAGTCGTAACAAGGTAGCCGTACCGGAAGGTGCGGCTGGATCACCTCCTT

>Pedobacter.AM491372
ATCCTGGCTCAGGATGAACGCTAGCGGCAGGCCTAATACATGCAAGTCGAACGATACCATTTAGCTTGCTAGATGGGAAAGTGGCGCACGGGTGCGTAACGCGTATGCAACCTACCTTAATCAGGGGGATAGCCCGAAGAAATTCGGATTAACACCGCATAAAATCACAGTACAGCATTGTACAATGATCAAATATTTATAGGATTAAGATGGGCATGCGTGTCATTAGTTAGTTGGCGAGGTAACGGCTCACCAAGACCACGATGACTAGGGGATCTGAGAGGATGACCCCCCACACTGGTACTGAGACACGGACCAGACTCCTACGGGAGGCAGCAGTAAGGAATATTGGTCAATGGAGGCAACTCTGAACCAGCCATGCCGCGTGCAGGAAGACAGCCCTCTGGGTCGTAAACTGCTTTTATTCGGGAATAAACCTACTTACGTGTAAGTAGCTGAATGTACCGAAGGAATAAGGATCGGCTAACTCCGTGCCAGCAGCCGCGGTAATACGGAGGATCCAAGCGTTATCCGGATTTATTGGGTTTAAAGGGTGCGTAGGCGGCTTATTAAGTCAGGGGTGAAAGACGGTGGCTCAACCATCGCAGTGCCCTTGATACTGATGAGCTTGAATACACTAGAGGTAGGCGGAATGTGACAAGTAGCGGTGAAATGCATAGATATGTCACAGAACACCGATTGCGAAGGCAGCTTACTATGGTGTTATTGACGCTGAGGCACGAAAGCGTGGGGATCAAACAGGATTAGATACCCTGGTAGTCCACGCCCTAAACGATGAATACTCGCTGTTAGCGATACACAGTTAGCGGCTAAGCGAAAGCGTTAAGTATTCCACCTGGGGAGTACGCCCGCAAGGGTGAAACTCAAAGGAATTGACGGGGGCCCGCACAAGCGGAGGAGCATGTGGTTTAATTCGATGATACGCGAGGAACCTTACCCGGGCTTGAAAGTTAGTGAATGATCTAGAGATAGATCAGTGAGCAATCACACGAAACTAGGTGCTGCATGGCTGTCGTCAGCTCGTGCCGTGAGGTGTTGGGTTAAGTCCCGCAACGAGCGCAACCCCTATGTTTAGTTGCCAGCACGTTAAGGTGGGGACTCTAAACAGACTGCCTGTGCAAACAGAGAGGAAGGAGGGGACGACGTCAAGTCATCATGGCCCTTACGTCCGGGGCTACACACGTGCTACAATGGATGGTACAGAGGGCAGCAAGCTGGCAACAGCAAGCAAATCTCAAAAAGCCATTCACAGTTCGGATAGAGGTCTGCAACTCGACCTCTTGAAGTTGGATTCGCTAGTAATCGCGTATCAGCAATGACGCGGTGAATACGTTCCCGGGCCTTGTACACACCGCCCGTCAAGCCATGGAAGTTGGGGGTACCTAAAGTATGTAACCGCAAGGAGCGTCCTAGGGTAAAACCGATAACTGGGGCTAAGTCGTAACAAGGTAGCCGTACCGGAAGGTGCGGCTGGATCACCTCCT

>Peredibacter.KT308260
ATATGCTGGTGGTATGCCTATACATGCAATGTCGAACGAGAGCGTCCTTCGCGGCGAGTACAGTGGCGCACGGGTGAGTAACGCCGTAGATGATATGCCTTATAGTGGGGGACAACAGTTGGAAACGACTGCTAATACCGCATAATATTAGTGACATTGAAAATAACTAAGGAAAGGGGGCTTCGGCTCTCGCTAAGAGATTGGTCTGCGTGACATTAGCTTGTTGGTGGGGTAATGGCCTACCAAGGCAACGATGTCTAGCTGGTCTGAGAGGATGATCAGTCACACTGGAACTGAGACACGGTCCAGACTCCTACGGGAGGCAGCAGTAGGGAATATTGCACAATGGGGACAACCCTGATGCAGCAATACCACGTGAGTGAGGAAGGCCTTCGGGTTGTAAAACTCTGTCCTATAGGAAGAACTGCTTTACGGTTAATACCCGTATTGTTTGACGGTACTATAGAGCAAAGCACCGGCTAACTCCGTGCCTGCAGCCGCGGTAATACGGAGGGTGCAAGCGTTGTTCGGATTTATTGGGCGTAAAATGCGCGCAGGCGGACTAGCAAGTCAGATGTGAAATCTCGGGGCTCAACCTCGACTCTGCGTCTGAAACTGTTAGTCTAGAATTACAGAGGGGGAAGGGGAATTTCACGTGTAGGGGTAAAATCCGTAGAGATGTGAAGGAACACCGGTGGCGAAGGCGCCTTCCTGGATGTATATACACGCTGAGGCGCGAAAGCGTGGGGAGCAAACAGGATTAGATACCCTGGTGGTCCACGCCGTAAACGATGAGAACTAGCTATTGGGGGTATTGACTCCTTCAGTGGCGCAGCTAACGCATTAAGTTCTCCGCCTGGGACTTACGGTCGCAAGACTAAAACTCAAAGGAATTGACGGATGCCCGCACAAGCGGTGGATTATGTGGTTTAATTCGAAGCAACGCGCAGAACCTTACCACGGCTTGAAATCCTAGGAATCCCGAGTAATTAGGGGAGTGCCCGCAAGGTCTTCTAGTGACGCGTGCTGCATGCGCAGTCGTCAGCTCGTGTTGTGCTATGTTGGGTTAAGTCTCGGCAACGAGCGCAACCCCTATCTTTAGTTGCCAGCATTAAGTTGGGTTCTCTAGAGAGACTGCCCTGGGTTAACCGGGAGGAAGGTGGGGATGACGTCAAGTCCTCATGTTCCTTATGCCTTGGGCTACACACGTAATGTGATGGTTGGTACAGAGGGACGCGAGCACGCGAGTGTCAGCAAATCTCAAATAAGCCAATTTCAGTCCGGATTGGAGTCTGCAACTCGACTCCATGAAGTTGGAATCGCTAGTAATCGGAGATCAGCACGCTCCGGTGAATACGTTCCCGGGCCTTGTACACACCGCCCGTCACACCATGGGAGTCGTTTTCATCTGTAGACGTGACTCTAACCTTCGGGAGGATAGCGTCTACAGTGGGAGCGATGACTGAGGCAAAGTCGTAAACAAGTTAGTA

>Phenylobacterium.Y18216
TTTGATCCTGGCTCAGAGCGAACGCTGGCGGCAGGCCTAATACATGCAAGTCGAGCGCACCTTCGGGTGAGCGGCGGACGGGTGAGTAACGCGTGGGAACGTGCCCTTTGGTACGGAACAACTGAGGGAAACTTCAGCTAATACCGTATGTGCCCTTCGGGGGAAAGATTTATCGCCATTGGAGCGGCCCGCGTTGGATTAGCTAGTTGGTGGGGTAATGGCCCACTAAGGCTACGATCCATAGCTGGTCTGAGAGGATGATCAGCCACACTGGGACTGAGACACGGCCCAGACTCCTACGGGAGGCAGCAGTAGGGAATCTTGCGCAATGGGCGAAAGCCTGACGCAGCCATGCCGCGTGTATGATGAAGGTCTTAGGATTGTAAAATACTTTCACCGGGGAAGATAATGACGGTACCCGGAGAAGAAGCCCCGGCTAACTTCGTGCCAGCAGCCGCGGTAATACGAAGGGGGCTAGCGTTGCTCGGAATTACTGGGCGTAAAGGGCGCGTAGGCGGACAGCTTAGTCAGAGGTGAAAGCCCAGGGCTCAACCTTGGAACTGCCTTTGATACTGGCTGTCTTGAGTTCGGGAGAGGTGAGTGGAATGCCGAGTGTAGAGGTGAAATTCGTAGATATTCGGCGGAACACCAGTGGCGAAGGCGACTCACTGGCCCGATACTGACGCTGAGGCGCGAAAGCGTGGGGAGCAAACAGGATTAGATACCCTGGTAGTCCACGCTGTAAACGATGAGTGCTAGTTGTCGGCATGCATGCATGTCGGTGACGCAGCTAACGCATTAAGCACTCCGCCTGGGGAGTACGGTCGCAAGATTAAAACTCAAAGGAATTGACGGGGGCCCGCACAAGCGGTGGAGCATGTGGTTTAATTCGAAGCAACGCGCAGAACCTTACCACCTTTTGACATGCCCTGATCGCCGGAGAGATCCGGTTTTCCCTTCGGGGACAGGGACACAGGTGCTGCATGGCTGTCGTCAGCTCGTGTCGTGAGATGTTGGGTTAAGTCCCGCAACGAGCGCAACCCACGCCATTAGTTGCCATCATTTAGTTGGGCACTCTAATGGTACTGCCGAGGTTAACTCGGAGGAAGGTGTGGATGACGTCAAGTCCTCATGGCCTTACGGGGTGGGCTACACACGTGCTACAATGGCGACTACAGAGGGTTGCAACCCTGCGAAGGTGAGCTAATCCCTAAAAGTCGTCTCAGTTCGGATTGCACTCTGCAACTCGAGTGCATGAAGTCGGAATCGCTAGTAATCGCGGATCAGCATGCCGCGGTGAATACGTTCCCGGGCCTTGTACACACCGCCCGTCACACCATGGGAGTTGGTTTTACCCGAAGGCGATGCGCTAACCGCAAGGAGGCAGTGACCACGGTAGGGTCAGCGACTGGGGTGAAGTCGTAACAAGGTAGCCGTAGGGGAACATGCGGTTGGATCACCTCCTT

>Phycicoccus.AB530140
GACGAACGCTGGCGGCGTGCTTAACACATGCAAGTCGAACGGTGACCTGAGGTGCTTGCACCTTGGTGATCAGTGGCGAACGGGTGAGTAACACGTGAGTAACCTGCCCCAGACTCTGGAATAACCCCGGGAAACCGGAGCTAATACCGGATACGACATCAGGCCGCATGGTCATGGTGTGGAAAGTTTTTCGGTCTGGGATGGGCTCGCGGCCTATCAGCTTGTTGGTGAGGTAGTGGCTCACCAAGGCGACGACGGGTAGCCGGCCTGAGAGGGCGACCGGCCACACTGGGACTGAGACACGGCCCAGACTCCTACGGGAGGCAGCAGTGGGGAATATTGCACAATGGGCGAAAGCCTGATGCAGCGACGCCGCGTGAGGGATGACGGCCTTCGGGTTGTAAACCTCTTTCAGCAGGGAAGAAGCGCAAGTGACGGTACCTGCAGAAGAAGCACCGGCTAACTACGTGCCAGCAGCCGCGGTAATACGTAGGGTGCGAGCGTTGTCCGGAATTATTGGGCGTAAAGAGCTTGTAGGCGGTTTGTCGCGTCTGCCGTGAAAATCCGGGGCTCAACCCCGGACTTGCGGTGGGTACGGGCAGACTAGAGTGTGGTAGGGGAGACTGGAATTCCTGGTGTAGCGGTGAAATGCGCAGATATCAGGAGGAACACCGATGGCGAAGGCAGGTCTCTGGGCCATAACTGACGCTGAGAAGCGAAAGCGTGGGGAGCGAACAGGATTAGATACCCTGGTAGTCCACGCCGTAAACGTTGGGAACTAGGTGTGGGTCTCATTCCACGAGATCCGTGCCGCAGCTAACGCATTAAGTTCCCCGCCTGGGGAGTACGGCCGCAAGGCTAAAACTCAAAGGAATTGACGGGGGCCCGCACAAGCGGCGGAGCATGTGGATTAATTCGATGCAACGCGAAGAACCTTACCAAGGCTTGACATATGCGAGAACGCGGCAGAGATGTCGTTCTCTTTGGACACTCGTATACAGGTGGTGCATGGTTGTCGTCAGCTCGTGTCGTGAGATGTTGGGTTAAGTCCCGCAACGAGCGCAACCCTCGTTCCATGTTGCCAGCGCGTAATGGCGGGGACTCATGGGAGACTGCCGGGGTCAACTCGGAGGAAGGTGGGGACGACGTCAAATCATCATGCCCCTTATGTCTTGGGCTTCACACATGCTACAATGGCCGGTACAAAGGGCTGCGAAACCGCGAGGTGGAGCGAATCCCAAAAAACCGGTCTCAGTTCGGATTGGGGTCTGCAACTCGACCCCATGAAGTCGGAGTCGCTAGTAATCGCAGATCAGCAACGCTGCGGTGAATACGTTCCCGGGCCTTGTACACACCGCCCGTCAAGTCACGAAAGTCGGTAACACCCGAAGCCGGTGGCCCAACCCTTGTGGAGGGAGCTGTCGAAGGTGGGACTGGCGATTGGGACTAAGTCGTAACAAGGTAGCCGTACCGGAAGGTGC

>Phyllobacterium.LT614649
GCTCAGAACGAACGCTGGCGGCAGGCTTAACACATGCAAGTCGAGCGCCCCGCAAGGGGAGCGGCAGACGGGTGAGTAACGCGTGGGAATCTACCCATCTCTACGGAACAACTCCGGGAAACTGGAGCTAATACCGTATACGTCCTTTTGGAGAAAGATTTATCGGAGATGGATGAGCCCGCGTTGGATTAGCTAGTTGGTGGGGTAAAGGCCTACCAAGGCGACGATCCATAGCTGGTCTGAGAGGATGATCAGCCACACTGGGACTGAGACACGGCCCAGACTCCTACGGGAGGCAGCAGTGGGGAATATTGGACAATGGGCGCAAGCCTGATCCAGCCATGCCGCGTGAGTGATGAAGGCCCTAGGGTTGTAAAGCTCTTTCACCGGTGAAGATAATGACGGTAACCGGAGAAGAAGCCCCGGCTAACTTCGTGCCAGCAGCCGCGGTAATACGAAGGGGGCTAGCGTTGTTCGGATTTACTGGGCGTAAAGCGCACGTAGGCGGACTTTTAAGTCAGAGGTGAAATCCCGGGGCTCAACCCCGGAACTGCCTTTGATACTGGAAGTCTTGAGTTCGAGAGAGGTGAGTGGAATTCCGAGTGTAGAGGTGAAATTCGTAGATATTCGGAGGAACACCAGTGGCGAAGGCGGCTCACTGGCTCGATACTGACGCTGAGGTGCGAAAGCGTGGGGAGCAAACAGGATTAGATACCCTGGTAGTCCACGCCGTAAACGATGAATGTTAGCCGTCGGGCAGTTTACTGTTCGGTGGCGCAGCTAACGCATTAAACATTCCGCCTGGGGAGTACGGTCGCAAGATTAAAACTCAAAGGAATTGACGGGGGCCCGCACAAGCGGTGGAGCATGTGGTTTAATTCGAAGCAACGCGCACAACCTTACCAGCCCTTGACATCCCGATCGCGGATACCAGAGATGGCATCCTTCAGTTAGGCTGGATCGGTGACAGGTGCTGCATGGCTGTCGTCAGCTCGTGTCGTGAGATGTTGGGTTAAGTCCCGCAACGAGCGCAACCCTCGCCCCTAGTTGCCAGCATTCAGTTGGGCACTCTAGGGGGACTGCCGGTGATAAGCCGAGAGGAAGGTGGGGATGACGTCAAGTCCTCATGGCCCTTACGGGCTGGGCTACACACGTGCTACAATGGTGGTGACAGTGGGCAGCGAGACCGCGAGGTCGAGCTAATCTCCAAAAGCCATCTCAGTTCGGATTGCACTCTGCAACTCGGGTGCATGAAGTTGGAATCGCTAGTAATCGTGGATCAGCATGCCACGGTGAATACGTTCCCGGGCCTTGTACACACCGCCCGTCACACCATGGGAGTTGGTTTTACCCGAAGGTGCTGTGCTAACCGCAAGGAGGCAGGCAACCACGGTAGGGTCAGCGACTGGGGTGAAGTCGTAACAAGGTAGCCGTAGGGGAACCTGCGGC

>Pirellula.AJ231183
AATGAACGTTGGCGGCATGGATTAGGCATGCAAGTCGTGCGCGATATGTAGCAATACATGGAGAGCGGCGAAAGGGAGAGTAATACGTAGGAACCTACCTTCGGGTCTGGGATAGCGGCGGGAAACTGCCGGTAATACCAGATGATGTTTCCGAACCAAAGGTGTGATTCCGCCTGAAGAGGGGCCTACGTCGTATTAGCTAGTTGGTAGGGTAATGGCCTACCAAGGCAAAGATGCGTATGGGGTGTGAGAGCATGCCCCCACTCACTGGGACTGAGACACTGCCCAGACACCTACGGGTGGCTGCAGTCGAGAATCTTCGGCAATGGGCGAAAGCCTGACCGAGCGATGCCGCGTGCGGGATGAAGGCCTTCGGGTTGTAAACCGCTGTCGTAGGGGATGAAGTGCTAGGGGGTTCTCCCTCTAGTTTGACTGAACCTAGGAGGAAGGGCCGGCTAATCTCGTGCCAGCAGCCGCGGTAATACGAGAGGCCCANACGTTATTCGGATTTACTGGGCTTAAAGAGTTCGTAGGCGGTCTTGTAAGTGGGGTGTGAAATCCCTCGGCTCAACCGAGGAACTGCGCTCCANACTACAAGACTTGAGGGGGATAGAGGTAAGCGGAACTGATGGTGGAGCGGTGAAATGCGTTGATATCATCAGGAACACCGGAGGCGAAGGCGGCTTACTGGGTCCTTTCTGACGCTGAGGAACGAAAGCTAGGGGAGCAAACGGGATTAGATACCCCGGTAGTCCTAGCCGTAAACGATGAGCACTGGACCGGAGCTCTGCACAGGGTTTCGGTCGTAGCGAAAGTGTTAAGTGCTCCGCCTGGGGAGTATGGTCGCAAGGCTGAAACTCAAAGGAATTGACGGGGGCTCACACAAGCGGTGGAGGATGTGGCTTAATTCGAGGCTACGCGAAGAACCTTATCCTAGTCTTGACATGCTTAGGAATCTTCCTGAAAGGGAGGAGTGCTCGCAAGAGAGCCTTTGCACAGGTGCTGCATGGCTGTCGTCAGCTCGTGTCGTGAGATGTCGGGTTAAGTCCCTTAACGAGCGAAACCCTTGTCCTTAGTTACCAGCGCGTCATGGCGGGGACTCTAAGGAGACTGCCGGTGTTAAACCGGAGGAAGGTGGGGATGACGTCAAGTCCTCATGGCCTTTATGATTAGGGCTGCACACGTCCTACAATGGTGCACACAAAGCGACGCAAACTCGTGAGAGCCAGCTAATCGCAAAAAATGTACCTCAGTTCGGATTGCAGGCTGCAACTCGCCTGCATGAAGCTGGAATCGCTAGTAATCGCGGGTCAGCATACCGCGGTGAATGTGTTCCTGAGCCTTGTACACACCGCCCGTCAAGCCACGAAAGTGGGGGGGACCCAACAGCGCTGCCGTAACCGCAAGGAACAAGGCGCCTAAGGTCAACTCCGTGATTGGGACTAAGTCGTAACAAGGTAGCCGTAGGGGAACCTGC

>Porphyrobacter.AB062106
AGAGTTTGATCCTGGCTCAGAACGAACGCTGGCGGCATGCCTAACACATGCAAGTCGAACGAGACCTTCGGGTCTAGTGGCGCACGGGTGCGTAACGCGTGGGAACCTGCCTTTAGGTTCGGAATAACAGTGAGAAATTACTGCTAATACCGGATAATGTCTTCGGACCAAAGATTTATCGCCTTTAGATGGGCCCGCGTTGGATTAGCTAGTTGGTGGGGTAAAGGCCTACCAAGGCGACGATCCATAGCTGGTCTGAGAGGATGATCAGCCACACTGGGACTGAGACACGGCCCAGACTCCTACGGGAGGCAGCAGTGGGGAATATTGGACAATGGGCGAAAGCCTGATCCAGCAATGCCGCGTGAGTGATGAAGGCCTTAGGGTTGTAAAGCTCTTTTACTGGGGATGATAATGACAGTACCCAGAGAATAAGCTCCGGCTAACTCCGTGCCAGCAGCCGCGGTAATACGGAGGGAGCTAGCGTTGTTCGGAATTACTGGGCGTAAAGCGCACGTAGGCGGCTTTTTAAGTCAGGGGTGAAATCCCGGGGCTCAACCCCGGAACTGCCCTTGAAACTGGGAAGCTAGAATCTTGGAGAGGCGAGTGGAATTCCGAGTGTAGAGGTGAAATTCGTAGATATTCGGAAGAACACCAGTGGCGAAGGCGACTCGCTGGACAAGTATTGACGCTGAGGTGCGAAAGCGTGGGGAGCAAACAGGATTAGATACCCTGGTAGTCCACGCCGTAAACGATGATAACTAGCTGTCCGGGCTCATAGAGCTTGGGTGGCGCAGCTAACGCATTAAGTTATCCGCCTGGGGAGTACGGTCGCAAGATTAAAACTCAAAGGAATTGACGGGGGCCTGCACAAGCGGTGGAGCATGTGGTTTAATTCGAAGCAACGCGCAGAACCTTACCAGCCTTTGACATCCTAGGACGACTTCTGGAGACAGATTTCTTCCCTTCGGGGACCTAGTGACAGGTGCTGCATGGCTGTCGTCAGCTCGTGTCGTGAGATGTTGGGTTAAGTCCCGCAACGAGCGCAACCCTCGTCCTTAGTTGCCATCATTAAGTTGGGCACTTTAAGGAAACTGCCGGTGATAAGCCGGAGGAAGGTGGGGATGACGTCAAGTCCTCATGGCCCTTACAGGCTGGGCTACACACGTGCTACAATGGCATCTACAGTGGGCAGCTATTCCGCAAGGATGCGCTAATCTCCAAAAGATGTCTCAGTTCGGATTGTCCTCTGCAACTCGAGGGCATGAAGGCGGAATCGCTAGTAATCGCGGATCAGCATGCCGCGGTGAATACGTTCCCAGGCCTTGTACACACCGCCCGTCACACCATGGGAGTTGGATTCACTCGAAGGCGTTGAGCTAACCCGCAAGGGAGGCAGGCGACCACAGTGGGTTTAGCGACTGGGGTGAAGTCGTAACAAGGTAGCCGTAGGGGAACCTGCGGCTGGATCACCTCCTT

>Porphyromonas.AB035458
ATGGAGAGTTTGATCCTGGCTCAGGATGAACGCTAGCGATAGGCTTAACACATGCAAGTCGAGGGGCAGCATGATCTTAGCTTGCTAAGGTCGATGGCGACCGGCGCACGGGTGCGTAACGCGTATGCAACTTGCCTTACAGAGGGGGATAACCCGTTGAAAGACGGACTAAAACCGCATACACTTGTATTATTGCATGATATTACAAGGAAATATTTATAGCTGTAAGATAGGCATGCGTCCCATTAGCTGGTTGGTGAGGTAACGGCTCACCAAGGCGACGATGGGTAGGGGAACTGAGAGGTTTATCCCCCACACTGGTACTGAGACACGGACCAGACTCCTACGGGAGGCAGCAGTGAGGAATATTGGTCAATGGGCGAGAGCCTGAACCAGCCAAGTCGCGTGAAGGAAGACCGTCCTAAGGATTGTAAACTTCTTTTATACGGGAATAACGGGCGATACGAGTATTGCATTGAATGTACCGTAAGAATAAGCATCGGCTAACTCCGTGCCAGCAGCCGCGGTAATACGGAGGATGCGAGCGTTATCCGGATTTATTGGGTTTAAAGGGTGCGTAGGTTGTTCGGTAAGTCAGCGGTGAAACCTGAGCGCTCAACGTTCAGCCTGCCGTTGAAACTGCCGGGCTTGAGTTCAGTGGCGGCAGGCGGAATTCGTGGTGTAGCGGTGAAATGCATAGATATCACGAGGAACTCCGATTGCGAAGGCAGCTTGCCATACTGCGACTGACACTGAAGCACGAAGGCGTGGGTATCAAACAGGATTAGATACCCTGGTAGTCCACGCAGTAAACGATGATTACTAGGAGTTTGCGATATACCGTCAAGCTTCCACAGCGAAAGCGTTAAGTAATCCACCTGGGGAGTACGCCGGCAACGGTGAAACTCAAAGGAATTGACGGGGGCCCGCACAAGCGGAGGAACATGTGGTTTAATTCGATGATACGCGAGGAACCTTACCCGGGATTGAAATGTAGATGACTGATGGTGAAAACCGTCTTCCCTTCGGGGCTTCTATGTAGGTGCTGCATGGTTGTCGTCAGCTCGTGCCGTGAGGTGTCGGCTTAAGTGCCATAACGAGCGCAACCCACATCGGTAGTTGCTAACAGTTTTCGCTGAGGACTCTACCGAGACTGCCGTCGTAAGGCGCGAGGAAGGTGTGGATGACCTCAAATCAGCACGGCCCTTACATCTGGGGCGACACACGTGTTCAATTGGGAGGGACAAAGGGCAGCTACCGGGCGACCGGATGCGAATCTCTAAACCCTTCCCCAGTTCGGATCGGAGTCTGCAACTCGACTCCGTGAAGCTGGATTCGCTAGTAATCGCGCATCAGCCATGGCGCGGTGAATACGTTCCCGGGCCTTGTACACACCGCCCGTCAAGCCATGGGAGTCGGGGGTACCTGAAGGGCGTAACCGCAAGGGGCGCACTAGGGTAATACCGGTGACT

>Prevotella.AJ006457
TTGAATTCGTCGACAGAGTTTGATCCTGGCTCAGGATGAACGCTAGCTACAGGCTTAACACATGCAAGTCGAGGGGTAACATGAAGAAAGCTTGCTTTCTTTGATGACGACCGGCGCACGGGTGAGTATCGCGTATCCAACCTGCCCATAAGTAGGGAATAGCCTTGCGAAAGTAAGATTAATGCCCTATGGTTTCCATTAAAGACATCTGAGATGGAATAAAGATTTATCGCTTATGGATGGGGATGCGTCTGATTAGGTAGTAGGCGGGGTAACGGCCCACCTAGCCGACGATCAGTAGGGGTTCTGAGAGGAAGGTCCCCCACATTGGAACTGAGACACGGTCCAAACTCCTACGGGAGGCAGCAGTGAGGAATATTGGTCAATGGACGGAAGTCTGAACCAGCCAAGTAGCGTGCAGGATGACGGCCCTATGGGTTGTAAACTGCTTTTTTAGGGGAATAAAGTTAGCCACGTGTGGTTATTTGCATGTACCCTACGAATAAGGACCGGCTAATTCCGTGCCAGCAGCCGCGGTAATACGGAAGGTCCGGGCGTTATCCGGATTTATTGGGTTTAAAGGGAGCGCAGGCCGTTTGGTAAGCGTGTTGTGAAATGTCCGGGCTCAACCTGGGCACTGCAGCGCGAACTGTCAGACTTGAGTGCACAGGAAGCGGGCGGAATTCGTGGTGTAGCGGTGAAATGCTTAGATATCACGAAGAACTCCAATTGCGAAGGCAGCTCGCTGTAGTGTTACTGACGCTAAAGCTCGAAAGTGCGGGTATCGAACAGGATTAGATACCCTGGTAGTCCGCACGGTAAACGATGGATGCCCGCTGTTTGCCCTTCGGGGTGAGTGGCTAAGCGAAAGCGTTAAGCATCCCACCTGGGGAGTACGCCGGCAACGGTGAAACTCAAAGGAATTGACGGGGGCCCGCACAAGCGGAGGAACATGTGGTTTAATTCGATGATACGCGAGGAACCTTACCCGGGCTTGAATTGCAGATGACGGATCTAGAGATAGTGACTTCCTTCGGGACATCTGTGAAGGTGCTGCATGGTTGTCGTCAGCTCGTGCCGTGAGGTGTCGGCTTAAGTGCCATAACGAGCGCAACCCTTCTCTTCAGTTGCCATCAGGTAGAGCTGGGCACTCTGGAGACACTGCCACCGTAAGGTGTGAGGAAGGTGGGGATGACGTCAAATCAGCACGGCCCTTACGTCCGGGGCTACACACGTGTTACAATGGCCGGTACAGAAAGTCGGATGCCCGTAAGGTCATTCTAATCAAGAAAGCCGGTCCCAGTTCGGACTGAGGTCTGCAACCCGACCTCACGAAGCTGGATTCGCTAGTAATCGCGCATCAGCCATGGCGCGGTGAATACGTTCCCGGGCCTTGTACACACCGCCCGTCAAGCCATGAAAGCCGGGGGTGCCTGAAGTCCGTGACCGCAAGGGTCGGCCTAGGGCAAAACTGGTAATTGGGGCT

>Propionibacterium.LN624749
TTTGATCCTGGCTCAGGACGAACGCTGGCGGCGTGCTTAACACATGCAAGTCGGACGGTAAGGCCCCTTTCGGGGGGTACACGAGTGGCGAACGGGTGAGTAACACGTGAGGAACGTGCCCTTGACTTCGGTATAGCTCCAGGAAACTGGTGGTAATCCCGAATATGAGCCTGGCCTGCATGGGTCGGGTTGGAAAGCTTTATGCGGTCAGGGATCGTCTCGCGGCCTATCAGCTTGTTGGTGGGGTAATGGCCTACCAAGGCAGCGACGGGTAGCCGGCCTGAGAGGGTGACCGGCCACATTGGGACTGAGATACGGCCCAGACTCCTACGGGAGGCAGCAGTGGGGAATATTGCACAATGGGCGCAAGCCTGATGCAGCAACGCCGCGTGCGGGATGACGGCCTTCGGGTTGTAAACCGCTTTCATCCATGACGAAGCGCAAGTGACGGTAGTGGGAGAAGAAGCACCGGCTAACTACGTGCCAGCAGCCGCGGTGATACGTAGGGTGCGAGCGTTGTCCGGAATTATTGGGCGTAAAGAGCTTGTAGGCGGTTGATCACGTCGGAAGTGAAATTCCAGGGCTTAACTCTGGGCTTGCTTTCGATACGGGTTGACTTGAGGAATGTAGGGGAGAATGGAACTCTCGGTGGAGCGGTGGAATGCGCAGATATCGGGAAGAACACCAGTGGCGAAGGCGGTTCTCTGGACATTTCCTGACGCTGAGAAGCGAAAGCGTGGGGAGCAAACAGGCTTAGATACCCTGGTAGTCCACGCCGTAAACGGTGGGTACTAGGTGTGGGTCCCTTCCACGGGGTCCGTGCCGTAGCTAACGCATTAAGTACCCCGCCTGGGGAGTACGGCCGCAAGGCTAAAACTCAAAGGAATTGACGGGGCCCCGCACAAGCGGCGGAGCATGCGGATTAATTCGATGCAACGCGAAGAACCTTACCTGGGTTGACATGTACTGGAAGCGTTCAGAGATGGGCGTGCCTTTTTGGCTGGTACACAGGTGGTGCATGGCTGTCGTCAGCTCGTGTCGTGAGATGTTGGGTTAAGTCCCGCAACGAGCGCAACCCTCGTCCAATGTTGCCAGCAGTTCGGCTGGGGACTCATTGGAGACCGCCGGGGCCAACTCGGAGGAAGGTGGGGATGAGGTCAAGTCATCATGCCCCTTATGTCCAGGGCTTCACGCATGCTACAATGGCCGGTACAAAGAGTTGCGAGCCTGTGAGGGTGAGCGAATCTCAGAAAGCCGGTCTCAGTTCGGATTGGGGTCTGCAACTCGACCCCATGAAGTCGGAGTCGCTAGTAATCGCAGATCAGCAACGCTGCGGTGAATACGTTCCCGGGGCTTGTACACACCGCCCGTCAAGTCATGAAAGTCGGTAACACCCGAAGCCGGTGGCCCAACCTTTTGGGGGGAGCCGTCGAAGGTGGGACTGGTGATTAGGACTAAGTCGTAACAAGGTAGCCGTACCGGAAGGTGCGGCTGGATCACCTC

>Providencia.AB682262
ATTGAACGCTGGCGGCAGGCCTAACACATGCAAGTCGAGCGGTAACAGGGGAAGCTTGCTTCTCGCTGACGAGCGGCGGACGGGTGAGTAATGTATGGGGATCTGCCCGATAGAGGGGGATAACTACTGGAAACGGTAGCTAATACCGCATAATCTCTAAGGAGCAAAGCAGGGGAACTTCGGTCCTTGCGCTATCGGATGAACCCATATGGGATTAGCTAGTTGGTGAGGTAATGGCTCACCAAGGCGACGATCCCTAGCTGGTCTGAGAGGATGATCAGCCACACTGGGACTGAGACACGGCCCAGACTCCTACGGGAGGCAGCAGTGGGGAATATTGCACAATGGGCGCAAGCCTGATGCAGCCATGCCGCGTGTATGAAGAAGGCCTTAGGGTTGTAAAGTACTTTCAGTTGGGAGGAAGGCGTTGATGCTAATATCATCAACGATTGACGTTACCAACAGAAGAAGCACCGGCTAACTCCGTGCCAGCAGCCGCGGTAATACGGAGGGTGCAAGCGTTAATCGGAATTACTGGGCGTAAAGCGCACGCAGGCGGTTGATTAAGTTAGATGTGAAATCCCCGGGCTTAACCTGGGAATGGCATCTAAGACTGGTCAGCTAGAGTCTTGTAGAGGGGGGTAGAATTCCATGTGTAGCGGTGAAATGCGTAGAGATGTGGAGGAATACCGGTGGCGAAGGCGGCCCCCTGGACAAAGACTGACGCTCAGGTGCGAAAGCGTGGGGAGCAAACAGGATTAGATACCCTGGTAGTCCACGCTGTAAACGATGTCGATTTGGAGGTTGTTCCCTTGAGGAGTGGCTTCCGGAGCTAACGCGTTAAATCGACCGCCTGGGGAGTACGGCCGCAAGGTTAAAACTCAAATGAATTGACGGGGGCCCGCACAAGCGGTGGAGCATGTGGTTTAATTCGATGCAACGCGAAGAACCTTACCTACTCTTGACATCCAGAGAATTTAGCAGAGATGCTTTAGTGCCTTCGGGAACTCTGAGACAGGTGCTGCATGGCTGTCGTCAGCTCGTGTTGTGAAATGTTGGGTTAAGTCCCGCAACGAGCGCAACCCTTATCCTTTGTTGCCAGCACNTTATGGTGGGAACTCAAAGGAGACTGCCGGTGATAAACCGGAGGAAGGTGGGGATGACGTCAAGTCATCATGGCCCTTACGAGTAGGGCTACACACGTGCTACAATGGCGTATACAAAGAGAAGCGACCTCGCGAGAGCAAGCGGAACTCATAAAGTACGTCGTAGTCCGGATTGGAGTCTGCAACTCGACTCCATGAAGTCGGAATCGCTAGTAATCGTAGATCAGAATGCTACGGTGAATACGTTCCCGGGCCTTGTACACACCGCCCGTCACACCATGGGAGTGGGTTGCAAAAGAAGTAGGTAGCTTAACCTTCGGGAGGGCGCTTACCACTTTGTGATTCATGACTGGGGTGAAG

>Pseudarcicella.HE585218
GTCGAACGGTGTAGCAATACATAGTGGCGCACGGGTGCGTAACACGTATGCAACCTACCTTATATTGGGGGATAGCCTTTCGAAAGGGAGATTAATACCGCATAATATATTTGAATGGCATCATTTAGATATTAAAGATTTATTGATATAAGATGGGCATGCGTCCAATTAGTTAGTTGGCGGGGTAACGGCTCACCAAGACGATGATTGGTAGGGGAACTGAGAGGTCAATCCCCCACACTGGCACTGAGATACGGGCCAGACTCCTACGGGAGGCAGCAGTAGGGAATATTGGGCAATGGGCGGAAGCCTGACCCAGCCATGCCGCGTGCAGGAAGAAGGCGTTATGCGTTGTAAACTGCTTTTATATAGGAAGAAGAAGCCCATGCGTGGGAAAGTGACGGTACTATATGAATAAGCACCGGCTAACTCCGTGCCAGCAGCCGCGGTAATACGGAGGGTGCAAGCGTTGTCCGGATTTATTGGGTTTAAAGGGTGCGTAGGTGGTTTATTAAGTCAGTGGTGAAAGACGGTCGCTTAACGATTGCAGTGCCATTGATACTGATAGACTTGAGTTTTGTTGAGGTAGGCGGAATTGATAGTGTAGCGGTGAAATGCATAGATATTATCAAGAACTCCAATTGCGTAGGCAGCTTACTGAGCAAAAACTGACACTGAGGCACGAAAGTGTGGGTATCAAACAGGATTAGATACCCTGGTAGTCCACACTGTAAACGATGATAACTAGGTGTTGGCCTTTTGGGGTCAGTGCCACAGCGAAAGCGTTAAGTTATCCACCTGGGGAGTACGCCGGCAACGGTGAAACTCAAAGGAATTGACGGGGGTCCGCACAAGCGGTGGAGCATGTGGTTTAATTCGATGATACGCGAGGAACCTTACCTAGGCTAGAATGTGAAGGAATGTATTAGAAATAGTACAGTCAGCAATGACCTGAAACAAGGTGCTGCATGGCTGTCGTCAGCTCGTGCCGTGAGGTGTTGGGTTAAGTCCCGCAACGAGCGCAACCCCTGTATTTAGTTGCCAGCACGTCATGGTGGGAACTCTAAATAGACTGCCTACGCAAGTAGAGAGGAAGGAGGGGACGACGTCAAGTCATCATGGCCCTTACGCCTAGGGCTACACACGTGCTACAATGGTTGGTACAGAGGGTCGCTACTTAGTAATAAGATGCCAATCTCCAAAGCCAATCACAGTTCGGATTGGGGTCTGCAACTCGACCCTATGAAGCTGGAATCGCTAGTAATCGCGTATCAGCAATGACGCGGTGAATACGTTCCCGGACCTTGTACACACCGCCCGTCAAGCCATGAAAGTCTGGTAGACC

>Pseudoxanthomonas.AB681401
AGTGAACGCTGGCGGTAGGCCTAACACATGCAAGTCGAACGGCAGCACAGGAGAGCTTGCTCTCTGGGTGGCGAGTGGCGGACGGGTGAGGAATACATCGGAATCTACTCTGTCGTGGGGGATAACGTAGGGAAACTTACGCTAATACCGCATACGACCTACGGGTGAAAGTGGGGGACCGCAAGGCCTCACGCGATTGAATGAGCCGATGTCGGATTAGCTAGTTGGCGGGGTAAAGGCCCACCAAGGCGACGATCCGTAGCTGGTCTGAGAGGATGATCAGCCACACTGGAACTGAGACACGGTCCAGACTCCTACGGGAGGCAGCAGTGGGGAATATTGGACAATGGGCGCAAGCCTGATCCAGCCATACCGCGTGGGTGAAGAAGGCCTTCGGGTTGTAAAGCCCTTTTGTTGGGAAAGAAATCCTATTGATTAATACTCGGTAGGGATGACGGTACCCAAAGAATAAGCACCGGCTAACTTCGTGCCAGCAGCCGCGGTAATACGAAGGGTGCAAGCGTTACTCGGAATTACTGGGCGTAAAGCGTGCGTAGGTGGTTGTTTAAGTCTGTCGTGAAAGCCCTGGGCTCAACCTGGGAATTGCGATGGATACTGGGCGACTAGAGTGTGGTAGAGGGTGGCGGAATTCCCGGTGTAGCAGTGAAATGCGTAGAGATCGGGAGGAACATCCGTGGCGAAGGCGGCCACCTGGGCCAACACTGACACTGAGGCACGAAAGCGTGGGGAGCAAACAGGATTAGATACCCTGGTAGTCCACGCCCTAAACGATGCGAACTGGATGTTGGGTTCAACTTGGAACCCAGTATCGAAGCTAACGCGTTAAGTTCGCCGCCTGGGGAGTACGGTCGCAAGACTGAAACTCAAAGGAATTGACGGGGGCCCGCACAAGCGGTGGAGTATGTGGTTTAATTCGATGCAACGCGAAGAACCTTACCTGGTCTTGACATCCACGGAACTTTCCAGAGATGGATTGGTGCCTTCGGGAACCGTGAGACAGGTGCTGCATGGCTGTCGTCAGCTCGTGTCGTGAGATGTTGGGTTAAGTCCCGCAACGAGCGCAACCCTTGTCCTTAGTTGCCAGCACGTAATGGTGGGAACTCTAAGGAGACCGCCGGTGACAAACCGGAGGAAGGTGGGGATGACGTCAAGTCATCATGGCCCTTACGACCAGGGCTACACACGTACTACAATGGTGGGGACAGAGGGCTGCAATCCCGCGAGGGTGAGCCAATCCCAGAAACCCCATCTCAGTCCGGATCGGAGTCTGCAACTCGACTCCGTGAAGTCGGAATCGCTAGTAATCGCAGATCAGCATTGCTGCGGTGAATACGTTCCCGGGCCTTGTACACACCGCCCGTCACACCATGGGAGTTTGTTGCACCAGAAGCAGGTAGCTTAACCTTCGGGAGGGCGCTTGCCACGGTGTGGCCGATGACTGGGGTGAAG

>Rhodanobacter.AM087226
ATTGAACGCTGGCGGCATGCCTAACACATGCAAGTCGAACGGCAGCACAGCAGAGCTTGCTCTGTGGGTGGCGAGTGGCGGACGGGTGAGTAATGCATCGGGACCTACCCAGACGTGGGGGATAACGTAGGGAAACTTACGCTAATACCGCATACGTCCTACGGGAGAAAGCAGGGGACCTTCGGGCCTTGCGCGGTTGGACGGACCGATGTGCGATTAGCTAGTTGGTAGGGTAATGGCCTACCAAGGCGACGATCGCTAGCTGGTCTGAGAGGATGATCAGCCACACTGGGACTGAGACACGGCCCAGACTCCTACGGGAGGCAGCAGTGGGGAATATTGGACAATGGGCGCAAGCCTGATCCAGCAATGCCGCGTGTGTGAAGAAGGCCCTCGGGTTGTAAAGCACTTTTATCAGGAACGAAATACCACGGGTTAATACCCTATGGGGCTGACGGTACCTGAGGAATAAGCACCGGCTAACTTCGTGCCAGCAGCCGCGGTAATACGAAGGGTGCAAGCGTTAATCGGAATTACTGGGCGTAAAGGGTGCGTAGGCGGTTCGTTAAGTCTGTCGTGAAATCCCCGGGCTCAACCTGGGAATGGCGATGGATACTGGCGAGCTAGAGTGTGTCAGAGGATGGTGGAATTCCCGGTGTAGCGGTGAAATGCGTAGAGATCGGGAGGAACATCAGTGGCGAAGGCGGCCATCTGGGACAACACTGACGCTGAAGCACGAAAGCGTGGGGAGCAAACAGGATTAGATACCCTGGTAGTCCACGCCCTAAACGATGCGAACTGGATGTTGGTCTCAACTCGGAGATCAGTGTCGAAGCTAACGCGTTAAGTTCGCCGCCTGGGGAGTACGGTCGCAAGACTGAAACTCAAAGGAATTGACGGGGGCCCGCACAAGCGGTGGAGTATGTGGTTTAATTCGATGCAACGCGAAGAACCTTACCTGGCCTTGACATGTCCGGAATCCTTGAGAGATCGAGGAGTGCCTTCGGGAATCGGAACACAGGTGCTGCATGGCTGTCGTCAGCTCGTGTCGTGAGATGTTGGGTTAAGTCCCGCAACGAGCGCAACCCTTGTCCTTAGTTGCCAGCACGTAATGGTGGGAACTCTAAGGAGACTGCCGGTGACAAACCGGAGGAAGGTGGGGATGACGTCAAGTCATCATGGCCCTTACGGCCAGGGCTACACACGTACTACAATGGTCGGTACAGAGGGTTGCAATACCGCGAGGTGGAGCCAATCCCAGAAAGCCGATCCCAGTCCGGATCGGAGTCTGCAACTCGACTCCGTGAAGTCGGAATCGCTAGTAATCGCGGATCAGCTATGCCGCGGTGAATACGTTCCCGGGCCTTGTACACACCGCCCGTCACACCATGGGAGTGGGTTGCTCCAGAAGGCGTTAGTCTAACCGCAAGGGGGACGACGCCCACGGAGTGGTCCATGACTGGGGTGAAGTCGTAACAAGGTAGCCGTATCGGAAGG

>Rhodopseudomonas.GU370102
CGTTCGACGATTAGAGTTTGATCCTGGCTCAGAACGAACGCTGGCGGCAGGCTTAACACATGCAAGTCGAACGCACTCTTCGGAGTGAGTGGCAGACGGGTGAGTAACGCGTGGGAATCTACCCAGTGGTACGGGATAACCCGAGGAAACTCGAGCTAATACCGTATACGCCCTTCGGGGGAAAGATTTATTGCCATTGGATGAGCCCGCGTCGGATTAGCTTGTTGGTGGGGTAACGGCCTACCAAGGCAACGATCCGTAGCTGGTCTGAGAGGATGATCAGCCACACTGGGACTGAGACACGGCCCAGACTCCTACGGGAGGCAGCAGTGGGGAATCTTGGACAATGGGGGAAACCCTGATCCAGCCATGCCGCGTGAGTGAAGAAGGCCCTAGGGTTGTAAAGCTCTTTCAGCGGGGAAGATAATGACGGTACCCGCAGAAGAAGTCCCGGCTAACTTCGTGCCTGCAGCCGCGGTAATACGAAGGGGGCTAGCGTTGTTCGGAATTACTGGGCGTAAAGCGCGCGTAGGCGGATTGTTAAGTCAGGGGTGAAATCCCAGAGCTCAACTCTGGAACTGCCTCTGATACTGGCAATCTCGAGTCCGGAAGAGGTTGGTGGAATTCCGAGTGTAGAGGTGAAATTCGTAGATATTCGGAGGAACACCAGAGGCGAAGGCGGCCAACTGGTCCGAGACTGACGCTGAGGCGCGAAAGCGTGGGGAGCAAACAGGATTAGATACCCTGGTAGTCCACGCCGTAAACGATGTCGACTAGCCGTTGGGATCCTTGAGATCTTAGTGGCGCAGCTAACGCGATAAGTCGACCGCCTGGGGAGTACGGCCGCAAGGTTAAAACTCAAATGAATTGACGGGGGCCCGCACAAGCGGTGGAGCATGTGGTTTAATTCGAAGCAACGCGAAGAACCTTACCTGGCCTTGACATGCTGAGAACTTTCCAGAGATGGATTGGTGCCTTCGGGAACTCAGACACAGGTGCTGCATGGCTGTCGTCAGCTCGTGTCGTGAGATGTTGGGTTAAGTCCCGTAACGAGCGCAACCCTTGTCCTTAGTTACCAGCACCTCGGGTGGGCACTCTAAGGAGACTGCCGGTGACAAACCGGAGGAAGGTGGGGATGACGTCAAGTCATCATGGCCCTTACGGCCAGGGCTACACACGTGCTACAATGGTCGGTACAAAGGGTTGCCAAGCCGCGAGGTGGAGCTAATCCCATAAAACCGATCGTAGTCCGGATCGCAGTCTGCAACTCGACTGCGTGAAGTCGGAATCGCTAGTAATCGTGAATCAGAATGTCACGGTGAATACGTTCCCGGGCCTTGTACACACCGCCCGTCACACCATGGGAGTTGGTTCTACCCGAAGACGGTGCGCTAACCCGCAAGGGAGGCAGCCGGCCACGGTAGGGTCAGCGACTGGGGTGAAGTCGTAACAAGGTAACC

>Rickettsia.CP004888
GACAGAATCAAACTTGAGAGTTTGATCCTGGCTCAGAACGAACGCTATCGGTATGCTTAACACATGCAAGTCGAACGGATTAACTAGAGCTCGCTTTAGTTAATTAGTGGCAGACGGGTGAGTAACACGTGGGAATCTACCCATCAGTACGGAATAACTTTTAGAAATAAAAGCTAATACCGTATATTCTCTACGGAGGAAAGATTTATCGCTGATGGATGGGCCCGCGTCAGATTAGGTAGTTGGTGAGGTAATGGCTCACCAAGCCGACGATCTGTAGCTGGTCTGAGAGGATGATCAGCCACACTGGGACTGAGACACGGCCCAGACTCCTACGGGAGGCAGCAGTGGGGAATATTGGACAATGGGCGAAAGCCTGATCCAGCAATACCGAGTGAGTGATGAAGGCCTTAGGGTTGTAAAGCTCTTTTAGCAAGGAAGATAATGACGTTACTTGCAGAAAAAGCCCCGGCTAACTCCGTGCCAGCAGCCGCGGTAAGACGGAGGGGGCTAGCGTTGTTCGGAATTACTGGGCGTAAAGAGTGCGTAGGCGGTTTAGTAAGTTGGAAGTGAAAGCCCGGGGCTTAACCTCGGAATTGCTTTCAAAACTACTAATCTAGAGTGTAGTAGGGGATGATGGAATTCCTAGTGTAGAGGTGAAATTCTTAGATATTAGGAGGAACACCGGTGGCGAAGGCGGTCATCTGGGCTACAACTGACGCTGATGCACGAAAGCGTGGGGAGCAAACAGGATTAGATACCCTGGTAGTCCACGCCGTAAACGATGAGTGCTAGATATCGGAGGATTCTCTTTCGGTTTCGCAGCTAACGCATTAAGCACTCCGCCTGGGGAGTACGGTCGCAAGATTAAAACTCAAAGGAATTGACGGGGGCTCGCACAAGCGGTGGAGCATGCGGTTTAATTCGATGTTACGCGAAAAACCTTACCAACCCTTGACATGGTGGTTACGGATTGCAGAGATGCTTTCCTTCAGTTCGGCTGGGCCACACACAGGTGTTGCATGGCTGTCGTCAGCTCGTGTCGTGAGATGTTGGGTTAAGTCCCGCAACGAGCGCAACCCTTATTCTTATTTGCCAGTGGGTAATGCCGGGAACTATAAGAAAACTGCCGGTGATAAGCCGGAGGAAGGTGGGGACGACGTCAAGTCATCATGGCCCTTACGGGTTGGGCTACACGCGTGCTACAATGGTGTTTACAGAGGGAAGCAATACGGTGACGTGGAGCAAATCCCTAAAAGACATCTCAGTTCGGATTGTTCTCTGCAACTCGAGAGCATGAAGTTGGAATCGCTAGTAATCGCGGATCAGCATGCCGCGGTGAATACGTTCTCGGGCCTTGTACACACTGCCCGTCACGCCATGGGAGTTGGTTTTACCTGAAGGTGGTGAGCTAACGCAAGAGGCAGCCAACCACGGTAAAATTAGCGACTGGGGTGAAGTCGTAACAAGGTAGCCGTAGGGGAACCTGCGGCTGGATTA

>Rickettsiella.AB522705
ATTGAACGCTGGCGGTATGCCTAACACATGCAAGTCGAACGGCAGCATGTCCCGCACTTAACTCAGATTGCCTGAATTATTTTGGTATTTTTCACGTTTGTGTGAAAAACTGAAAATGAGAGAGGGGTATAAGAATCTAAGTTAAGTGCGGGATGATGGCGAGTGGCGGACGGGTGAGTAATAGGTAGGAATCTGTCCTGGAGAGTGGGATAACACGCGGAAACGCGTGCTAATACCGCATAATATTGAGAAATCAAAGCAGGGGACCCTTCGGGGCCTTGCGCTCTAGGTTGAGCCTACGTCGGATTAGCTAGTTGGTGGGGTAAAGGCCTACCAAGGCGACGATCCGTAGCTGGTCTGAGAGGATGACCAGCCACACTGGGACTGAGACACGGCCCAGACTCCTACGGGAGGCAGCAGTGGGGAATCTTGGACAATGGGGGAAACCCTGATCCAGCGATACCGCGTGTGTGAAGAAGGCCTTCGGGTTGTAAAGCACTTTAGGTGGGAAAGAAAGGTAATCGAGGAATATTCGATTACTGTGACGGTACCCACAGAATAAGCACCGGCTAACTCTGTGCCAGCAGCCGCGGTAATACAGAGGGTGCAAGCGTTAATCAGAATGACTGGGCGTAAAGGGCGTGTAGGTGGTTGACTAGGTTTGATGTGAAATCCCCGGGCTTAACCTGGGAATGGCGTCGAAAACGGGTTGACTAGAGTGAGAGAGAGGGTTGTGGAATTTCCGGTGTAGCGGTGAAATGCGTAGATATCGGAAAGAACATCAGTGGCGAAGGCGACAACCTGGCTCTTAACTGACACTGAGGCGCGAAGGCGTGGGGAGCAAACAGGATTAGATACCCTGGTAGTCCACGCGGTAAACGATGAGAACTGGCTGTGAGGCGTGGGACTTCGGTTCTGCGCGACGTAGCGAAGCTAACGCGTTAAGTTCTCCGCCTGGGGAGTACGGCCGCAAGGTTAAAACTCAAAGAAATTGACGGGGGCCCGCACAAGCGGTGGAGCATGTGGTTTAATTCGATGCAACCCGAAGAACCTTACCTACCCTTGACATCCTTAGTATTGAGCAGAGATGCTCGAGTGCCGAAAGGAACTAAGAGACAGGTGCTGCATGGCTGTCGTCAGCTCGTGTCGTGAGATGTTGGGTTAAGTCCCGTAACGAGCGCAACCCTTATCCTTTATTGCCAACAGGTAAAGCTGGGAACTTAAAGGAGACTGCCGGTGATAAACCGGAGGAAGGTGGGGACCACGTCAAGTCATCATGGCCTTTATGGGTAGGGCTACACACGTGCTACAATGGAGCGTACAGAAGGAAGCCAACCCGCGAGGGGGAGCCAATCCTGTAAAACGTTTCGTAGTCCGGATTGGAGTCTGCAACTCGACTCCATGAAGTTGGAATCGCTAGTAATCGCGAATCAGCAAGTCGCGGTGAATACGTTCTCGGGCCTTGTACACACCGCCCGTCACACCATGGGAGTGGGTTTTACCAGAAGGCGGTAGATTAACCGAAAGGGGATCGCCGACCACGGTAGGATTCATGACTGGGGTG

>Roseburia.AJ270482
GATCCTGGCTCAGGATGAACGCTGGCGGCGTGCTTAACACATGCAAGTCGAACGAAGCACTTTAATTGATTTCTTCGGAATGAAGTTTTTGTGACTGAGTGGCGGACGGGTGAGTAACGCGTGGGTAACCTGCCTCATACAGGGGGATAACAGTTGGAAACGACTGCTAATACCGCATAAGCGCACAGGATTGCATGATCCAGTGTGAAAAACTCCGGTGGTATGAGATGGACCCGCGTCTGATTAGCCAGTTGGCGGGGTAACGGCCCACCAAAGCGACGATCAGTAGCCGACCTGAGAGGGTGACCGGCCACATTGGGACTGAGACACGGCCCAAACTCCTACGGGAGGCAGCAGTGGGGAATATTGCACAATGGGGGAAACCCTGATGCAGCGACGCCGCGTGAGCGAAGAAGTATTTCGGTATGTAAAGCTCTATCAGCAGGGAAGAAGAATGCGGTACCTGACTAAGAAGCACCGGCTAAATACGTGCCAGCAGCCGCGGTAATACGTATGGTGCAAGCGTTATCCGGATTTACTGGGTGTAAAGGGAGCGCAGGCGGTACGGCAAGTCTGATGTGAAATCCCGGGGCTCAACCCCGGTACTGCATTGGAAACTGTCGGACTAGAGTGTCGGAGGGGTAAGTGGAATTCCTAGTGTAGCGGTGAAATGCGTAGATATTAGGAGGAACACCAGTGGCGAAGGCGGCTTACTGGACGATTACTGACGCTGAGGCTCGAAAGCGTGGGGAGCAAACAGGATTAGATACCCTGGTAGTCCACGCCGTAAACGATGAATACTAGGTGTCGGGGAGCATTGCTCTTCGGTGCCGCAGCAAACGCAATAAGTATTCCACCTGGGGAGTACGTTCGCAAGAATGAAACTCAAAGGAATTGACGGGGACCCGCACAAGCGGTGGAGCATGTGGTTTAATTCGAAGCAACGCGAAGAACCTTACCAAGTCTTGACATCCCACTGACAGAGTATGTAATGTACTTTCTCTTCGGAGCAGTGGTGACAGGTGGTGCATGGTTGTCGTCAGCTCGTGTCGTGAGATGTTGGGTTAAGTCCCGCAACGAGCGCAACCCCTATTCTTAGTAGCCAGCGGTTCGGCCGGGCACTCTAGGGAGACTGCCAGGGATAACCTGGAGGAAGGTGGGGATGACGTCAAATCATCATGCCCCTTATGACTTGGGCTACACACGTGCTACAATGGCGTAAACAAAGGGAAGCAATCCCGCGAGGGGGAGCAAATCTCAAAAATAACGTCTCAGTTCGGACTGTAGTCTGCAACTCGACTACACGAAGCTGGAATCGCTAGTAATCGCGAATCAGAATGTCGCGGTGAATACGTTCCCGGGTCTTGTACACACCGCCCGTCACACCATGGGAGTTGGTAATGCCCGAAGTCAGTGACCCAACCGCAAGGAGGGAGCTGCCGAAGGCAGGACTGATAACTGGGGTGAAGTCGTAACAAGGGTACG

>Roseomonas.AB594202
GATCCTGGCTCAGAGCGAACGCTGGCGGCATGCTTAACACATGCAAGTCGCACGGGCAGCAATGTCAGTGGCGGACGGGTGAGTAACGCGTAGGAACATGTCCAGAGGTGGGGGACAACCCCGGGAAACTGGGGCTAATACCGCATATCGGTTGAGGCCGAAAGCAGCGATGCGCCTTTGGAGTGGCCTGCGTCCGATTAGGTAGTTGGTGGGGTAAAGGCCTACCAAGCCTGCGATCGGTAGCTGGTCTGAGAGGACGACCAGCCACACTGGGACTGAGACACGGCCCAGACTCCTACGGGAGGCAGCAGTGGGGAATATTGGACAATGGGCGCAAGCCTGATCCAGCAATGCCGCGTGGGTGAAGAAGGTCTTCGGATCGTAAAGCCCTTTCGGCGGGGACGATGATGACGGTACCCGCAGAAGAAGCCCCGGCTAACTTCGTGCCAGCAGCCGCGGTAATACGAAGGGGGCTAGCGTTGCTCGGAATTACTGGGCGTAAAGGGCGCGTAGGCGGTTTGCCAAGTCAGGCGTGAAATTCCTGGGCTCAACCTGGGGACTGCGCTTGATACTGGCGGACTTGAGGATGGAAGAGGCTCGTGGAATTCCCAGTGTAGAGGTGAAATTCGTAGATATTGGGAAGAACACCGGTGGCGAAGGCGGCGAGCTGGTCCATTACTGACGCTGAGGCGCGACAGCGTGGGGAGCAAACAGGATTAGATACCCTGGTAGTCCACGCCGTAAACGATGTGCGCTGGATGTTGGGTGACCTAGTCACTCAGTGTCGTAGCTAACGCGGTAAGCGCACCGCCTGGGGAGTACGGCCGCAAGGTTGAAACTCAAAGGAATTGACGGGGGCCCGCACAAGCGGTGGAGCATGTGGTTTAATTCGAAGCAACGCGCAGAACCTTACCAGCCCTTGACATGGTCCTGACCGGTCTGGAGACAGACTTTCCCCGCAAGGGGCGGGACGCACAGGTGCTGCATGGCTGTCGTCAGCTCGTGTCGTGAGATGTTGGGTTAAGTCCCGCAACGAGCGCAACCCTCGCCACTAGTTGCCAGCATGTTCGGGTGGGCACTCTAGTGGAACTGCCGGTGACAAGCCGGAGGAAGGTGGGGATGACGTCAAGTCCTCATGGCCCTTATGGGCTGGGCTACACACGTGCTACAATGGCGGTGACAGTGGGATGCCAGGCAGCGATGCCGAGCTGATCCCCAAAAGCCGTCTCAGTTCGGATTGCACTCTGCAACTCGGGTGCATGAAGGTGGAATCGCTAGTAATCGCGGATCAGCACGCCGCGGTGAATACGTTCCCGGGCCTTGTACACACCGCCCGTCACACCATGGGAGTTGGTTCTACCTTAAGTCGTTGCGCTAACCAGCAATGGGGGCAGGCGACCACGGTAGGGTCAGCGACTGGGGTGAAGTCGTAACAAGGTAGCCGTAGGGGAACCTGC

>Ruminococcus.AM920691
TAATAAAGAGTTTGATCCTGGCTCAGGACGAACGCTGGCGGCACGCTTAACACATGCAAGTCGAACGGAGATAATTTGAGTTTACTTGGATTATCTTAGTGGCGGACGGGTGAGTAACACGTGAGCAACCTGCCTTTGAGAGAGGGATAGCTTCTGGAAACGGATGGTAATACCTCATAACATAATTGAAGGGCATCCTTTAATTATCAAAGATTTATCACTCAAAGATGGGCTCGCGTCTGATTAGATAGTTGGTGAGGTAACGGCTCACCAAGTCGACGATCAGTAGCCGGACTGAGAGGTTGAACGGCCACATTGGGACTGAGACACGGCCCAGACTCCTACGGGAGGCAGCAGTGGGGAATATTGCACAATGGGGGAAACCCTGATGCAGCGATGCCGCGTGGAGGAAGAAGGTTTTCGGATTGTAAACTCCTGTCTTAAAGGACGATAATGACGGTACTTTAGGAGGAAGCTCCGGCTAACTACGTGCCAGCAGCCGCGGTAATACGTAGGGAGCGAGCGTTGTCCGGAATTACTGGGTGTAAAGGGAGCGTAGGCGGGATTGCAAGTCAGATGTGAAATACATGGGCTCAACCCATGGGCTGCATTTGAAACTGTAGTTCTTGAGTGAAGTAGAGGTAAGCGGAATTCCTGGTGTAGCGGTGAAATGCGTAGATATCAGGAGGAACACCGGTGGCGAAGGCGGCTTACTGGGCTTTTACTGACGCTGAGGCTCGAAAGCGTGGGGAGCAAACAGGATTAGATACCCTGGTAGTCCACGCTGTAAACGATGATTACTAGGTGTGGGGGGACTGACCCCTTCCGTGCCGCAGTTAACACAATAAGTAATCCACCTGGGGAGTACGGCCGCAAGGTTGAAACTCAAAGGAATTGACGGGGGCCCGCACAAGCAGTGGAGTATGTGGTTTAATTCGAAGCAACGCGAAGAACCTTACCAGGTCTTGACATCGTATGCATAACTTAGAGATAAGTGAAATCCCTTCGGGGACATATAGACAGGTGGTGCATGGTTGTCGTCAGCTCGTGTCGTGAGATGTTGGGTTAAGTCCCGCAACGAGCGCAACCCTTACCTTTAGTTGCTACGCAAGAGCACTCTAAAGGGACTGCCGTTGACAAAACGGAGGAAGGTGGGGATGACGTCAAATCATCATGCCCCTTATGACCTGGGCTACACACGTACTACAATGGCAATTAACAAAGAGAAGCAAGACAGCGATGTGGAGCAAATCTCGAAAAATTGTCCCAGTTCAGATTGCAGGCTGCAACTCGCCTGCATGAAGTCGGAATTGCTAGTAATCGTGGATCAGCATGCCACGGTGAATACGTTCCCGGGCCTTGTACACACCGCCCGTCACACCATGGGAGTCGGTAACACCCGAAGTCGGTAGTCTAACAGCAATGAGGACGCCGCCGAAGGTGGGATTGATGACTGGGGTGAAGTCGTAACAAGGTAGCCGTATCGGAAGGTGCGGCTGGATCACCTCCTTTCTAAGGAGT

>Segetibacter.AB267478
TGGCTCAGGATGAACGCTAGCGGCAGGCTTAATACATGCAAGTCGAGGGGCAACAGGGGTAGCAATACCTGCTGGCGACCGGCAAACGGGTGCGGAACACGTACAGAACCTTCCTCTGAGTGGGAGATAGCCCGGAGAAATCCGGATTAATACCCCATAGTATTGTTGTGTGGCATCACATAATAATTAAAGATTTATTGCTCAGAGATGGCTGTGCGGCTGATTAGGTAGTTGGCGGGGTAAAGGCCCACCAAGCCATCGATCAGTAACTGGTGTGAGAGCACGACCAGTCACACGGGCACTGAGACACGGGCCCGACTCCTACGGGAGGCAGCAGTAAGGAATATTGGTCAATGGAGGCAACTCTGAACCAGCCATGCCGCGTGAAGGATGAAGGTCCTCTGGATTGTAAACTTCTTTTATGTGGGAAGAAACCGATACATTCTTGTGTCGTTGACGGTACCATAGGAATAAGCACCGGCTAACTCCGTGCCAGCAGCCGCGGTAATACGGAGGGTGCAAGCGTTATCCGGATTCACTGGGTTTAAAGGGTGCGTAGGTGGGAATGTAAGTCAGTGGTGAAATCTCCGTGCTTAACACGGAAACTGCCATTGATACTATGTTTCTTGAATTTTCTGGAGGTTAGCGGAATATGTCATGTAGCGGTGAAATGCTTAGATATGACATAGAACACCAATTGCGAAGGCAGCTAACTACAGGGATATTGACACTGAGGCACGAAAGCGTGGGGATCAAACAGGATTAGATACCCTGGTAGTCCACGCCCTAAACGATGGATACTCGACATTTGTGATAGACAATAAGTGTCTGAGCGAAAGCATTAAGTATCCCACCTGGGAAGTACGACCGCAAGGTTGAAACTCAAAGGAATTGGCGGGGGTCCGCACAAGCGGTGGAGCATGTGGTTTAATTCGATGATACGCGAGGAACCTTACCTGGGCTAGAATGCCGTTGGACTGTGGGTGAAAGCTCACATCCCCGCAAGGGGCCGGCGGTAAGGTGCTGCATGGCTGTCGTCAGCTCGTGCCGTGAGGTGTTGGGTTAAGTCCCGCAACGAGCGCAACCCCTATCAATAGTTGCCATCAGGTCAAGCTGGGAACTCTATTGAAACTGCCGTCGTAAGACGCGAGGAAGGAGGGGATGATGTCAAGTCATCATGGCCTTTATGCCCAGGGCTACACACGTGCTACAATGGGAAGGACAAAGAGCTGCCACCTGGTGACAGGGCGCTAATCTCAAAAACCTTCTCTCAGTTCAGATTGCAGGCTGCAACTCGCCTGCATGAAGCTGGAATCGCTAGTAATCGTAGATCAGCAACGCTACGGTGAATACGTTCCCGGACCTTGCACACACCGCCCGTCAAGCCATGGAAGCCGGGTGTACCTAAAGTCGATAACCGTAAGGAGTCGCCTAGGGTAAAACTGGTAACTGGGGCTAAGTCGTAACAAGGTATCCGTA

>Shewanella.NC.010506
ACTTTAATTGAAGAGTTTGATCATGGCTCAGATTGAACGCTGGCGGCAGGCCTAACACATGCAAGTCGAGCGGAAACAGGAGAGTAGCTTGCTACTTTCGCTGTCGAGCGGCGGACGGGTGAGTAATGCCTAGATATCTGCCTAGTCGTGGGGGATAACAGTTGGAAACGACTGCTAATACCGCATACGCCCTACGGGGGAAAGGAGGGGACCTTCGGGCCTTTCGCGATTAGATGAGTCTAGGTGGGATTAGCTAGTAGGTGAGGTAATGGCTCACCTAGGCGACGATCCCTAGCTGTTCTGAGAGGATGATCAGCCACACTGGGACTGAGACACGGCCCAGACTCCTACGGGAGGCAGCAGTGGGGAATATTGCACAATGGGCGAAAGCCTGATGCAGCCATGCCGCGTGTGTGAAGAAGGCCTTCGGGTTGTAAAGCACTTTCAGCGAGGAGGAAAGGTTAACGGTTAATAACCGTTAGCTGTGACGTTACTCGCAGAAGAAGCACCGGCTAACTTCGTGCCAGCAGCCGCGGTAATACGAGGGGTGCAAGCGTTAATCGGAATTACTGGGCGTAAAGCGTACGCAGGCGGTTTGTTAAGCCAGATGTGAAAGCCCCGGGCTCAACCTGGGAATTGCATTTGGAACTGGCAAACTAGAGTCTTGTAGAGGGGGGTAGAATTTCAGGTGTAGCGGTGAAATGCGTAGAGATCTGAAGGAATACCGGTGGCGAAGGCGGCCCCCTGGACAAAGACTGACGCTCAGGTACGAAAGCGTGGGGAGCAAACAGGATTAGATACCCTGGTAGTCCACGCCGTAAACGATGTCTACTCGGAGTTTGGTAACTTAGTTACTGGGCTCCCAAGCTAACGCATTAAGTAGACCGCCTGGGGAGTACGGCCGCAAGGTTAAAACTCAAATGAATTGACGGGGGCCCGCACAAGCGGTGGAGCATGTGGTTTAATTCGATGCAACGCGAAGAACCTTACCTACTCTTGACATCCACAGAACTTTTCAGAGATGAATTGGTGCCTTCGGGAACTGTGAGACAGGTGCTGCATGGCTGTCGTCAGCTCGTGTTGTGAAATGTTGGGTTAAGTCCCGCAACGAGCGCAACCCTTATCCTTATTTGCCAGCGAGTTATGTCGGGAACTTTAGGGAGACTGCCGGTGATAAACCGGAGGAAGGTGGGGACGACGTCAAGTCATCATGGCCCTTACGAGTAGGGCTACACACGTGCTACAATGGTCGGTACAGAGGGTTGCGAAGCCGCGAGGTGGAGCTAATCCCAGAAAGCCGGTCGTAGTCCGGATTGGAGTCTGCAACTCGACTCCATGAAGTCGGAATCGCTAGTAATCGTGGATCAGAATGCCACGGTGAATACGTTCCCGGGCCTTGTACACACCGCCCGTCACACCATGGGAGTGGGCTGCACCAGAAGTAGATAGCTTAACCTTCGGGAGGGCGTTTACCACGGTGTGGTTCATGACTGGGGTGAAGTCGTAACAAGGTAGCCCTAGGGGAACCTGGGGCTGGATCACCTCCTTACCT

>Sorangium.EU240498
TTAGAGTTTGATCCTGGCTCAGAACGAACGTTAGCGGCGCGCTTAACACATGCAAGTCGAGCGAGAAAGGGCTTCGGCCCCGGTAAAGCGGCGCACGGGTGAGTAACACGTAGGTAATCTGCCCCCAGGTGGTGGATAACGTTCCGAAAGGAGCGCTAATACAGCATGAGACCACGCCTTCGAAAGAGGGTGAGGTCAAAGCCGGCCTCTTCATGAAAGCTGGCGCCAGGGGATGAGCCTGCGGCCCATCAGCTAGTTGGTAGGGTAATGGCCTACCAAGGCGAAGACGGGTAGCTGGTCTGAGAGGATGATCAGCCACACTGGAACTGAGACACGGTCCAGACTCCTACGGGAGGCAGCAGTGGGGAATCTTGCGCAATGGGCGAAAGCCTGACGCAGCGACGCCGCGTGAGTGATGAAGGCCTTCGGGTTGTAAAGCTCTGTGGAGGGGGACGAATAAGGGTTGGCTAACATCCAGCTCGATGACGGTACCCCTTTAGCAAGCACCGGCTAACTCTGCGCCAGCAGCCGCGGTAAGACAGAGGGTGCAAACGTTGTTCGGAATTACTGGGCGTAAAGCGCATGTAGGCGGTTCGTAAAGTCAGATGTGAAAGCCCTGGGCTTAACCCAGGAAGTGCATTCGAAACTCACGAACTTGAGTCCCGGAGAGGAAGGCGGAATTCTCGGTGTAGAGGTGAAATTCGTAGATATCGAGAGGAACATCGGTGGCGAAGGCGGCCTTCTGGACGGTGACTGACGCTGAGATGCGAAAGCGTGGGGAGCAAACAGGATTAGATACCCTGGTAGTCCACGCCGTAAACGATGGGTGCTAGGTGTCGCGGGCTTTGACTCCTGCGGTGCCGTAGCTAACGCATTAAGCACCCCGCCTGGGGAGTACGGCCGCAAGGCTAAAACTCAAAGGAATTGACGGGGGCCCGCACAAGCGGTGGAGCATGTGGCTCAATTCGACGCAACGCGCAGAACCTTACCTGGGCTAGAAAATGCAGGAACCTGGTTGAAAGATCGGGGTGCTCTTCGGAGAACCTGTAGTTAGGTGCTGCATGGCTGTCGTCAGCTCGTGTCGTGAGATGTTGGGTTAAGTCCCGCAACGAGCGCAACCCCTATCGTTAGTTGCCAGCGGTTCGGCCGGGCACTCTAGCGAGACTGCCGATATTTAAATCGGAGGAAGGTGGGGATGACGTCAAGTCCTCATGGCCCTTATGTCCAGGGCTACACACGTGCTACAATGGGCGGTACAGACGGTCGCGAACCCGCGAGGGGAAGCCAATCCGAAAAAACCGTCCTCAGTACGGATAAGAGTCTGCAACTCGACTCTTTGAAGTTGGAATCGCTAGTAATCCCTGATCAGCAGGCAGGGGTGAATACGTTCCCGGGCCTTGTACACACCGCCCGTCACACCATGGGAGTCGATTGCTCCAGAAGTGGCTGCGCCAACCCGCAAGGGAGGCAGGCCCCCAAGGAGTGGTTGGTAACTGGGGTGAAGTCGTAACAAGGTAACC

>Sphingobacterium.FN908501
AGAGTTTGATCCTGGCTCAGGATGAACGCTAGCGGCAGGCCTAATACATGCAAGTCGGACGGGATCCAGGGGGTAGCTTGCTACCTTCTGGTGAGAGTGGCGCACGGGTGCGTAACGCGTGAGCAACCTACCCATATCAGGGGGATAGCCCGGAGAAATCCGGATTAACACCGCATGACACAGCAACCCCGCATGGGGACACTGTTAAATATTCATAGGATATGGATGGGCTCGCGTGACATTAGCTRGTTGGTGGGGTAACGGCCCACCAAGGCGACGATGTCTAGGGGCTCTGAGAGGAGAATCCCCCACACTGGTACTGAGACACGGACCAGACTCCTACGGGAGGCAGCAGTAAGGAATATTGGTCAATGGGGGCAACCCTGAACCAGCCATGCCGCGTGCAGGATGACTGCCCTATGGGTTGTAAACTGCTTTTGTCGGGGAATAAACCCCACTACGTGTAGTGGGCTGAATGTACCCGAAGAATAAGGATCGGCTAACTCCGTGCCAGCAGCCGCGGTAATACGGAGGATCCGAGCGTTATCCGGATTTATTGGGTTTAAAGGGTGCGTAGGCGGCACTTTAAGTCAGGGGTGAAAGACGGCAGCTCAACTGTCGCAGTGCCCTTGATACTGAAGTGCTTGAATGCGGTTGAAGACGGCGGAATGAGACAAGTAGCGGTGAAATGCATAGATATGTCTCAGAACACCGATTGCGAAGGCAGCTGTCTAAGCCGTTATTGACGCTGATGCACGAAAGCGTGGGGATCGAACAGGATTAGATACCCTGGTAGTCCACGCCCTAAACGATGATGACTCGATGTTTGCGATATACAGTAAGCGTCCAAGCGAAAGCGTTAAGTCATCCACCTGGGGAGTACGCCCGCAAGGGTGAAACTCAAAGGAATTGACGGGGGCCCGCACAAGCGGAGGAGCATGTGGTTTAATTCGATGATACGCGAGGAACCTTACCCGGGCTTGAAAGTTACTGAAGCATCCAGAGACGGATGCGTCCTTCGGGACAGGAAACTAGGTGCTGCATGGCTGTCGTCAGCTCGTGCCGTGAGGTGTTGGGTTAAGTCCCGCAACGAGCGCAACCCCTATGTTTAGTTGCCAGCATTTMAGGTGGGGACTCTAAACAGACTGCCTGCGCAAGCAGAGAGGAAGGCGGGGACGACGTCAAGTCATCATGGCCCTTACGTCCGGGGCTACACACGTGCTACAATGGATGGTACAGCGGGCAGCTACACAGCAATGTGATGCCAATCTCGAAAAGCCATTCACAGTTCGGATCGGGGTCTGCAACTCGACCCCGTGAAGTTGGATTCGCTAGTAATCGCGTATCAGCAATGACGCGGTGAATACGTTCCCGGGCCTTGTACACACCGCCCGTCAAGCCATGAAAGCTGGGGGTGCCTAAAGCATGTAACCGCAAGGAGCGTGTTAGGGCAAAACCGGTAATTGGGGCTAAGTCGTAACAAGGTAGCCGAGTAGAGTTTGATCCTGGCTCAGG

>Spiroplasma.NR.121794
TTTACATGAGAGTTTGATCCTGGCTCAGGATGAACGCTGGCGGCATGCCTAATACATGCAAGTCGAACGGGGTGCTTGCACCCAGTGGCGAACGGGTGAGTAACACGTATCTAATCTACCCATTAGCGGGGGATAACAGTTGGAAACGACTGCTAATACCGCATGATATCTTTGGAGGGGCATCTTTGAAGGTTGAAAGGTCCGTTTGGACCACTAATGGATGAGGGTGCGGCGTATTAGCTTGTTGGTGGGGTAATGGCCTACCAAGGCTATGATACGTAGCCGACCTGAGAGGGTGATCGGCCACATCGGGACTGAGACACGGCCCGAACTCCTACGGGAGGCAGCAGTAGGGAATTTTTCACAATGGGCGAAAGCCTGATGGAGCAATGCCGCGTGACTGAAGACGGTCTTCGGATTGTAAAGGTCTGTTGTAAGGGAAGAACAGCAAATATAGGAAATGCTATTTGTTTGACGGTACCTTACCAGAAAGCCACGGCTAACTATGTGCCAGCAGCCGCGGTAATACATAGGTGGCAAGCGTTATCCGGATTTATTGGGCGTAAAGCGTGCGCAGACGGTTTAGCAAGTTTGGGGTTAAAGACTGGGGCTCAACTCCAGTTCGCCTTGAAAACTGTTAGACTAGAGTGTAGGAGAGGTTGATGGAATTCCATGTGTAGCGGTGAAATGCGTAGATATATGGAGGAACACCAGTGGCGAAGGCGGTCAACTGGCCTATCACTGACGTTTAGGCACGAAAGCGTGGGGAGCAAATAGGATTAGATACCCTAGTAGTCCACGCCGTAAACGATGAGTACTAAGTGTCGGACTAAGTTCGGTGCTGCAGCTAACGCATTAAGTACTCCGCCTGAGTAGTATGCTCGCAAGAGTGAAACTCAAAGGAATTGACGGGGACCCGCACAAGCGGTGGAGCATGTGGTTTAATTCGAAGCAACGCGAAGAACCTTACCAAGGCTTGACATCCAGTGCAAAGCTGTAGAGATACAGTAGAGGTTAACATTGAGACAGGTGGTGCATGGTTGTCGTCAGCTCGTGCCGTGAGGTGTTTGGTTAAGTCCAGTAACGAGCGCAACCCTTGTCGTTAGTTACTCCATTAAGTTGAGATACTCTAACGAGACTGCTAGTGTAAGCTAGAGGAAGGTGGGGATGACGTCAAATCATCATGCCCCTTATGTCTTGGGCTACACACGTGCTACAATGGCCGGTACAAACAGTTGCGATCTCGTAAGAGGGAGCTAATCTGAAAAAGCCGGTCTCAGTTCGGATTGAGGGCTGCAACTCGCCCTCATGAAGTCGGAATCGCTAGTAATCGCGGATCAGCAATGCCGCGGTGAATACGTTCTCGGGTCTTGTACACACCGCCCGTCACACCATGAGAGTTGGTAATGCCAGAAGTCGGTATCCTAACCGCAAGGAGGGAGCTGCCCAAGGCAGGACTGATGATTAGGGTGAAGTCGTAACAAGGTATCCGTACCGGAAGGTGCGGATGGATCACCTCCTTTCTATGGAG

>Spirosoma.AM000023
GATGAACGCTAGCGGCAGGCCTAATACATGCAAGTCGAACGGGTCGCAAGGCCAGTGGCAAACGGGTGCGTAACGCGTAAGCAACCTGCCTCATACTGGGGGATAGCCCGGCGAAAGCTGGGGTAAACCCGCACGGTCCAGTTTCATCACCTGGTGAGATTGGTAAACATTTATGGGTATGAGAGGGGCTTGCGTCTGATTAGTTAGTTGGCAGGGTAACGGCCTACCAAGACGATGATCAGTAGGGGTTCTGAGAGGATTGGCCCCCACATGGGTACTGAGATACGGACCCAACTCCTACGGGAGGCAGCAGTAGGGAATATTGGGCAATGGACGGAAGTCTGACCCAGCCATGCCGCGTGCAGGATGAAGGCGCTCAGCGTTGTAAACTGCTTTTATTGGTGAAGAACAGCAGTCCTGCGGGATTGTGTGACGGTAGCCAAGGAATAAGCACCGGCTAACTCCGTGCCAGCAGCCGCGGTAATACGGAGGGTGCAAGCGTTGTCCGGATTTATTGGGTTTAAAGGGTGCGTAGGTGGTCATTTAAGTCTGGTTTGAAAGCAGGCGGCTTAACCGTCTGATGTGGCTGGAAACTGAATGACTTGAATGGGTTGGCGGTAGCCGGAATGGGTCATGTAGCGGTGAAATGCATAGATATGACCCGGAACACCGATTGCGAAGGCAGGCTACTACGACTTGATTGACACTGAGGCACGAGAGCATGGGTAGCGAACAGGATTAGATACCCTGGTAGTCCATGCCGTAAACGATGATTACTGGCTGTATGTGTTCTAACATGTGTGGCTGAGCGAAAGCGTTAAGTAATCCACCTGGGGAGTACGCTGGCAACAGTGAAACTCAAAGGAATTGACGGGGGTCCGCACAAGCGGTGGAGCATGTGGTTTAATTCGATGATACGCGAGGAACCTTACCTGGGCTAGAATGTGCGTGAAGGGTTCAGAAATGGGTCCGTGTAGCAATACACACAAAACAAGGTGCTGCATGGCTGTCGTCAGCTCGTGCCGTGAGGTGTTGGGTTAAGTCCCGCAACGAGCGCAACCCCCTGTACTTAGTTGCCAGCGAGTAATGTCGGGAACTCTAAGTAGACTGCCTGCGCAAGCAGAGAGGAAGGGGGGGACGACGTCAAGTCATCATGGCCCTTACGTCCAGGGCGACACACGTGCTACAATGGTCGGTACAGCGGGTAGCGAGGGGGTAACCCGGAGCCAATCTTGTAAAGCCGGTCACAGTTCGGATTGGGGTCTGCAACCCGACCCCATGAAGCTGGAATCGCTAGTAATCGCGCATCAGCCATGGCGCGGTGAATACGTTCCCGGACCTTGTACACACCGCCCGTCAAGCCATGGGAATTGGGGGGACCTGAAGGTCGGTATGATAGCCGGGCAAGGGTAAACTCGGTGACTAGGGCTAAGTCGTAACAAGGTAGCCGTACCGGAAGG

>Stenotrophomonas.AM403589
AGTGAACGCTGGCGGTAGGCCTAACACATGCAAGTCGAACGGCAGCACAGTAAGAGCTTGCTCTTATGGGTGGCGAGTGGCGGACGGGTGAGGAATGCATCGGAATCTACTCTTTCGTGGGGGATAACGTAGGGAAACTTACGCTAATACCGCATACGACCTACGGGTGAAAGCCGGGGACCTTCGGGCCTGGCGCGAATGAATGAGCCGATGCCCGATTAGCTAGTTGGCGGGGTAAGAGCCCACCAAGGCGACGATCGGTAGCTGGTCTGAGAGGATGATCAGCCACACTGGAACTGAGACACGGTCCAGACTCCTACGGGAGGCAGCAGTGGGGAATATTGGACAATGGGCGCAAGCCTGATCCAGCCATACCGCGTGGGTGAAGAAGGCCTTCGGGTTGTAAAGCCCTTTTGTTGGGAAAGAAAAGCAGCCGATTAATACCCGGTTGTTCTGACGGTACCCAAAGAATAAGCACCGGCTAACTTCGTGCCAGCAGCCGCGGTAATACGAAGGGTGCAAGCGTTACTCGGAATTACTGGGCGTAAAGCGTGCGTAGGTGGTTGTTTAAGTCTGTCGTGAAAGCCCTGGGCTCAACCTGGGAATTGCGATGGAAACTGGGCGACTAGAGTGTGGCAGAGGATAGTGGAATTCCTGGTGTAGCAGTGAAATGCGTAGAGATCAGGAGGAACATCCGTGGCGAAGGCGACTGTCTGGGCCAACACTGACACTGAGGCACGAAAGCGTGGGGAGCAAACAGGATTAGATACCCTGGTAGTCCACGCCCTAAACGATGCGAACTGGATGTTGGGTGCAATTTGGCACGCAGTATCGAAGCTAACGCGTTAAGTTCGCCGCCTGGGGAGTACGGTCGCAAGACTGAAACTCAAAGGAATTGACGGGGGCCCGCACAAGCGGTGGAGTATGTGGTTTAATTCGATGCAACGCGAAGAACCTTACCTGGCCTTGACATGTCGCGAACTTTCCAGAGATGGATTGGTGCCTTCGGGAACGCGAACACAGGTGCTGCATGGCTGTCGTCAGCTCGTGTCGTGAGATGTTGGGTTAAGTCCCGCAACGAGCGCAACCCTTGTCCTTAGTTGCCAGCACGTAATGGTGGGAACTCTAAGGAGACCGCCGGTGACAAACCGGAGGAAGGTGGGGATGACGTCAAGTCATCATGGCCCTTACGGCCAGGGCTACACACGTACTACAATGGTGGGGACAGAGGGCTGCAAGCCGGCGACGGTAAGCCAATCCCAGAAACCCTATCTCAGTCCGGATTGGAGTCTGCAACTCGACTCCATGAAGTCGGAATCGCTAGTAATCGCAGATCAGCATTGCTGCGGTGAATACGTTCCCGGGCCTTGTACACACCGCCCGTCACACCATGGGAGTTTGTTGCACCAGAAGCAGGTAGCTTAACCTTCGGGAGGGCGCTTGCCACGGTGTGGCCGATGACTGGGGTGAAGTCGTAACAAGGTAGCCGTATCGGAAGGTGCGGCTGGATCA

>Terriglobus.HM214537
AGAGTTTGATCCTGGCTCAGAATCAACGCTGGCGGCGTGCCTAACACATGCAAGTCGCACGAGAAAGGGACTTCGGTCCTGAGTAAAGTGGCGTACGGGTGAGTAACACGTGACTAACCTACCTCCGAGTGGGGAATAACCTAGGGAAACCTGGGCTAATACCGCATAACACTTACGAGTCAAAGCAGCAATGCGCTTGGAGAGGGGGTCGCGGCAGATTAGCTAGTTGGCGGGGTAATGGCCCACCAAGGCAATGATCTGTATCCGGCCTGAGAGGGCGCACGGACACACTGGAACTGAAACACGGTCCAGACTCCTACGGGAGGCAGCAGTGGGGAATTTTGCGCAATGGGGGAAACCCTGACGCAGCAACGCCGCGTGGAGGATGAAGTATCTTGGTACGTAAACTCCTTTCGATGGGGAAGATAATGACGGTACCCATAGAAGAAGCCCCGGCTAACTTCGTGCCAGCAGCCGCGGTAATACGAGGGGGGCAAGCGTTGTTCGGATTTATTGGGCGTAAAGGGTGCGTAGGCGGTTTGGCAAGTTTGGTGTGAAATCTTCGGGCTCAACTCGAAGTCTGCATCAAAAACTGCCGGGCTTGAGTATGGGAGAGGTGAGTGGAATTTCCGGTGTAGCGGTGAAATGCGTAGATATCGGAAGGAACACCTGTGGCGAAAGCGGCTCACTGGACCATAACTGACGCTGAGGCACGAAAGCTAGGGGAGCAAACAGGATTAGATACCCTGGTAGTCCTAGCCCTAAACGATGATTGCTTGGTGTGGCAGGTACCCAATCCTGCCGTGCCGAAGCTAACGCGATAAGCAATCCGCCTGGGGAGTACGGTCGCAAGGCTGAAACTCAAAGGAATTGACGGGGGCCCGCACAAGCGGTGGAGCATGTGGTTTAATTCGACGCAACGCGAAGAACCTTACCTGGGCTCGAAATGTAGTGGAATCCGGCAGAAACGTCGGCGTCTAGCAATAGACTGCTATATAGGTGCTGCATGGCTGTCGTCAGCTCGTGTCGTGAGATGTTGGGTTAAGTCCCGCAACGAGCGCAACCCTTATCTCCAGTTGCTACCATTCAGTTGAGCACTCTGGCGAGACCGCTTCGGATAACGGAGAGGAAGGCGGGGATGACGTCAAGTCCTCATGGCCTTTATGTCCAGGGCTACACACGTGCCACAATGGCCGGTACAAACCGCTGCGAACCCGCGAGGGGGAGCCAATCGGAAAAAGCCGGCCTCAGTTCGGATTGGAGTCTGCAACTCGACTCCACGAAGCTGGAATCGCTAGTAATCGCAGATCAGAACGCTGCGGTGAATACGTTCCCGGGCCTTGTACACACCGCCCGTCACATCACGAAAGTGGGTTGCACTAGAAGTCGGTGCGCTAACCGCAAGGGAGCAGCCGCCCAAGGTGTAATTCATGATTGGGGTGAAGTCGTAACAAGGTAGCCGTAGGAGAACCTGCGGCTGGATCACCTCCTT

>Treponema.NC.002967
AACGAACGCTGGCGGCGCGTCTTAAGCATGCAAGTCGAACGGTAAGGGAGAGCTTGCTCTCCCCTAGAGTGGCGGACTGGTGAGTAACGCGTGGGTGACCTGCCCTGAAGATGGGGATAGCTAGTAGAAATATTAGATAATACCGAATGTGCTCATTTACATAAAGGTAAATGAGGAAAGGAGCTACGGCTCCGCTTCAGGATGGGCCCGCGTCCCATTAGCTAGTTGGTGAGGTAAAGGCCCACCAAGGCAACGATGGGTATCCGGCCTGAGAGGGTGAACGGACACATTGGGACTGAGATACGGCCCAAACTCCTACGGGAGGCAGCAGCTAAGAATCTTCCGCAATGGACGAAAGTCTGACGGAGCGACGCCGTGTGAATGAAGAAGGCCGAAAGGTTGTAAAATTCTTTTGCAGATGAAGAATAAGAAGAAGAGGGAATGCTTCTTTGATGACGGTAGTCATGCGAATAAGCCCCGGCTAATTACGTGCCAGCAGCCGCGGTAACACGTAAGGGGCGAGCGTTGTTCGGAATTATTGGGCGTAAAGGGTATGTAGGCGGTTAGGTAAGCCTGGTGTGAAATCTACGAGCTCAACTCGTAAACTGCATTGGGTACTGCTTGACTTGAATCACGGAGGGGAAACCGGAATTCCAAGTGTAGGGGTGGAATCTGTAGATATTTGGAAGAACACCGGTGGCGAAGGCGGGTTTCTGGCCGATGATTGACGCTGATATACGAAGGTGCGGGGAGCAAACAGGATTAGATACCCTGGTAGTCCGCACAGTAAACGATGTACACTAGGTGTCGGGGCAAGAGCTTCGGTGCCGACGCAAACGCATTAAGTGTACCGCCTGGGAAGTATGCCCGCAAGGGTGAAACTCAAAGGAATTGACGGGGGCCCACACAAGCGGTGGAGCATGTGGTTTAATTCGATGATACGCGAGAAACCTTACCTGGGTTTGACATCAAGAGCAATGACATAGAGATATGGCAGCGTAGCAATACGGCTCTTGACAGGTGCTGCATGGCTGTCGTCAGCTCGTGCCGTGAGGTGTTGGGTTAAGTCCCGCAACGAGCGCAACCCCTACTGCCAGTTACTAACAGGTAAAGCTGAGGACTCTGGCGGAACTGCCGATGACAAATCGGAGGAAGGTGGGGATGACGTCAAGTCATCATGGCCCTTACGTCCAGGGCTACACACGTGCTACAATGGTTGCTACAAATCGAAGCGACACCGCGAGGTCAAGCAAAACGCAAAAAAGCAATCGTAGTCCGGATTGAAGTCTGAAACTCGACTTCATGAAGTTGGAATCGCTAGTAATCGCACATCAGCACGGTGCGGTGAATACGTTCCTGGGCCTTGTACACACCGCCCGTCACACCATCCGAGTCGAGGGTACCCGAAGTCGCTAGTCTAACCCGTAAGGGAGGACGGTGCCGAAGGTACGTTTGGTAAGGAGGGTGAAGTCGTAACAAGGTAGCCGTACCGGAAGGTGCGGCTGGATCACCTCCT

>Tsukamurella.X80628
CCTGGCTCAGGACGAACGCTGGCGGCGTGCTTAACACATGCAAGTCGAACGGTAAGGCCCTTTCGGGGGTACACGAGTGGCGAACGGGTGAGTAACACGTGGGTGACCTGCCCTGTACTTTGGGATAAGCCTGGGAAACTGGGTCTAATACCGGATATGACCTTCTCCTGCATGGGGGTTGGTGGAAAGCTTTTGCGGTACAGGATGGGCCCGCGGCCTATCAGCTTGTTGGTGGGGTAATGGCCTACCAAGGCGACGACGGGTAGCCGGCCTGAGAGGGCGACCGGCCACACTGGGACTGAGACACGGCCCAGACTCCTACGGGAGGCAGCAGTGGGGAATATTGCACAATGGGCGCAAGCCTGATGCAGCGACGCCGCGTGAGGGATGACGGCCTTCGGGTTGTAAACCTCTTTCAGTAGGGACGAAGCGCAAGTGACGGTACCTACAGAAGAAGCACCGGCCAACTACGTGCCAGCAGCCGCGGTAATACGTAGGGTGCAAGCGTTGTCCGGAATTACTGGGCGTAAAGAGCTCGTAGGCGGTTTGTCACGTCGTCTGTGAAAACCCGAGGCTTAACCTCGGGCCTGCAGGCGATACGGGCAGACTTGAGTACTGTAGGGGAGACTGGAATTCCTGGTGTAGCGGTGGAATGCGCAGATATCAGGAGGAACACCGGTGGCGAAGGCGGGTCTCTGGGCAGTAACTGACGCTGAGGAGCGAAAGCGTGGGTAGCGAACAGGATTAGATACCCTGGTAGTCCACGCCGTAAACGGTGGGTACTAGGTGTGGGTTTCCTTCCACGGGATCCGTGCCGTAGCTAACGCATTAAGTACCCCGCCTGGGGAGTACGGCCGCAAGGCTAAAACTCAAAGGAATTGACGGGGGCCCGCACAAGCGGCGGAGCATGTGGATTAATTCGATGCAACGCGAAGAACCTTACCTGGGTTTGACATATACACCATCGCCGCAGAGATGTGGTTTGCCTTGTGCCTTCTATACAGGTGGTGCATGGCTGTCGTCAGCTCGTGTCGTGAGATGTTGGGTTAAGTCCCGCAACGAGCGCAACCCTTGTCTCATGTTGCCAGCACGTAATGGTGGGGACTCGTGAGAGACTGCCGGGGTCAACTCGGAGGAAGGTGGGGATGACGTCAAGTCATCATGCCCCTTATGTCCAGGGCTTCACACATGCTACAATGGCGCGTACAGAGGGCTGCGATACCGTGAGGTGGAGCGAATCCCTTAAAGCGCGTCTCAGTTCGGATTGGGGTCTGCAACTCGACCCCATGAAGTCGGAGTCGCTAGTAATCGCAGATCAGCAACGCTGCGGTGAATACGTTCCCGGGCCTTGTACACACCGCCCGTCACGTCATGAAAGTCGGTAACACCCGAAGCCGGTGGCCTAACCCTTGTGGAGGGAGCTGTCGAAGGTGGGATTGGCGATTGGGACGAAGTCGTAACAAGGTAGCCGTACCGGAAGGTGCGGGT

>Veillonella.NC.013520
TTGGAGAGTTTGATCCTGGCTCAGGACGAACGCTGGCGGCGTGCTTAACACATGCAAGTCGAACGAAGAGCGATGGAAGCTTGCTTCTATCAATCTTAGTGGCGAACGGGTGAGTAACGCGTAATCAACCTGCCCTTCAGAGGGGGACAACAGTTGGAAACGACTGCTAATACCGCATACGATCTAACCTCGGCATCGAGGAAAGATGAAAGGTGGCCTCTATTTATAAGCTATCACTGAAGGAGGGGATTGCGTCTGATTAGCTAGTTGGAGGGGTAACGGCCCACCAAGGCGATGATCAGTAGCCGGTCTGAGAGGATGAACGGCCACATTGGGACTGAGACACGGCCCAGACTCCTACGGGAGGCAGCAGTGGGGAATCTTCCGCAATGGACGAAAGTCTGACGGAGCAACGCCGCGTGAGTGATGACGGCCTTCGGGTTGTAAAGCTCTGTTAATCGGGACGAAAGGCCTTCTTGCGAACAGTTAGAAGGATTGACGGTACCGGAATAGAAAGCCACGGCTAACTACGTGCCAGCAGCCGCGGTAATACGTAGGTGGCAAGCGTTGTCCGGAATTATTGGGCGTAAAGCGCGCGCAGGCGGATCAGTCAGTCTGTCTTAAAAGTTCGGGGCTTAACCCCGTGATGGGATGGAAACTGCTGATCTAGAGTATCGGAGAGGAAAGTGGAATTCCTAGTGTAGCGGTGAAATGCGTAGATATTAGGAAGAACACCAGTGGCGAAGGCGACTTTCTGGACGAAAACTGACGCTGAGGCGCGAAAGCCAGGGGAGCGAACGGGATTAGATACCCCGGTAGTCCTGGCCGTAAACGATGGGTACTAGGTGTAGGAGGTATCGACCCCTTCTGTGCCGGAGTTAACGCAATAAGTACCCCGCCTGGGGAGTACGACCGCAAGGTTGAAACTCAAAGGAATTGACGGGGGCCCGCACAAGCGGTGGAGTATGTGGTTTAATTCGACGCAACGCGAAGAACCTTACCAGGTCTTGACATTGATGGACAGAACCAGAGATGGTTCCTCTTCTTCGGAAGCCAGAAAACAGGTGGTGCACGGTTGTCGTCAGCTCGTGTCGTGAGATGTTGGGTTAAGTCCCGCAACGAGCGCAACCCCTATCTTATGTTGCCAGCACTTTGGGTGGGAACTCATGAGAGACTGCCGCAGACAATGCGGAGGAAGGCGGGGATGACGTCAAATCATCATGCCCCTTATGACCTGGGCTACACACGTACTACAATGGGAGTTAATAGACGGAAGCGAGATCGCGAGATGGAGCAAACCCGAGAAACACTCTCTCAGTTCGGATCGTAGGCTGCAACTCGCCTACGTGAAGTCGGAATCGCTAGTAATCGCAGGTCAGCATACTGCGGTGAATACGTTCCCGGGCCTTGTACACACCGCCCGTCACACCACGAAAGTCGGAAGTGCCCAAAGCCGGTGGGGTAACCTTCGGGAGCCAGCCGTCTAAGGTAAAGTCGATGATTGGGGTGAAGTCGTAACAAGGTAGCCGTATCGGAAGGTGCGGCTGGATCACCTCCTTTCTAGGGAGA

>Vibrio.LK021130
AATTGAAGAGTTTGATCATGGCTCAGATTGAACGCTGGCGGCAGGCCTAACACATGCAAGTCGAGCGGCAGCACAGAGGAACTTGTTCCTTGGGTGGCGAGCGGCGGACGGGTGAGTAATGCCTAGGAAATTGCCCTGATGTGGGGGATAACCATTGGAAACGATGGCTAATACCGCATGATGCCTACGGGCCAAAGAGGGGGACCTTCTGGCCTCTCGCGTCAGGATATGCCTAGGTGGGATTAGCTAGTTGGTGAGGTAATGGCTCACCAAGGCGACGATCCCTAGCTGGTCTGAGAGGATGATCAGCCACACTGGAACTGAGACACGGTCCAGACTCCTACGGGAGGCAGCAGTGGGGAATATTGCACAATGGGCGCAAGCCTGATGCAGCCATGCCGCGTGTATGAAGAAGGCCTTCGGGTTGTAAAGTACTTTCAGTCGTGAGGAAGGTGGTGTTGTTAATAGCAGCATCATTTGACGTTAGCGACAGAAGAAGCACCGGCTAACTCCGTGCCAGCAGCCGCGGTAATACGGAGGGTGCGAGCGTTAATCGGAATTACTGGGCGTAAAGCGCATGCAGGTGGTGGATTAAGTCAGATGTGAAAGCCCGGGGCTCAACCTCGGAACCGCATTTGAAACTGGTTCACTAGAGTACTGTAGAGGGGGGTAGAATTTCAGGTGTAGCGGTGAAATGCGTAGAGATCTGAAGGAATACCGGTGGCGAAGGCGGCCCCCTGGACAGATACTGACACTCAGATGCGAAAGCGTGGGGAGCAAACAGGATTAGATACCCTGGTAGTCCACGCCGTAAACGATGTCTACTTGGAGGTTGTGGCCTTGAGCCGTGGCTTTCGGAGCTAACGCGTTAAGTAGACCGCCTGGGGAGTACGGTCGCAAGATTAAAACTCAAATGAATTGACGGGGGCCCGCACAAGCGGTGGAGCATGTGGTTTAATTCGATGCAACGCGAAGAACCTTACCTACTCTTGACATCCAGAGAAGCCAGCGGAGACGCAGGTGTGCCTTCGGGAGCTCTGAGACAGGTGCTGCATGGCTGTCGTCAGCTCGTGTTGTGAAATGTTGGGTTAAGTCCCGCAACGAGCGCAACCCTTATCCTTGTTTGCCAGCGAGTCATGTCGGGAACTCCAGGGAGACTGCCGGTGATAAACCGGAGGAAGGTGGGGACGACGTCAAGTCATCATGGCCCTTACGAGTAGGGCTACACACGTGCTACAATGGCGCATACAGAGGGCAGCAAGCTAGCGATAGTGAGCGAATCCCAAAAAGTGCGTCGTAGTCCGGATTGGAGTCTGCAACTCGACTCCATGAAGTCGGAATCGCTAGTAATCGTAGATCAGAATGCTACGGTGAATACGTTCCCGGGCCTTGTACACACCGCCCGTCACACCATGGGAGTGGGCTGCAAAAGAAGTGGGTAGTTTAACCTTTCGGGGAGGACGCTCACCACTTTGTGGTTCATGACTGGGGTGAAGTCGTAACAAGGTAGCGCTAGGGGAACCTGGCGCTGGATCACCTCCTTA

>Wautersiella. JQ885573
GATGAACGCTAGCGGGAGGCTTAACACATGCAAGCCGAGGGGTATATTTCTTTCGGGGAATAGAGACCGGCGCACGGGTGCGTAACGCGTATGCAACTTGCCCTATTGAAGGGGATAGCCCAGAGAAATTTGGATTAATACCTTATAATAATCTAAATGGCATCATTTAGTTTTGAAAGATTTATCGCAATAGGATAGGCATGCGTAAGATTAGCTAGTTGGTAAGGTAACGGCTTACCAAGGCGATGATCTTTAGGGGGCCTGAGAGGGTGAACCCCCACACTGGTACTGAGACACGGACCAGACTCCTACGGGAGGCAGCAGTGAGGAATATTGGACAATGGGTGGAAGCCTGATCCAGCCATCCCGCGTGTAGGAAGACGGCCTTATGGGTCGTAAACTACTTTTATCTGGGGATAAACCTACTTACGAGTAAGTAGCTGAAGGTACCAGAAGAATAAGCACCGGCTAACTCCGTGCCAGCAGCCGCGGTAATACGGAGGGTGCGAGCGTTATCCGGATTTATTGGGTTTAAAGGGTCCGTAGGCGGGATAATCAGTCAGTGGTGAAATCCCTTAGCTTAACTAAGGAACTGCCATTGATACTGTTATTCTTGAGTAAGGTTGCAGTGGCTGGAATGTGTAGTGTAGCGGTGAAATGCTTAGATATTACGCAGAACACCAATTGCGAAGGCAGGTCACTAAGCCTTAACTGACGCTGATGGACGAAAGCGTGGGGAGCGAACAGGATTAGATACCCTGGTAGTCCACGCCGTAAACGATGGATACTTGCTGTTGGGTTTTTAAAACTCAGTGGCTAAGCGAAAGTTATAAGTATCCCACCTGGGGAGTACGTTCGCAAGAATGAAACTCAAAGGAATTGACGGGGGCCCGCACAAGCGGTGGAGCATGTGGTTTAATTCGATGATACGCGAGGAACCTTACCAAGGCTTAAATGCATACTGCATTATTTGGAAACAGATATTTCTTCGGACAGAATGCAAGGTGCTGCATGGCTGTCGTCAGCTCGTGCCGTGAGGTGTTAGGTTAAGTCCTGCAACGAGCGCAACCCCTATCATTAGTTGCCAGCGTTTAAAGACGGGGACTCTAATGAGACTGCCGGTGCAAACCGCGAGGAAGGTGGGGACGACGTCAAGTCATCACGGCCCTTACGTCTTGGGCTACACACGTGCTACAATGGTAAGTACAGAGGGCAGCTACTTAGCGATAAGATGCGAATCTCGAAAACTTATCTCAGTTCGGATTGGAGTCTGCAACTCGACTCTATGAAGCTGGAATCGCTAGTAATCGCATATCAGCCATGATGCGGTGAATACGTTCCCGGGCCTTGTACACACCGCCCGTCAAGCCATGGAAGCTGGGGGTACCTGAAGTCGGTGACCGTAACAGGAGCTGCCTAGGGTAAAACTGGTAACTAGGGCT

>Weissella.NR.040812
GCGGCGTGCCTAATACATGCAAGTCGAACGCCTTGTCGTTCTACTGATTTAGAGAGCTTGCTCAATACTGACGTAGAACTATACAAGGAGTGGCAGAACGGGTGAGTAACACGTGGGAAACCTACCTCTTAGTAGGGGATAACACCTGGAAACAGGTGCTAATACCGCATAACAACGATAACCGCATGGTTATCGCTTGAAAGGTGGCGTAAGCTACCGCTAAGAGATGGTCCCGCGGTGCATTAGTTAGTTGGTGAGGTAATGGCTCACCAAGACGATGATGCATAGCCGAGTTGAGAGACTGATCGGCCACAATGGGACTGAGACACGGCCCATACTCCTACGGGAGGCAGCAGTAGGGAATCTTCCACAATGGACGAAAGTCTGATGGAGCAACGCCGCGTGTGTGATGAAGGGTTTCGGCTCGTAAAACACTGTTGTAAGAGAAGAATGATACTAAGAGTAACTGTTTAGTATGTGACGGTATCTTACCAGAAAGGAACGGCTAAATACGTGCCAGCAGCCGCGGTAATACGTATGTTCCAAGCGTTATCCGGATTTATTGGGCGTAAAGCGAGCGCAGACGGTTATTTAAGTCTGAAGTGAAAGCCCACAGCTTAACTGTGGAAGTGCTTTGGAAACTGGATAACTTGAGTGCAGTAGAGGAAAGTGGAACTCCATGTGTAGCGGTGAAATGCGTAGATATATGGAAGAACACCAGCGGCGAAGGCGGCTTTCTGGACTGTAACTGACGTTGAGGCTCGAAAGTGTGGGTAGCAAACAGGATTAGATACCCTGGTAGTCCACACCGTAAACGATGAGTGCTAGATGTTTGGGGGTTTCCGCCCCTAAGTGTCGTAGCTAACGCATTAAGCACTCCGCCTGGGGAGTACGACCGCAAGGTTGAAACTCAAAGGAATTGACGGGGACCCGCACAAGCGGTGGAGCATGTGGTTTAATTCGAAGCAACGCGAAGAACCTTACCAGGTCTTGACATCCTTTGACCACCTCAGAGATGAGGCTTTCCCTTCGGGGACAAAGTGACAGGTGGTGCATGGTTGTCGTCAGCTCGTGTCGTGAGATGTTGGGTTAAGTCCCGCAACGAGCGCAACCCTTATGATTAGTTGCCAGCATTTAGTTGGGCACTCTAATCAGACTGCCGGTGACAAACCGGAGGAAGGTGGGGATGACGTCAAATCATCATGCCCCTTATGACCTGGGCTACACACGTGCTACAATGGCAAGTACAACGAGCAGCTAACCCGTAAGGGCACGCGAATCTCTTAAAACTTGTCTCAGTTCGGATTGTGGGCTGCAACTCGCCCACATGAAGTCGGAATCGCTAGTAATCGCGGATCAGCACGCCGCGGTGAATACGTTCCCGGGTCTTGTACACACCGCCCGTCACACCATGAGAGTTTGTAACACCCAAAGCCGGTGAGGTAACCCGCAAGGGNNCCAGCCGTCTAAGGTGGGACAG

>Williamsia.FN673549
GCTGGCGGCGTGCTTAACACATGCAAGTCGAACGGAAAGGCCCTTCGGGGTACTCGAGTGGCGAACGGGTGAGTAACACGTGGGTGATCTGCCTCGTACTCTGGGATAAGCCTGGGAAACTGGGTCTAATACCGGATAGGACCTCTGGTCGCATGGCTGGTGGTGGAAAGTTTTTCGGTACGAGATGGGCCCGCGGCCTATCAGCTTGTTGGTGGGGTAATGGCCTACCAAGGCGACGACGGGTAGCCGGCCTGAGAGGGCGACCGGCCACACTGGGACTGAGACACGGCCCAGACTCCTACGGGAGGCAGCAGTGGGGAATATTGCACAATGGGCGCAAGCCTGATGCAGCGACGCCGCGTGAGGGATGACGGCCTTCGGGTTGTAAACCTCTTTCACCAGGGGCGAATTGAGACGGTACCTGGAGAAGAAGCACCGGCCAACTACGTGCCAGCAGCCGCGGTAATACGTAGGGTGCGAGCGTTGTCCGGAATTACTGGGCGTAAAGAGCTCGTAGGCGGTTTGTCGCGTCGTTCGTGAAAACCCGATGCTTAACATCGGGCGTGCGGGCGATACGGGCAGACTTGAGTACTACAGGGGAGACTGGAATTCCTGGTGTAGCGGTGAAATGCGCAGATATCAGGAGGAACACCGGTGGCGAAGGCGGGTCTCTGGGTAGTAACTGACGCTGAGGAGCGAAAGCGTGGGTAGCGAACAGGATTAGATACCCTGGTAGTCCACGCCGTAAACGGTGGGTACTAGGTGTGGGTTCCTTTCACGGGATCCGTGCCGTAGCTAACGCATTAAGTACCCCGCCTGGGGAGTACGGCCGCAAGGCTAAAACTCAAAGGAATTGACGGGGGCCCGCACAAGCGGCGGAGCATGTGGATTAATTCGATGCAACGCGAAGAACCTTACCTGGGTTTGACATACACCAGACGCTGGTAGAGATATCAGTTCCCTTGTGGTTGGTGTACAGGTGGTGCATGGCTGTCGTCAGCTCGTGTCGTGAGATGTTGGGTTAAGTCCCGCAACGAGCGCAACCCTTGTCCTGTATTGCCAGCGGGTTATGCCGGGGACTTGCAGGAGACTGCCGGGGTCAACTCGGAGGAAGGTGGGGATGACGTCAAGTCATCATGCCCCTTATGTCCAGGGCTTCACACATGCTACAATGGCCGGTACAGAGGGCTGCGATACCGTGAGGTGGAGCGAATCCCTTAAAGCCGGTCTCAGTTCGGATCGGGGTCTGCAACTCGACCCCGTGAAGTCGGAGTCGCTAGTAATCGCAGATCAGCAACGCTGCGGTGAATACGTTCCCGGGCCTTGTACACACCGCCCGTCACGTCATGAAAGTCGGTAACACCCGAAGCCGGTGGCCTAACCCTTGTGGAGGGAGCCGTCGAAGGTGGGATCGGCGATTGGGACGAAGTCGTAACAAGGTAGCCGTACCGGAAGGTGCGGCTGGATCACCTCCTTTCTA

>Wolbachia.NC.021084
AAATTTGAGAGTTTGATCCTGGCTCAGAATGAACGCTGGCGGCAGGCCTAACACATGCAAGTCGAACGGAGTTATATTGTAGCTTGCTATGGTATAACTTAGTGGCAGACGGGTGAGTAATGTATAGGAATCTACCTAGTAGTACGGAATAATTGTTGGAAACGACAACTAATACCGTATACGCCCTACGGGGGAAAAATTTATTGCTATTAGATGAGCCTATATTAGATTAGCTAGTTGGTGGAGTAATAGCCTACCAAGGCAATGATCTATAGCTGATCTGAGAGGATGATCAGCCACACTGGAACTGAGATACGGTCCAGACTCCTACGGGAGGCAGCAGTGGGGAATATTGGACAATGGGCGAAAGCCTGATCCAGCCATGCCGCATGAGTGAAGAAGGCCTTTGGGTTGTAAAGCTCTTTTAGTGAGGAAGATAATGACGGTACTCACAGAAGAAGTCCTGGCTAACTCCGTGCCAGCAGCCGCGGTAATACGGAGAGGGCTAGCGTTATTCGGAACTATTGGGCGTAAAGGGCGCGTAGGCTGGTTAATAAGTTAAAAGTGAAATCCCGAGGCTTAACCTTGGAATTGCTTTTAAAACTATTAATCTAGAGATTGAAAGAGGATAGAGGAATTCCTGATGTAGAGGTAAAATTCGTAAATATTAGGAGGAACACCAGTGGCGAAGGCGTCTATCTGGTTCAAATCTGACGCTGAAGCGCGAAGGCGTGGGGAGCAAACAGGATTAGATACCCTGGTAGTCCACGCTGTAAACGATGAATGTTAAATATGGGAAGTTTACTTTCTGTATTACAGCTAACGCGTTAAACATTCCGCCTGGGGACTACGGTCGCAAGATTAAAACTCAAAGGAATTGACGGGGACCCGCACAAGCGGTGGAGCATGTGGTTTAATTCGATGCAACGCGAAAAACCTTACCACTTCTTGACATGGAAATCATACCTATTCGAAGGGATAGGGTCGGTTCGGCCGGATTTTACACAAGTGTTGCATGGCTGTCGTCAGCTCGTGTCGTGAGATGTTGGGTTAAGTCCCGCAACGAGCGCAACCCTCATCCTTAGTTGCCACCAGGTAATGCTGAGTACTTTAAGGAAACTGCCAGTGATAAGCTGGAGGAAGGTGGGGATGATGTCAAGTCATCATGGCCTTTATGGAGTGGGCTACACACGTGCTACAATGGTGTCTACAATGGGTTGCAAGGTGCGCAAGCCTAAGCTAATCCCTAAAAGACATCTCAGTTCGGATTGTACTCTGCAACTCGAGTACATGAAGTTGGAATCGCTAGTAATCGTGGATCAGCATGCCACGGTGAATACGTTCTCGGGTCTTGTACACACTGCCCGTCACGCCATGGGAATTGGTTTCACTCGAAGCTAATGGCCTAACCGCAAGGAAGGAGTTATTTAAAGTGGGATCAGTGACTGGGGTGAAGTCGTAACAAGGTAGCAGTAGGGGAATCTGCAGCTGGATTACCTCCTTA
