# Supplementary material for: High Throughput Sequencing and Network Analysis Disentangle the Microbial Communities of Ticks and Hosts Within and Between Ecosystems
Source: Front Cell Infect Microbiol. 2018 Jul 9;8:236. doi: 10.3389/fcimb.2018.00236 (PMC6046413; doi:10.3389/fcimb.2018.00236)
Supplement: Table S3 — Genetic distances of the genera of bacteria detected in this study, obtained from the sequences detailed in Table S1. The accession number of each sequence in GenBank is included together with the genus of bacteria. [file Table_3.DOC]

(((((((((((((((((Granulicatella.LN907750:0.01788267,Carnobacterium.AM179875:0.01411985)0.6500:0.00539028,Desemzia.Y17300:0.01823669)0.7900:0.00568805,Nostocoida.AF255736:0.01762081)0.7600:0.00533637,Enterococcus.FP929058:0.02120363)0.7900:0.00738558,Aerococcus.Y17318:0.04780005)0.5800:0.00560596,(Alloiococcus.AY957475:0.02496252,Dolosigranulum.NR.026098:0.03647986)1.0000:0.03295475)0.3900:0.00880585,(Weissella.NR.040812:0.04404246,Leuconostoc.NC.018631:0.04811377)1.0000:0.03080454)0.1300:0.00176858,Lactococcus.NC.002662:0.06261832)0.4200:0.01380767,(Brevibacillus.AB112717:0.05407882,(Gemella.NZ.CP014233:0.06769816,(Exiguobacterium.FJ950683:0.06043542,(Listeria.CP014790:0.03950839,(Macrococcus.Y15713:0.01671616,Jeotgalicoccus.HG931342:0.03561147)1.0000:0.01765984)0.4000:0.00606801)0.2200:0.00545969)0.3100:0.00708780)0.2600:0.00542461)0.9200:0.01052212,(Allobaculum.AJ417075:0.13040491,(Anaeroplasma.NR_029167:0.12132011,(Mycoplasma.U26053:0.04611569,Spiroplasma.NR.121794:0.04542933)1.0000:0.05587259)0.4300:0.00300757)0.8100:0.01456749)0.7900:0.01739147,(Fusobacterium.NC_022196:0.08892452,Leptotrichia.NC.013192:0.08739573)1.0000:0.07778950)0.3600:0.00548645,(Finegoldia.NZ.CM000955:0.10831842,((((Blautia.AB691576:0.03668955,Coprococcus.AB361624:0.03685878)0.6600:0.00618990,Acetatifactor.HM989805:0.07500314)0.4500:0.00535215,Roseburia.AJ270482:0.03729452)1.0000:0.05140098,((Anaerotruncus.LN881593:0.04552948,Ruminococcus.AM920691:0.03793496)1.0000:0.02844233,(Intestinimonas.LN866996:0.03037536,Oscillibacter.LT558848:0.03859035)1.0000:0.03627090)1.0000:0.02157271)0.6600:0.00621760)0.4000:0.00646129)0.3400:0.00912259,(Chroococcidiopsis.AJ344553:0.15008205,(Centipeda.AF458222:0.06391098,Veillonella.NC.013520:0.06981688)1.0000:0.04857135)0.4900:0.01847755)0.3700:0.00535801,(Patulibacter.AB193261:0.10017310,(((Aeromicrobium.LN887956:0.02760111,Marmoricola.NR.135875:0.02022757)1.0000:0.01662874,Propionibacterium.LN624749:0.06478143)0.7900:0.00950155,(((((Mycobacterium.CP007027:0.02620552,Williamsia.FN673549:0.02322659)0.5400:0.00460443,Tsukamurella.X80628:0.01719916)0.6000:0.00796567,Actinomycetospora.AB514520:0.03825415)0.8100:0.01000988,(Nakamurella.NC.013235:0.02748001,Jatrophihabitans.KY176939:0.02812868)0.4600:0.00382416)0.2700:0.00266662,((Actinomyces.X78720:0.06045105,Kineococcus.AB522099:0.03522943)0.4800:0.00514718,(((Arthrobacter.X80742:0.01091810,Micrococcus.NC.012803:0.00966744)0.9600:0.00809716,Kocuria.NZ.CP013254:0.01570340)0.9400:0.00945258,(((Curtobacterium.AJ310413:0.00686503,Frondihabitans.FM998017:0.01460314)0.9300:0.00592071,Amnibacterium.AB706195:0.01288768)0.9600:0.01293203,(Phycicoccus.AB530140:0.01272676,(Janibacter.FR749912:0.00949537,Knoellia.AJ294413:0.00648722)1.0000:0.01125469)0.6900:0.00835144)0.3900:0.00137008)0.8300:0.00711473)0.4900:0.00686162)0.2200:0.00192695)1.0000:0.05787049)1.0000:0.02804435)0.4200:0.01217336,(((((Methylacidiphilum.EF591088:0.10760678,Luteolibacter.AB331893:0.13227952)1.0000:0.06304159,(Gemmata.AM902601:0.12165863,Pirellula.AJ231183:0.09711267)1.0000:0.12895903)0.3500:0.00386691,Terriglobus.HM214537:0.12554146)0.4200:0.01142101,(Sorangium.EU240498:0.12752306,Bdellovibrio.HF912306:0.12420374)0.3700:0.00497587)0.2000:0.00649311,(Desulfovibrio.NC_007519:0.11750339,(((Campylobacter.EU559332:0.09029888,Helicobacter.AE017125:0.06483425)1.0000:0.07100293,Peredibacter.KT308260:0.16911337)0.3400:0.00619316,((((((((((Bartonella.AB440636:0.01760935,Phyllobacterium.LT614649:0.01621462)1.0000:0.01904359,Aureimonas.JQ864241:0.03838088)0.7000:0.00449254,Devosia.NZ.CP012945:0.04724904)0.8300:0.00830258,Bosea.AJ250796:0.05045522)0.9000:0.01159444,Phenylobacterium.Y18216:0.06102890)0.5600:0.00767953,Porphyrobacter.AB062106:0.07835787)0.8600:0.01197144,Rhodopseudomonas.GU370102:0.07288520)0.3700:0.00619808,(Gluconobacter.CP016328:0.03881349,(Acidiphilium.AB561883:0.04501025,Roseomonas.AB594202:0.03437004)0.8600:0.01470526)1.0000:0.04623846)0.3500:0.00371633,(Captivus.AF533507:0.14649653,(Midichloria.FM992372:0.07733900,((Orientia.NC.010793:0.05022568,Rickettsia.CP004888:0.03677819)1.0000:0.02833306,(Wolbachia.NC.021084:0.06192421,(Anaplasma.KC470064:0.02131421,Neoehrlichia.HM439431:0.04608221)0.7500:0.01373662)1.0000:0.05384388)0.7100:0.00812033)0.6300:0.00702027)1.0000:0.02929057)0.5500:0.01050434,(Francisella.NC.006570:0.09639259,(((((Rhodanobacter.AM087226:0.01101427,Luteibacter.NZ.JUHO01000001:0.00856858)0.7100:0.00409661,Frateuria.NC.017033:0.00895502)1.0000:0.03117624,(Lysobacter.NZ.CP011129:0.01629998,(Pseudoxanthomonas.AB681401:0.01406039,Stenotrophomonas.AM403589:0.01407738)0.9900:0.01455479)0.9900:0.02045103)1.0000:0.01960177,(Duganella.AB681807:0.04492083,(Alcaligenes.AJ004688:0.05573115,Burkholderia.EU053154:0.03001103)0.6200:0.00323471)1.0000:0.05620307)0.8300:0.01019547,((Coxiella.D84559:0.05700700,Rickettsiella.AB522705:0.07325133)1.0000:0.02905411,(Cellvibrio.LT223125:0.06411427,(Shewanella.NC.010506:0.04396282,(Aeromonas.AM179893:0.04364657,((Avibacterium.GU737687:0.01603479,Bibersteinia.KX261208:0.01511294)1.0000:0.05877997,(Vibrio.LK021130:0.03951129,(Hafnia.CP015379:0.01808794,Providencia.AB682262:0.01577993)1.0000:0.02370380)0.5900:0.00678320)0.7800:0.00905956)0.8500:0.00727601)1.0000:0.02406301)0.9300:0.01803064)0.2000:0.00252547)0.3900:0.00855574)0.6000:0.01091183)0.7000:0.01384110)0.3300:0.00866940)0.1800:0.00478204)0.0600:0.00317724)0.1000:0.00622490,(Leptospira.NC.004342:0.13092941,(Deinococcus.CP002454:0.17407907,(Brevinema.GU993264:0.16502765,(Borrelia.AB037126:0.10577854,Treponema.NC.002967:0.09991398)1.0000:0.04541424)0.6200:0.01981226)0.4000:0.00724138)0.7900:0.01644994)1.0000:0.01686460,(Segetibacter.AB267478:0.15473308,(((Dyadobacter.AB245369:0.07891030,Spirosoma.AM000023:0.11228708)0.5200:0.00613379,Pseudarcicella.HE585218:0.08726525)0.9000:0.02426148,((((Empedobacter.AM177497:0.01966566,Wautersiella._JQ885573:0.01541590)1.0000:0.04549505,Cloacibacterium.AJ575430:0.07475634)0.7400:0.01078312,Capnocytophaga.KF851203:0.09744056)0.9800:0.02493345,((Pedobacter.AM491372:0.03979522,Sphingobacterium.FN908501:0.05306192)1.0000:0.05317336,(Alistipes.LT223566:0.10040146,(Porphyromonas.AB035458:0.11220177,(Odoribacter.LT558826:0.11720960,(Alloprevotella.AB971822:0.10336268,Prevotella.AJ006457:0.07909859)1.0000:0.04981365)0.5400:0.00708071)0.8300:0.01371031)0.5900:0.01005030)0.6900:0.01220677)0.6100:0.00788763)0.8500:0.01533230)1.0000:0.07922108);
