# Supplementary material for: High Throughput Sequencing and Network Analysis Disentangle the Microbial Communities of Ticks and Hosts Within and Between Ecosystems
Source: Front Cell Infect Microbiol. 2018 Jul 9;8:236. doi: 10.3389/fcimb.2018.00236 (PMC6046413; doi:10.3389/fcimb.2018.00236)
Supplement: Table S4 — Data about all the genera of bacteria (including higher taxonomic ranks, like Family and Order) detected in voles or ticks. This table includes the percentage of times that each genus appeared in a carrier (voles or ticks), and the number of reads of each genus found in either voles or ticks, in either forest or ecotone. In example, the genus Midichloria was detected in more than 80% of ticks but less than 1% of voles. [file Table_4.XLSX]

## Sheet: Prevalence and reads
ORDER	FAMILY	GENUS	Ticks (%)	Voles (%)	Ticks (Reads)	Voles (Reads)	Tick_Forest (%)	Tick_Ecotone (%)	Vole_Forest (%)	Vole_Ecotone (%)	Tick_Forest (reads)	Tick_Ecotone (reads)	Vole_Forest (reads)	Vole_Ecotone (reads)
Clostridiales	Lachnospiraceae	Acetatifactor	0	33.46	0	2977	0	0	39.55	21.74	0	0	2499	478
Rhodospirillales	Acetobacteraceae	Acidiphilium	19.14	0.37	594	16	19.92	16.44	0	1.09	468	126	0	16
Actinomycetales	Actinomycetaceae	Actinomyces	4.63	9.67	1026	278	3.59	8.22	11.3	6.52	725	301	236	42
Pseudonocardiales	Pseudonocardiaceae	Actinomycetospora	9.57	1.86	338	67	6.77	19.18	1.69	2.17	208	130	10	57
Lactobacillales	Aerococcaceae	Aerococcus	0	8.55	0	386	0	0	7.91	9.78	0	0	260	126
Propionibacteriales	Nocardioidaceae	Aeromicrobium	25.31	1.12	1064	31	24.7	27.4	1.13	1.09	920	144	26	5
Aeromonadales	Aeromonadaceae	Aeromonas	5.86	19.7	8733	588	6.77	2.74	22.6	14.13	8715	18	467	121
Burkholderiales	Alcaligenaceae	Alcaligenes	0	10.41	0	485	0	0	9.04	13.04	0	0	225	260
Bacteroidales	Rikenellaceae	Alistipes	0	26.02	0	2569	0	0	28.25	21.74	0	0	1730	839
Erysipelotrichales	Erysipelotrichaceae	Allobaculum	0	5.58	0	838	0	0	7.34	2.17	0	0	835	3
Lactobacillales	Carnobacteriaceae	Alloiococcus	0	10.41	0	347	0	0	12.99	5.43	0	0	264	83
Bacteroidales	Prevotellaceae	Alloprevotella	0.31	8.92	8	485	0.4	0	10.17	6.52	8	0	345	140
Micrococcales	Microbacteriaceae	Amnibacterium	0.93	0	353	0	1.2	0	0	0	353	0	0	0
Anaeroplasmatales	Anaeroplasmataceae	Anaeroplasma	0	1.86	0	903	0	0	2.82	0	0	0	903	0
Clostridiales	Ruminococcaceae	Anaerotruncus	0	7.81	0	337	0	0	11.3	1.09	0	0	322	15
Rickettsiales	Anaplasmataceae	Anaplasma	2.47	0.37	248	150	2.79	1.37	0.56	0	237	11	150	0
Micrococcales	Micrococcaceae	Arthrobacter	39.51	5.2	2945	590	43.03	27.4	7.34	1.09	2788	157	530	60
Rhizobiales	Aurantimonadaceae	Aureimonas	41.67	1.12	2910	28	35.06	64.38	1.69	0	1833	1077	28	0
Pasteurellales	Pasteurellaceae	Avibacterium	13.58	0.74	320	10	12.75	16.44	1.13	0	236	84	10	0
Rhizobiales	Bartonellaceae	Bartonella	8.95	69.89	142	2431016	7.57	13.7	68.93	71.74	82	60	1382278	1048738
Bdellovibrionales	Bdellovibrionaceae	Bdellovibrio	4.94	0	219	0	5.58	2.74	0	0	195	24	0	0
Pasteurellales	Pasteurellaceae	Bibersteinia	14.81	0.37	336	11	14.74	15.07	0.56	0	255	81	11	0
Bifidobacteriales	Bifidobacteriaceae	Bifidobacterium	2.78	6.69	45	272	1.59	6.85	7.91	4.35	17	28	222	50
Clostridiales	Lachnospiraceae	Blautia	33.95	68.77	838	30856	36.25	26.03	75.14	56.52	621	217	23632	7224
Spirochaetales	Spirochaetaceae	Borrelia	16.05	4.46	43532	1372	13.94	23.29	4.52	4.35	28544	14988	961	411
Rhizobiales	Bradyrhizobiaceae	Bosea	15.12	25.28	441	919	15.94	12.33	25.99	23.91	389	52	629	290
Bacillales	Paenibacillaceae	Brevibacillus	5.86	0.37	180	31	4.38	10.96	0.56	0	98	82	31	0
Spirochaetales	Brevinemataceae	Brevinema	0	4.09	0	6847	0	0	5.65	1.09	0	0	6844	3
Burkholderiales	Burkholderiaceae	Burkholderia	23.46	9.67	10857	283	23.51	23.29	11.86	5.43	10478	379	221	62
Campylobacterales	Campylobacteraceae	Campylobacter	3.09	5.2	235	329	3.59	1.37	6.21	3.26	231	4	311	18
Flavobacteriales	Flavobacteriaceae	Capnocytophaga	5.56	0	347	0	6.37	2.74	0	0	201	146	0	0
Rickettsiales	Rickettsiales_Incertae_Sedis	Captivus	0	10.78	0	532	0	0	14.12	4.35	0	0	470	62
Lactobacillales	Carnobacteriaceae	Carnobacterium	4.94	34.2	133	2847	4.78	5.48	38.42	26.09	107	26	2452	395
Pseudomonadales	Pseudomonadaceae	Cellvibrio	8.33	2.6	366	101	0.8	34.25	2.82	2.17	28	338	89	12
Selenomonadales	Veillonellaceae	Centipeda	0	7.81	0	364	0	0	7.34	8.7	0	0	170	194
SubsectionII	FamilyII	Chroococcidiopsis	0	8.18	0	941	0	0	8.47	7.61	0	0	763	178
Flavobacteriales	Flavobacteriaceae	Cloacibacterium	6.79	9.67	1415	1050	7.57	4.11	9.04	10.87	1312	103	719	331
Clostridiales	Lachnospiraceae	Coprococcus	0	10.04	0	374	0	0	11.3	7.61	0	0	244	130
Legionellales	Coxiellaceae	Coxiella	4.01	0	33620	0	4.78	1.37	0	0	33619	1	0	0
Micrococcales	Microbacteriaceae	Curtobacterium	47.84	1.49	7778	5	42.23	67.12	0.56	3.26	5132	2646	2	3
Deinococcales	Deinococcaceae	Deinococcus	0	6.69	0	354	0	0	8.47	3.26	0	0	303	51
Lactobacillales	Carnobacteriaceae	Desemzia	0.31	15.24	4	702	0.4	0	13.56	18.48	4	0	252	450
Desulfovibrionales	Desulfovibrionaceae	Desulfovibrio	1.23	38.66	29	5493	1.2	1.37	46.33	23.91	20	9	4196	1297
Rhizobiales	Hyphomicrobiaceae	Devosia	21.91	7.81	823	464	21.91	21.92	8.47	6.52	660	163	280	184
Lactobacillales	Carnobacteriaceae	Dolosigranulum	0.93	2.97	132	307	0.8	1.37	3.95	1.09	40	92	288	19
Burkholderiales	Oxalobacteraceae	Duganella	14.51	1.49	607	53	8.37	35.62	2.26	0	184	423	53	0
Cytophagales	Cytophagaceae	Dyadobacter	37.96	7.43	2192	354	37.45	39.73	9.04	4.35	1981	211	301	53
Flavobacteriales	Flavobacteriaceae	Empedobacter	0.31	14.5	6	9808	0.4	0	21.47	1.09	6	0	9805	3
Lactobacillales	Enterococcaceae	Enterococcus	4.32	2.97	1161	192	4.38	4.11	3.95	1.09	1151	10	176	16
Bacillales	Family_XII	Exiguobacterium	30.25	3.72	1764	118	34.26	16.44	4.52	2.17	1658	106	101	17
Clostridiales	Family_XI	Finegoldia	10.8	0.74	243	7	9.96	13.7	1.13	0	174	69	7	0
Thiotrichales	Francisellaceae	Francisella	1.85	0	8646	0	2.39	0	0	0	8646	0	0	0
Xanthomonadales	Xanthomonadaceae	Frateuria	0.62	10.78	13	668	0.4	1.37	15.25	2.17	3	10	658	10
Micrococcales	Microbacteriaceae	Frondihabitans	37.35	0	3012	0	34.26	47.95	0	0	1957	1055	0	0
Fusobacteriales	Fusobacteriaceae	Fusobacterium	2.47	11.15	509	2440	1.99	4.11	14.12	5.43	131	378	2325	115
Bacillales	Family_XI	Gemella	3.4	15.99	111	1044	2.79	5.48	20.9	6.52	70	41	921	123
Planctomycetales	Planctomycetaceae	Gemmata	0	42.75	0	3314	0	0	42.37	43.48	0	0	1931	1383
Rhodospirillales	Acetobacteraceae	Gluconobacter	0	36.06	0	7516	0	0	39.55	29.35	0	0	6727	789
Lactobacillales	Carnobacteriaceae	Granulicatella	2.16	2.97	243	395	1.2	5.48	3.95	1.09	49	194	393	2
Enterobacteriales	Enterobacteriaceae	Hafnia	0	13.38	0	500	0	0	16.38	7.61	0	0	393	107
Campylobacterales	Helicobacteraceae	Helicobacter	0	55.39	0	11180	0	0	59.89	46.74	0	0	8363	2817
Clostridiales	Ruminococcaceae	Intestinimonas	0	8.92	0	363	0	0	9.04	8.7	0	0	257	106
Micrococcales	Intrasporangiaceae	Janibacter	8.64	3.35	2566	158	9.16	6.85	4.52	1.09	2544	22	156	2
Frankiales	Frankiaceae	Jatrophihabitans	21.91	0.37	561	2	18.33	34.25	0.56	0	381	180	2	0
Bacillales	Staphylococcaceae	Jeotgalicoccus	1.54	7.06	52	604	0.8	4.11	9.6	2.17	28	24	592	12
Kineosporiales	Kineosporiaceae	Kineococcus	55.86	1.86	4618	27	47.41	84.93	1.69	2.17	3033	1585	22	5
Micrococcales	Intrasporangiaceae	Knoellia	11.73	0	1350	0	13.15	6.85	0	0	1267	83	0	0
Micrococcales	Micrococcaceae	Kocuria	4.32	4.46	1321	566	3.98	5.48	5.65	2.17	1278	43	549	17
Lactobacillales	Streptococcaceae	Lactococcus	3.09	11.15	80	1351	2.79	4.11	14.12	5.43	59	21	1214	137
Spirochaetales	Leptospiraceae	Leptospira	0	1.86	0	1873	0	0	0	5.43	0	0	0	1873
Fusobacteriales	Leptotrichiaceae	Leptotrichia	0	7.81	0	481	0	0	10.17	3.26	0	0	448	33
Lactobacillales	Leuconostocaceae	Leuconostoc	4.32	39.03	220	7498	4.78	2.74	43.5	30.43	212	8	6859	639
Bacillales	Listeriaceae	Listeria	0	0.74	0	4922	0	0	0	2.17	0	0	0	4922
Xanthomonadales	Xanthomonadaceae	Luteibacter	29.94	0.37	7143	7	27.89	36.99	0.56	0	6362	781	7	0
Verrucomicrobiales	Verrucomicrobiaceae	Luteolibacter	11.42	0	732	0	10.36	15.07	0	0	611	121	0	0
Xanthomonadales	Xanthomonadaceae	Lysobacter	2.78	1.12	46	280	3.59	0	1.13	1.09	46	0	270	10
Bacillales	Staphylococcaceae	Macrococcus	0.31	0.74	323	28	0.4	0	0.56	1.09	323	0	11	17
Propionibacteriales	Nocardioidaceae	Marmoricola	18.83	0.74	462	5	16.73	26.03	0	2.17	352	110	0	5
Unknown_Order	Unknown_Family	Methylacidiphilum	0	3.72	0	371	0	0	5.65	0	0	0	371	0
Micrococcales	Micrococcaceae	Micrococcus	8.33	18.22	296	951	7.97	9.59	20.9	13.04	200	96	735	216
Rickettsiales	Rickettsiales_Incertae_Sedis	Midichloria	80.25	0.74	1139516	425	76.49	93.15	0	2.17	851723	287793	0	425
Corynebacteriales	Mycobacteriaceae	Mycobacterium	79.01	18.96	25737	703	77.29	84.93	20.9	15.22	19910	5827	571	132
Mycoplasmatales	Mycoplasmataceae	Mycoplasma	0	29.37	0	219027	0	0	25.99	35.87	0	0	64429	154598
Frankiales	Nakamurellaceae	Nakamurella	32.72	1.86	1121	47	29.08	45.21	2.82	0	787	334	47	0
Rickettsiales	Anaplasmataceae	Neoehrlichia	0.93	2.6	81	6613	1.2	0	3.39	1.09	81	0	6612	1
Planctomycetales	Planctomycetaceae	Nostocoida	0	14.5	0	892	0	0	14.12	15.22	0	0	397	495
Bacteroidales	Porphyromonadaceae	Odoribacter	5.25	0	149	0	3.19	12.33	0	0	68	81	0	0
Rickettsiales	Rickettsiaceae	Orientia	0	16.73	0	12854	0	0	23.73	3.26	0	0	12431	423
Clostridiales	Ruminococcaceae	Oscillibacter	0	26.77	0	6209	0	0	31.07	18.48	0	0	4236	1973
Solirubrobacterales	Patulibacteraceae	Patulibacter	6.48	0.74	135	13	4.38	13.7	0.56	1.09	81	54	4	9
Sphingobacteriales	Sphingobacteriaceae	Pedobacter	10.19	5.95	537	464	7.17	20.55	6.21	5.43	372	165	261	203
Bdellovibrionales	Bacteriovoracaceae	Peredibacter	0	16.36	0	631	0	0	18.08	13.04	0	0	478	153
Caulobacterales	Caulobacteraceae	Phenylobacterium	1.23	31.97	24	1555	1.2	1.37	36.16	23.91	23	1	1151	404
Micrococcales	Intrasporangiaceae	Phycicoccus	9.26	0	531	0	10.36	5.48	0	0	500	31	0	0
Rhizobiales	Phyllobacteriaceae	Phyllobacterium	5.56	13.38	319	641	3.59	12.33	10.17	19.57	240	79	392	249
Planctomycetales	Planctomycetaceae	Pirellula	0	13.75	0	532	0	0	14.69	11.96	0	0	462	70
Sphingomonadales	Erythrobacteraceae	Porphyrobacter	0	6.32	0	464	0	0	6.21	6.52	0	0	322	142
Bacteroidales	Porphyromonadaceae	Porphyromonas	0	3.72	0	1825	0	0	4.52	2.17	0	0	1794	31
Bacteroidales	Prevotellaceae	Prevotella	14.2	20.82	2189	1454	13.55	16.44	27.12	8.7	2003	186	1295	159
Propionibacteriales	Propionibacteriaceae	Propionibacterium	31.17	11.52	453	74	33.47	23.29	10.73	13.04	397	56	43	31
Enterobacteriales	Enterobacteriaceae	Providencia	5.56	0.37	256	8	6.77	1.37	0.56	0	254	2	8	0
Cytophagales	Cytophagaceae	Pseudarcicella	0.93	3.35	79	82	0.4	2.74	2.26	5.43	2	77	29	53
Xanthomonadales	Xanthomonadaceae	Pseudoxanthomonas	8.95	1.12	872	37	11.55	0	1.13	1.09	872	0	18	19
Xanthomonadales	Xanthomonadaceae	Rhodanobacter	2.47	1.86	6350	32	2.79	1.37	2.26	1.09	6349	1	26	6
Rhizobiales	Bradyrhizobiaceae	Rhodopseudomonas	13.89	12.64	1839	360	10.76	24.66	12.99	11.96	1693	146	269	91
Rickettsiales	Rickettsiaceae	Rickettsia	12.96	2.6	181458	25649	9.56	24.66	2.82	2.17	106628	74830	25267	382
Legionellales	Coxiellaceae	Rickettsiella	7.1	8.92	144636	466	5.98	10.96	11.3	4.35	76624	68012	326	140
Clostridiales	Lachnospiraceae	Roseburia	2.78	23.05	106	2528	2.79	2.74	25.99	17.39	96	10	2047	481
Rhodospirillales	Acetobacteraceae	Roseomonas	32.72	11.15	2123	440	29.48	43.84	11.86	9.78	1276	847	341	99
Clostridiales	Ruminococcaceae	Ruminococcus	10.8	14.5	455	2520	7.97	20.55	14.69	14.13	216	239	1757	763
Sphingobacteriales	Chitinophagaceae	Segetibacter	4.94	0	356	0	2.79	12.33	0	0	181	175	0	0
Alteromonadales	Shewanellaceae	Shewanella	0	5.95	0	518	0	0	7.91	2.17	0	0	495	23
Myxococcales	Polyangiaceae	Sorangium	1.23	21.93	161	1097	1.2	1.37	23.16	19.57	114	47	778	319
Sphingobacteriales	Sphingobacteriaceae	Sphingobacterium	1.23	31.97	21	5266	1.2	1.37	36.72	22.83	20	1	4827	439
Entomoplasmatales	Spiroplasmataceae	Spiroplasma	8.95	11.9	49589	25399	9.96	5.48	11.86	11.96	45364	4225	20356	5043
Cytophagales	Cytophagaceae	Spirosoma	37.35	3.35	4437	240	31.87	56.16	2.82	4.35	2189	2248	86	154
Xanthomonadales	Xanthomonadaceae	Stenotrophomonas	40.74	62.83	99079	5094	45.82	23.29	62.71	63.04	91264	7815	3257	1837
Acidobacteriales	Acidobacteriaceae_(Subgroup_1)	Terriglobus	1.23	1.12	299	16	1.2	1.37	1.69	0	288	11	16	0
Spirochaetales	Spirochaetaceae	Treponema	0	14.13	0	4018	0	0	15.82	10.87	0	0	2945	1073
Corynebacteriales	Tsukamurellaceae	Tsukamurella	0	9.29	0	463	0	0	10.73	6.52	0	0	367	96
Selenomonadales	Veillonellaceae	Veillonella	8.33	12.27	2375	982	8.37	8.22	16.95	3.26	2175	200	943	39
Vibrionales	Vibrionaceae	Vibrio	0	11.15	0	552	0	0	12.99	7.61	0	0	460	92
Flavobacteriales	Flavobacteriaceae	Wautersiella	18.52	0	362	0	19.92	13.7	0	0	269	93	0	0
Lactobacillales	Leuconostocaceae	Weissella	9.57	1.86	338	67	6.77	19.18	1.69	2.17	208	130	10	57
Corynebacteriales	Nocardiaceae	Williamsia	67.59	2.23	41209	45	62.15	86.3	0.56	5.43	28211	12998	1	44
Rickettsiales	Anaplasmataceae	Wolbachia	0	3.72	0	373	0	0	5.08	1.09	0	0	360	13
