# Supplementary material for: High Throughput Sequencing and Network Analysis Disentangle the Microbial Communities of Ticks and Hosts Within and Between Ecosystems
Source: Front Cell Infect Microbiol. 2018 Jul 9;8:236. doi: 10.3389/fcimb.2018.00236 (PMC6046413; doi:10.3389/fcimb.2018.00236)
Supplement: Table S5 — General data about the indexes of the four networks generated for voles or ticks, in either forest or ecotone. Included are the genera of bacteria, and for each genus the values of Weight, Betweenness Centrality, Closeness Centrality, Eigenvector Centrality, PageRank and Clustering coefficient. [file Table_5.XLSX]

## Sheet: Genera of bacteria
Genus	Weight	Betweenness Centrality	Closeness Centrality	Eigenvector Centrality	PageRank	Clustering Coefficient	Weight	Betweenness Centrality	Closeness Centrality	Eigenvector Centrality	PageRank	Clustering Coefficient	Weight	Betweenness Centrality	Closeness Centrality	Eigenvector Centrality	PageRank	Clustering Coefficient	Weight	Betweenness Centrality	Closeness Centrality	Eigenvector Centrality	PageRank	Clustering Coefficient
Blautia	73	20.008	0.010309	0.015553	1.31116	0.767504	62	20.9018	0.010204	0.015629	1.24481	0.775251	108	99.4537	0.009259	0.012532	1.50758	0.64711	92	192.09	0.009434	0.017886	2.06066	0.4742
Bartonella	62	13.1408	0.009259	0.013583	1.13594	0.814384	51	9.58655	0.009174	0.013456	1.04418	0.854118	106	88.9341	0.009091	0.012445	1.47691	0.663612	93	263.225	0.009524	0.017715	2.13005	0.456522
Desulfovibrio	35	0.06934	0.007407	0.008577	0.692599	0.994958	7	0	0.006536	0.002106	0.271065	1	105	72.0314	0.009009	0.012434	1.45036	0.675092	74	58.7191	0.008065	0.016217	1.61264	0.616068
Leuconostoc	52	6.23367	0.008475	0.01184	0.969308	0.87632	13	0.095455	0.006803	0.003815	0.376315	0.974359	104	69.0934	0.008929	0.012405	1.43512	0.68596	87	156.536	0.009009	0.017336	1.94693	0.501738
Helicobacter	0	0	0	0	0	0	0	0	0	0	0	0	104	72.2856	0.008929	0.012377	1.44009	0.682412	85	123.697	0.00885	0.017381	1.87326	0.527171
Acetatifactor	0	0	0	0	0	0	0	0	0	0	0	0	103	58.6995	0.00885	0.01237	1.41517	0.695222	77	86.2386	0.008264	0.016248	1.70103	0.56972
Stenotrophomonas	74	23.6068	0.010417	0.015633	1.331	0.753795	57	9.36001	0.009709	0.014999	1.14165	0.847118	102	60.5504	0.008772	0.012305	1.40648	0.702194	92	227.995	0.009434	0.017866	2.08712	0.473244
Carnobacterium	50	5.90774	0.008333	0.011404	0.940313	0.880816	40	3.43514	0.008333	0.010657	0.84778	0.892308	102	59.2793	0.008772	0.012291	1.40534	0.701223	76	59.8385	0.008197	0.016561	1.65024	0.607368
Sphingobacterium	31	0.021739	0.007194	0.007723	0.630414	0.997849	15	0	0.006897	0.00416	0.412566	1	101	51.864	0.008696	0.012257	1.38621	0.711287	82	93.5243	0.008621	0.017132	1.79293	0.554351
Prevotella	64	12.0286	0.009434	0.014082	1.16386	0.822421	58	17.4476	0.009804	0.014713	1.17441	0.790079	100	50.9236	0.008621	0.012142	1.37421	0.713131	56	15.6471	0.007042	0.013525	1.2292	0.761688
Phenylobacterium	26	0.104495	0.006944	0.00638	0.555031	0.987692	21	0	0.007194	0.006047	0.513055	1	99	48.4613	0.008547	0.012155	1.36139	0.729334	67	57.1394	0.007634	0.014765	1.49714	0.629127
Gluconobacter	0	0	0	0	0	0	0	0	0	0	0	0	99	50.4907	0.008547	0.012094	1.36355	0.722119	81	85.3937	0.008547	0.017054	1.76638	0.563272
Gemella	46	5.03045	0.008065	0.010473	0.877862	0.875362	48	6.11615	0.008929	0.012744	0.986359	0.871454	98	46.2682	0.008475	0.012053	1.34771	0.73238	37	5.6738	0.006211	0.009231	0.869233	0.83033
Roseburia	34	1.19163	0.007353	0.008053	0.682484	0.942959	26	0.334471	0.007463	0.007391	0.599682	0.975385	97	38.9068	0.008403	0.012038	1.32834	0.746349	67	34.9265	0.007634	0.015455	1.4596	0.688829
Oscillibacter	0	0	0	0	0	0	0	0	0	0	0	0	97	44.3933	0.008403	0.011976	1.33505	0.737973	69	54.6404	0.007752	0.015304	1.5193	0.637255
Frateuria	0	0	0	0	0	0	21	0	0.007194	0.006047	0.513055	1	96	39.013	0.008333	0.011916	1.3173	0.747149	33	2.66743	0.006061	0.00848	0.783018	0.876894
Gemmata	0	0	0	0	0	0	0	0	0	0	0	0	96	46.7006	0.008333	0.011947	1.32601	0.750877	75	101.701	0.00813	0.015757	1.67907	0.567568
Alistipes	0	0	0	0	0	0	0	0	0	0	0	0	95	29.7307	0.008264	0.011965	1.29506	0.769765	76	74.7514	0.008197	0.016244	1.66486	0.585263
Bosea	68	13.5388	0.009804	0.01482	1.22683	0.80597	52	4.34176	0.009259	0.014164	1.04811	0.911011	94	31.2344	0.008197	0.011823	1.28574	0.767788	65	38.7135	0.007519	0.014701	1.43	0.663942
Aeromonas	42	3.86237	0.007813	0.009559	0.816002	0.87921	27	0.715215	0.007519	0.007432	0.617929	0.945869	93	33.1472	0.00813	0.011648	1.27714	0.761571	64	37.6379	0.007463	0.014546	1.41084	0.671627
Treponema	0	0	0	0	0	0	0	0	0	0	0	0	93	29.203	0.00813	0.011753	1.27249	0.775596	59	25.7221	0.007194	0.013602	1.30175	0.696669
Veillonella	66	13.8464	0.009615	0.014376	1.19725	0.807925	48	6.93845	0.008929	0.012609	0.988221	0.856383	92	46.3804	0.008065	0.011307	1.28127	0.733875	25	0.763457	0.00578	0.006826	0.626822	0.933333
Micrococcus	47	2.22874	0.00813	0.011017	0.88661	0.925994	40	5.09291	0.008333	0.01068	0.850955	0.870513	92	29.0336	0.008065	0.011573	1.26157	0.769231	53	24.802	0.006897	0.012336	1.19797	0.719884
Lactococcus	43	0.811249	0.007874	0.010351	0.818367	0.963455	38	5.66956	0.008197	0.009969	0.820717	0.860597	91	29.5357	0.008	0.011578	1.25118	0.78779	50	15.247	0.006757	0.012361	1.12121	0.801633
Sorangium	5	0	0.006061	0.001	0.259257	1	10	0	0.006667	0.002863	0.32356	1	91	26.9841	0.008	0.011588	1.24734	0.788523	65	54.577	0.007519	0.01457	1.45395	0.650481
Burkholderia	71	23.3641	0.010101	0.015035	1.28654	0.760161	60	18.1584	0.01	0.015338	1.2081	0.79774	90	29.3247	0.007937	0.011503	1.24025	0.794507	34	6.28658	0.006098	0.008493	0.814838	0.816399
Empedobacter	0	0	0	0	0	0	0	0	0	0	0	0	90	25.1294	0.007937	0.011583	1.23383	0.805743	18	0	0.005556	0.004643	0.505339	1
Mycobacterium	83	98.7804	0.011494	0.016277	1.55648	0.644138	77	79.9923	0.012048	0.017438	1.57319	0.6162	89	29.0201	0.007874	0.011286	1.22829	0.782686	63	40.8057	0.007407	0.014311	1.39863	0.672299
Captivus	0	0	0	0	0	0	0	0	0	0	0	0	89	24.2909	0.007874	0.01138	1.22242	0.795199	45	5.70823	0.006536	0.011359	1.00892	0.848485
Mycoplasma	0	0	0	0	0	0	0	0	0	0	0	0	89	22.7139	0.007874	0.011467	1.22015	0.807201	81	123.596	0.008547	0.016471	1.8053	0.528704
Orientia	0	0	0	0	0	0	0	0	0	0	0	0	89	27.968	0.007874	0.011436	1.22687	0.803626	12	1.31873	0.005376	0.002746	0.402658	0.787879
Peredibacter	0	0	0	0	0	0	0	0	0	0	0	0	88	21.4098	0.007813	0.011336	1.20752	0.80721	54	39.0341	0.006944	0.012307	1.24802	0.689727
Fusobacterium	19	0.653496	0.006623	0.004281	0.452378	0.877193	42	3.97688	0.008475	0.011142	0.883225	0.889663	87	21.2504	0.007752	0.011165	1.19583	0.801925	40	8.96927	0.006329	0.009762	0.930667	0.79359
Ruminococcus	59	6.42672	0.009009	0.013354	1.07869	0.873174	56	9.02271	0.009615	0.014729	1.12521	0.851299	86	18.1013	0.007692	0.01123	1.18101	0.830369	73	81.667	0.008	0.015388	1.62746	0.571918
Desemzia	3	0	0.005882	0.000711	0.198945	1	0	0	0	0	0	0	86	24.4169	0.007692	0.011008	1.18931	0.79699	70	49.6275	0.007813	0.015489	1.53201	0.631056
Hafnia	0	0	0	0	0	0	0	0	0	0	0	0	86	18.4121	0.007692	0.01118	1.18066	0.822161	35	4.17027	0.006135	0.008837	0.825978	0.842017
Alloiococcus	0	0	0	0	0	0	0	0	0	0	0	0	85	17.834	0.007634	0.011091	1.16919	0.829972	43	3.7014	0.006452	0.011066	0.968536	0.887043
Devosia	73	22.7232	0.010309	0.015446	1.31558	0.756469	56	7.33889	0.009615	0.014934	1.12142	0.872727	84	20.6567	0.007576	0.010815	1.16141	0.80809	53	13.8909	0.006897	0.012667	1.17134	0.759071
Alcaligenes	0	0	0	0	0	0	0	0	0	0	0	0	84	19.3593	0.007576	0.010806	1.15935	0.807803	70	53.1149	0.007813	0.015488	1.53582	0.632298
Leptotrichia	0	0	0	0	0	0	0	0	0	0	0	0	84	13.1808	0.007576	0.011099	1.15109	0.850832	40	3.53405	0.006329	0.010399	0.912949	0.891026
Rhodopseudomonas	60	9.83252	0.009091	0.013353	1.1004	0.842938	60	20.0033	0.01	0.015375	1.21221	0.802825	83	19.5665	0.007519	0.010659	1.14827	0.80429	45	13.1855	0.006536	0.010912	1.03166	0.767677
Actinomyces	46	8.61264	0.008065	0.010065	0.886634	0.816425	54	8.7535	0.009434	0.014209	1.09023	0.850454	83	16.5494	0.007519	0.010826	1.14455	0.828681	39	7.94793	0.006289	0.009788	0.91062	0.815115
Jeotgalicoccus	19	0	0.006579	0.004461	0.449427	1	37	2.57805	0.00813	0.009982	0.793357	0.897898	82	18.6213	0.007463	0.010824	1.13667	0.848841	14	0	0.005435	0.003901	0.417742	1
Anaerotruncus	0	0	0	0	0	0	0	0	0	0	0	0	82	9.91191	0.007463	0.010941	1.12407	0.869618	25	0	0.00578	0.006744	0.62609	1
Nostocoida	0	0	0	0	0	0	0	0	0	0	0	0	82	14.2446	0.007463	0.010796	1.13047	0.847335	61	45.8627	0.007299	0.013732	1.37339	0.664481
Cloacibacterium	57	7.32783	0.00885	0.012758	1.04984	0.851504	32	4.10234	0.007813	0.00837	0.719556	0.864919	81	12.5447	0.007407	0.01067	1.11597	0.844444	50	44.347	0.006757	0.010881	1.18526	0.637551
Tsukamurella	0	0	0	0	0	0	0	0	0	0	0	0	81	17.119	0.007407	0.010504	1.12228	0.821296	55	11.4854	0.006993	0.013633	1.20495	0.80404
Roseomonas	76	42.2972	0.010638	0.015716	1.38927	0.721053	73	51.4975	0.011494	0.017171	1.46844	0.668189	80	10.8766	0.007353	0.010602	1.10239	0.855696	50	16.804	0.006757	0.012011	1.12744	0.755102
Coprococcus	0	0	0	0	0	0	0	0	0	0	0	0	79	13.4344	0.007299	0.010463	1.09519	0.855891	38	4.28956	0.00625	0.009543	0.881434	0.83926
Deinococcus	0	0	0	0	0	0	0	0	0	0	0	0	79	8.90995	0.007299	0.010615	1.08836	0.880558	39	1.74463	0.006289	0.010218	0.888967	0.929825
Intestinimonas	0	0	0	0	0	0	0	0	0	0	0	0	79	13.1559	0.007299	0.010459	1.09426	0.853944	34	7.35471	0.006098	0.008513	0.820121	0.846702
Vibrio	0	0	0	0	0	0	0	0	0	0	0	0	79	11.8047	0.007299	0.010552	1.09282	0.871146	56	10.4301	0.007042	0.013921	1.22137	0.807143
Pedobacter	55	6.08608	0.008696	0.012357	1.0166	0.8633	62	19.1618	0.010204	0.015815	1.24245	0.794818	78	14.988	0.007246	0.010215	1.08547	0.835165	48	9.04381	0.006667	0.011918	1.07261	0.814716
Aerococcus	0	0	0	0	0	0	0	0	0	0	0	0	78	10.7621	0.007246	0.010372	1.07949	0.864136	64	30.2804	0.007463	0.014701	1.39655	0.689484
Allobaculum	0	0	0	0	0	0	0	0	0	0	0	0	77	21.0534	0.007194	0.009941	1.08345	0.815789	14	0.086652	0.005435	0.00384	0.416897	0.967033
Centipeda	0	0	0	0	0	0	0	0	0	0	0	0	77	10.0629	0.007194	0.010209	1.06635	0.857485	53	12.4848	0.006897	0.01306	1.16987	0.798258
Chroococcidiopsis	0	0	0	0	0	0	0	0	0	0	0	0	77	7.89546	0.007194	0.010353	1.06384	0.883459	56	20.3848	0.007042	0.01332	1.2392	0.737013
Spiroplasma	62	14.8538	0.009259	0.013464	1.13937	0.800635	35	0.733421	0.008	0.009855	0.751846	0.963025	76	16.6932	0.007143	0.009848	1.06579	0.818596	40	18.9418	0.006329	0.009841	0.961724	0.780769
Phyllobacterium	50	3.36238	0.008333	0.011609	0.934269	0.91102	52	5.48921	0.009259	0.014036	1.05065	0.892911	76	14.4726	0.007143	0.010082	1.06266	0.856842	64	47.9794	0.007463	0.014306	1.42516	0.650298
Pirellula	0	0	0	0	0	0	0	0	0	0	0	0	76	16.2034	0.007143	0.009962	1.06467	0.83614	50	33.5019	0.006757	0.011574	1.1607	0.700408
Porphyrobacter	0	0	0	0	0	0	0	0	0	0	0	0	76	11.346	0.007143	0.010034	1.05759	0.854386	52	11.5298	0.006849	0.012763	1.1508	0.79638
Porphyromonas	0	0	0	0	0	0	0	0	0	0	0	0	75	10.1944	0.007092	0.009945	1.04449	0.85982	21	0.962543	0.00565	0.005432	0.554881	0.9
Enterococcus	51	5.03558	0.008403	0.011692	0.954364	0.887059	25	2.4233	0.007407	0.006507	0.598272	0.866667	74	10.106	0.007042	0.009838	1.03283	0.863014	18	0	0.005556	0.004643	0.505339	1
Rickettsiella	49	5.34883	0.008264	0.011146	0.92487	0.876701	53	7.62286	0.009346	0.014069	1.07165	0.864296	74	12.5782	0.007042	0.009732	1.03692	0.843762	43	9.7081	0.006452	0.010512	0.985178	0.78959
Dyadobacter	78	34.9334	0.01087	0.016018	1.40588	0.709624	72	41.9957	0.011364	0.017122	1.43862	0.683099	73	4.74549	0.006993	0.010001	1.01219	0.913242	42	6.73015	0.00641	0.010411	0.958006	0.842044
Propionibacterium	76	34.7094	0.010638	0.015724	1.37706	0.722456	66	26.3926	0.010638	0.016396	1.31946	0.751049	73	8.79175	0.006993	0.009792	1.0196	0.875571	54	31.277	0.006944	0.012618	1.22778	0.713487
Methylacidiphilum	0	0	0	0	0	0	0	0	0	0	0	0	73	7.69095	0.006993	0.009848	1.01735	0.885084	0	0	0	0	0	0
Bifidobacterium	28	0.815026	0.007042	0.00662	0.593051	0.94709	51	5.13667	0.009174	0.01388	1.03303	0.905098	72	13.2539	0.006944	0.009668	1.01577	0.876369	29	5.93945	0.005917	0.007096	0.723829	0.795567
Arthrobacter	79	78.0331	0.010989	0.015911	1.47904	0.681921	56	8.9641	0.009615	0.014706	1.12516	0.85	71	10.6657	0.006897	0.009575	0.999336	0.882897	8	0	0.005236	0.002089	0.30428	1
Alloprevotella	5	0	0.006061	0.001	0.259257	1	0	0	0	0	0	0	71	7.84612	0.006897	0.009629	0.994942	0.894165	37	11.5309	0.006211	0.009054	0.891045	0.801802
Shewanella	0	0	0	0	0	0	0	0	0	0	0	0	70	8.59401	0.006849	0.009453	0.984491	0.886542	27	0.619165	0.005848	0.007181	0.665287	0.954416
Campylobacter	47	4.27909	0.00813	0.010715	0.891037	0.877891	13	0	0.006803	0.003467	0.380401	1	69	2.06852	0.006803	0.009645	0.961738	0.948423	41	3.28446	0.006369	0.010563	0.930822	0.892683
Kocuria	52	7.47515	0.008475	0.011645	0.973701	0.853695	49	6.31517	0.009009	0.012939	1.00368	0.866497	68	5.61022	0.006757	0.009299	0.957163	0.909131	32	2.8368	0.006024	0.008385	0.76488	0.91129
Wolbachia	0	0	0	0	0	0	0	0	0	0	0	0	66	3.3454	0.006667	0.009088	0.929421	0.922145	29	0	0.005882	0.007929	0.69537	1
Janibacter	57	5.42507	0.00885	0.012983	1.04497	0.883459	54	8.4617	0.009434	0.014275	1.08968	0.856744	64	5.62866	0.006579	0.008707	0.910883	0.898313	17	0	0.005525	0.004842	0.472876	1
Exiguobacterium	76	30.2973	0.010638	0.015795	1.37028	0.72807	50	4.03122	0.009091	0.013549	1.01429	0.905306	61	10.8473	0.006452	0.008057	0.888963	0.861749	22	0.298953	0.005682	0.005803	0.573001	0.969697
Borrelia	69	20.8	0.009901	0.014838	1.25449	0.784314	59	15.8257	0.009901	0.015089	1.18765	0.799532	57	3.15795	0.006289	0.007839	0.825295	0.917293	28	3.25783	0.005882	0.006938	0.703652	0.857143
Duganella	66	14.024	0.009615	0.014415	1.19802	0.809324	70	38.8692	0.011111	0.016878	1.40183	0.70559	55	0.906814	0.006211	0.007795	0.796213	0.964983	0	0	0	0	0	0
Terriglobus	31	0.367417	0.007143	0.00743	0.632424	0.967742	21	0	0.007194	0.006102	0.512042	1	55	4.58362	0.006211	0.007327	0.807441	0.888889	0	0	0	0	0	0
Brevinema	0	0	0	0	0	0	0	0	0	0	0	0	55	6.31245	0.006211	0.007598	0.809901	0.919865	18	0	0.005556	0.004643	0.505339	1
Dolosigranulum	38	1.24849	0.007576	0.008998	0.745873	0.947368	19	0	0.007092	0.004975	0.480388	1	54	5.67487	0.006173	0.007138	0.799154	0.872816	11	0	0.005348	0.003247	0.359325	1
Neoehrlichia	11	0	0.006289	0.002803	0.323061	1	0	0	0	0	0	0	54	2.36742	0.006173	0.007489	0.788165	0.930818	5	0	0.005128	0.001432	0.246565	1
Anaeroplasma	0	0	0	0	0	0	0	0	0	0	0	0	53	1.14372	0.006135	0.00743	0.773778	0.955007	0	0	0	0	0	0
Spirosoma	74	25.2724	0.010417	0.015555	1.33316	0.74602	74	52.9291	0.011628	0.017334	1.48478	0.661237	51	2.22154	0.006061	0.007087	0.753264	0.927059	36	8.31585	0.006173	0.009311	0.856704	0.873016
Nakamurella	74	23.1816	0.010417	0.015614	1.33066	0.751944	70	34.1959	0.011111	0.016918	1.39599	0.706832	50	2.46145	0.006024	0.006918	0.743621	0.927347	0	0	0	0	0	0
Granulicatella	27	1.49163	0.006993	0.006191	0.579915	0.894587	33	4.8022	0.007874	0.008647	0.736518	0.875	50	3.02176	0.006024	0.006855	0.744907	0.907755	11	0	0.005291	0.002607	0.369478	1
Rickettsia	61	30.0072	0.009174	0.013415	1.15393	0.821858	64	23.4432	0.010417	0.015988	1.28066	0.760913	49	0.430581	0.005988	0.007064	0.725039	0.97619	25	3.47931	0.00578	0.006417	0.639192	0.85
Rhodanobacter	38	2.07088	0.007576	0.008903	0.748246	0.916074	19	0	0.007092	0.005315	0.477984	1	48	1.75247	0.005952	0.00676	0.718184	0.948582	17	0	0.005525	0.004808	0.473355	1
Cellvibrio	29	0.396552	0.007042	0.006886	0.604729	0.96798	67	29.8551	0.010753	0.01644	1.34057	0.731796	44	2.02264	0.005814	0.005986	0.672081	0.903805	27	2.34976	0.005848	0.006684	0.677404	0.871795
Finegoldia	64	14.3626	0.009434	0.014048	1.16855	0.81994	57	6.77461	0.009709	0.015214	1.13598	0.872807	42	0.668249	0.005747	0.005956	0.645708	0.973287	0	0	0	0	0	0
Avibacterium	67	16.1899	0.009709	0.014493	1.21663	0.794211	55	6.40763	0.009524	0.014769	1.10287	0.884848	37	1.43571	0.005587	0.004965	0.591898	0.924925	0	0	0	0	0	0
Lysobacter	47	1.24822	0.00813	0.011219	0.883101	0.953747	0	0	0	0	0	0	37	0.455553	0.005587	0.005073	0.590896	0.972973	7	0	0.005181	0.001782	0.286806	1
Aureimonas	78	70.0953	0.01087	0.01588	1.44944	0.69697	75	55.0397	0.011765	0.017455	1.50487	0.651532	36	0.48947	0.005556	0.005145	0.575747	0.974603	0	0	0	0	0	0
Pseudarcicella	0	0	0	0	0	0	25	0.512657	0.007407	0.006995	0.58226	0.95	34	0.657806	0.005495	0.004719	0.552233	0.942959	34	3.80279	0.006098	0.008882	0.806642	0.869875
Bibersteinia	69	15.7163	0.009901	0.014931	1.24488	0.794118	61	12.8295	0.010101	0.015796	1.2139	0.818579	33	0	0.005464	0.004525	0.5436	1	0	0	0	0	0	0
Patulibacter	47	2.202	0.00813	0.011052	0.885347	0.929695	54	8.27254	0.009434	0.014233	1.08969	0.849755	33	0	0.005464	0.004525	0.5436	1	16	0	0.005495	0.00448	0.453071	1
Actinomycetospora	43	0.708994	0.007874	0.010364	0.820925	0.967885	60	19.0661	0.01	0.015231	1.21059	0.785311	33	0.594684	0.005464	0.004586	0.543026	0.952652	14	0.708838	0.005405	0.003302	0.436825	0.923077
Weissella	43	0.708994	0.007874	0.010364	0.820925	0.967885	60	19.0661	0.01	0.015231	1.21059	0.785311	33	0.594684	0.005464	0.004586	0.543026	0.952652	14	0.708838	0.005405	0.003302	0.436825	0.923077
Kineococcus	78	36.3706	0.01087	0.015987	1.40791	0.706627	79	86.8802	0.012346	0.017706	1.6121	0.601428	31	0.197533	0.005405	0.004433	0.515232	0.976344	27	2.34976	0.005848	0.006684	0.677404	0.871795
Curtobacterium	78	38.5493	0.01087	0.015955	1.41186	0.703297	74	47.5474	0.011628	0.017401	1.47869	0.66605	28	0	0.005319	0.003977	0.480119	1	26	4.90098	0.005814	0.005964	0.671268	0.781538
Brevibacillus	31	0.407707	0.007194	0.007429	0.635906	0.972043	55	8.55243	0.009524	0.014529	1.10662	0.853199	26	0	0.005263	0.003713	0.456834	1	0	0	0	0	0	0
Jatrophihabitans	69	19.6135	0.009901	0.014745	1.2509	0.775362	68	37.1201	0.01087	0.016621	1.36957	0.72432	23	0	0.005181	0.00329	0.422327	1	0	0	0	0	0	0
Pseudoxanthomonas	64	44.551	0.009434	0.013586	1.22424	0.769345	0	0	0	0	0	0	22	0	0.005155	0.00325	0.407879	1	14	0	0.005435	0.003799	0.417838	1
Aeromicrobium	69	16.1064	0.009901	0.014935	1.24603	0.795823	66	24.9193	0.010638	0.016412	1.31591	0.75338	21	0	0.005128	0.003103	0.396301	1	4	0	0.005155	0.001071	0.228833	1
Providencia	47	4.82663	0.00813	0.010722	0.894911	0.886216	26	0	0.007463	0.00737	0.597593	1	17	0	0.005025	0.00249	0.34995	1	0	0	0	0	0	0
Williamsia	81	59.3	0.011236	0.016219	1.48274	0.672531	79	86.8802	0.012346	0.017706	1.6121	0.601428	16	0	0.005	0.002343	0.338519	1	45	13.5283	0.006536	0.010956	1.02989	0.779798
Luteibacter	78	40.6537	0.01087	0.015932	1.41455	0.701299	70	41.416	0.011111	0.016774	1.40834	0.694824	16	0	0.005	0.00235	0.338116	1	0	0	0	0	0	0
Macrococcus	17	0	0.006536	0.004342	0.41313	1	0	0	0	0	0	0	12	0	0.004902	0.001661	0.292597	1	6	0	0.005208	0.00149	0.268273	1
Anaplasma	37	1.54016	0.007519	0.008642	0.732486	0.929429	10	0	0.006667	0.003049	0.321927	1	10	0	0.004854	0.001469	0.26833	1	0	0	0	0	0	0
Midichloria	82	67.1804	0.011364	0.016265	1.50764	0.659139	79	84.3277	0.012346	0.017744	1.60615	0.604349	0	0	0	0	0	0	18	1.45481	0.005556	0.004088	0.513993	0.869281
Frondihabitans	78	35.7113	0.01087	0.015989	1.40692	0.70696	71	36.3131	0.011236	0.017056	1.4156	0.696982	0	0	0	0	0	0	0	0	0	0	0	0
Marmoricola	71	30.8196	0.010101	0.015104	1.30034	0.766197	68	29.9634	0.01087	0.016596	1.3558	0.723442	0	0	0	0	0	0	13	0.711863	0.005405	0.003298	0.409615	0.884615
Acidiphilium	70	27.764	0.01	0.014698	1.27961	0.747412	60	20.7881	0.01	0.015209	1.21301	0.783616	0	0	0	0	0	0	11	0	0.005348	0.002909	0.361091	1
Wautersiella	66	88.3464	0.009615	0.01356	1.32546	0.713753	51	10.4628	0.009174	0.013652	1.04606	0.876078	0	0	0	0	0	0	0	0	0	0	0	0
Phycicoccus	65	9.97768	0.009524	0.014415	1.17554	0.836058	34	1.86164	0.007937	0.009266	0.741015	0.914439	0	0	0	0	0	0	0	0	0	0	0	0
Knoellia	64	8.78851	0.009434	0.014284	1.15847	0.847222	33	1.01789	0.007874	0.009206	0.718471	0.945076	0	0	0	0	0	0	0	0	0	0	0	0
Luteolibacter	63	10.5934	0.009346	0.013971	1.14735	0.838198	50	1.4406	0.009091	0.013938	1.0075	0.954286	0	0	0	0	0	0	0	0	0	0	0	0
Bdellovibrio	58	8.92405	0.008929	0.012934	1.06718	0.84634	22	0.858974	0.007246	0.006376	0.533448	0.952381	0	0	0	0	0	0	0	0	0	0	0	0
Capnocytophaga	58	7.78472	0.008929	0.013011	1.06589	0.8536	27	0.038462	0.007519	0.007675	0.61476	0.997151	0	0	0	0	0	0	0	0	0	0	0	0
Odoribacter	48	2.53783	0.008197	0.01119	0.901193	0.919326	52	5.20233	0.009259	0.013959	1.05056	0.889894	0	0	0	0	0	0	0	0	0	0	0	0
Segetibacter	40	1.56624	0.007692	0.009329	0.774991	0.925641	47	3.33347	0.00885	0.012783	0.961335	0.906568	0	0	0	0	0	0	0	0	0	0	0	0
Coxiella	24	0.690796	0.006849	0.005525	0.528378	0.913043	19	0	0.007092	0.00558	0.47519	1	0	0	0	0	0	0	0	0	0	0	0	0
Francisella	5	0	0.006061	0.001274	0.229363	1	0	0	0	0	0	0	0	0	0	0	0	0	0	0	0	0	0	0
Leptospira	0	0	0	0	0	0	0	0	0	0	0	0	0	0	0	0	0	0	40	11.42	0.006329	0.009663	0.93771	0.774359
Listeria	0	0	0	0	0	0	0	0	0	0	0	0	0	0	0	0	0	0	31	1.84597	0.005988	0.008041	0.743603	0.907527
